# Supplementary material for: Deep Phospho- and Phosphotyrosine Proteomics Identified Active Kinases and Phosphorylation Networks in Colorectal Cancer Cell Lines Resistant to Cetuximab
Source: Sci Rep. 2017 Sep 5;7:10463. doi: 10.1038/s41598-017-10478-9 (PMC5585238; doi:10.1038/s41598-017-10478-9)
Supplement: Supplementary file 2 — Table S1 [file 41598_2017_10478_MOESM2_ESM.xlsx]

## Sheet: Summary of contents in Table S1
Item name	Contents
Protein names	Names of proteins in UniprotKB associated with identified peptide.
Gene names	Names of genes associated with identified peptide.
Leading proteins (Uniprot ID)	Names of the most compatible proteins in UniprotKB for identified peptide.
Positions within proteins	Position of the identified phosphosite in the respective protein sequence. The first amino acid in the sequence is 1.
Amino acid	Amino acid of the phosphorylation site. 'S' is serine, 'T' is threonine, and 'Y' is tyrosine.
LIM1215 0h Rep1	Normalized intensity of each phosphosite in LIM1215 before treatment of Cetuximab (Replicate1)
LIM1215 24h Rep1	Normalized intensity of each phosphosite in LIM1215 after treatment of Cetuximab (Replicate1)
DLD1 0h Rep1	Normalized intensity of each phosphosite in DLD1 before treatment of Cetuximab (Replicate1)
DLD1 24h Rep1	Normalized intensity of each phosphosite in DLD1 after treatment of Cetuximab (Replicate1)
HCT116 0h Rep1	Normalized intensity of each phosphosite in HCT116 before treatment of Cetuximab (Replicate1)
HCT116 24h Rep1	Normalized intensity of each phosphosite in HCT116 after treatment of Cetuximab (Replicate1)
HT29 0h Rep1	Normalized intensity of each phosphosite in HT29 before treatment of Cetuximab (Replicate1)
HT29 24h Rep1	Normalized intensity of each phosphosite in HT29 after treatment of Cetuximab (Replicate1)
HT29 0h Rep2	Normalized intensity of each phosphosite in HT29 before treatment of Cetuximab (Replicate2)
HT29 24h Rep2	Normalized intensity of each phosphosite in HT29 after treatment of Cetuximab (Replicate2)
LIM1215 0h Rep2	Normalized intensity of each phosphosite in LIM1215 before treatment of Cetuximab (Replicate2)
LIM1215 24h Rep2	Normalized intensity of each phosphosite in LIM1215 after treatment of Cetuximab (Replicate2)
DLD1 0h Rep2	Normalized intensity of each phosphosite in DLD1 before treatment of Cetuximab (Replicate2)
DLD1 24h Rep2	Normalized intensity of each phosphosite in DLD1 after treatment of Cetuximab (Replicate2)
HCT116 0h Rep2	Normalized intensity of each phosphosite in HCT116 before treatment of Cetuximab (Replicate2)
HCT116 24h Rep2	Normalized intensity of each phosphosite in HCT116 after treatment of Cetuximab (Replicate2)
HCT116 0h Rep3	Normalized intensity of each phosphosite in HCT116 before treatment of Cetuximab (Replicate3)
HCT116 24h Rep3	Normalized intensity of each phosphosite in HCT116 after treatment of Cetuximab (Replicate3)
HT29 0h Rep3	Normalized intensity of each phosphosite in HT29 before treatment of Cetuximab (Replicate3)
HT29 24h Rep3	Normalized intensity of each phosphosite in HT29 after treatment of Cetuximab (Replicate3)
LIM1215 0h Rep3	Normalized intensity of each phosphosite in LIM1215 before treatment of Cetuximab (Replicate3)
LIM1215 24h Rep3	Normalized intensity of each phosphosite in LIM1215 after treatment of Cetuximab (Replicate3)
DLD1 0h Rep3	Normalized intensity of each phosphosite in DLD1 before treatment of Cetuximab (Replicate3)
DLD1 24h Rep3	Normalized intensity of each phosphosite in DLD1 after treatment of Cetuximab (Replicate3)
Delta score	The difference of Andromeda Score from the second best identified peptide with a different sequence.
Localization prob E1	Localization probability of each identified phosphosite in TMT experiment no.1
Localization prob E2	Localization probability of each identified phosphosite in TMT experiment no.2
Localization prob E3	Localization probability of each identified phosphosite in TMT experiment no.3
Assigned in PhosphositePlus database	With (◯) or without assignment of kinase-substrate relationship in PhosphositePlus database (2016_06)

## Sheet: Class1 pSTY site (13411)
Protein names	Gene names	Leading proteins (Uniprot ID)	Positions within proteins	Amino acid	LIM1215 0h Rep1	LIM1215 24h Rep1	DLD1 0h Rep1	DLD1 24h Rep1	HCT116 0h Rep1	HCT116 24h Rep1	HT29 0h Rep1	HT29 24h Rep1	HT29 0h Rep2	HT29 24h Rep2	LIM1215 0h Rep2	LIM1215 24h Rep2	DLD1 0h Rep2	DLD1 24h Rep2	HCT116 0h Rep2	HCT116 24h Rep2	HCT116 0h Rep3	HCT116 24h Rep3	HT29 0h Rep3	HT29 24h Rep3	LIM1215 0h Rep3	LIM1215 24h Rep3	DLD1 0h Rep3	DLD1 24h Rep3	Delta score	Localization prob E1	Localization prob E2	Localization prob E3	Assigned in PhosphositePlus database
Transcription factor E2F8	E2F8	A0AVK6	102	S																									60.929			1	◯
Transcription factor E2F8	E2F8	A0AVK6	71	S	-4.66569	-3.6325	-2.81754	-2.97391	-4.2179		-4.22285	-3.71376											-3.57309	-3.56369					82.37	0.999997		0.996276	◯
Extended synaptotagmin-2	ESYT2	A0FGR8-5	162;727;755;776	S		-4.70486	-4.8159		-4.39836	-4.50659		-3.64461						-3.73979			-3.67573		-3.11562	-2.09607	-3.58746	-3.34626	-3.66937	-2.57388	103.25	0.827992	0.819601	0.796213	◯
Extended synaptotagmin-2	ESYT2	A0FGR8-5	165;730;758;779	S	-4.08448		-3.15403	-4.13692	-4.05966	-3.06555	-3.96659		-1.80044	-1.30638	-1.12128	-1.39143	-2.61573	-0.581881		-2.52806	-2.52582	-1.30553	-0.612103	-0.526172	-0.443043	-0.687766	-0.374411	0.155924	137.09	0.999939	0.999849	0.999898	◯
Extended synaptotagmin-2	ESYT2	A0FGR8-5	168;733;761;782	S	-2.16951	-3.30446	-2.35327	-2.36796	-3.26881	-1.97849	-2.38236	-3.41724	-1.80044	-1.65747	-1.35775	-1.39143	-2.61573	-1.02578		-2.52806	-1.98551	-1.09319	-0.21276	-0.451984	-0.116862	-0.28593	-0.0418529	0.0991844	137.09	0.999995	1	1	◯
UHRF1-binding protein 1-like	UHRF1BP1L	A0JNW5	414;414	S																	-1.12871	-0.533914	-0.629521	-0.816539	-0.861822	-0.859667	-1.28209	-1.40153	46.2	1		1	◯
UHRF1-binding protein 1-like	UHRF1BP1L	A0JNW5	953	S	2.22049	2.05855	0.895149	0.461544	1.06702	1.35031	0.444568	0.979812	0.661942	0.416717	-0.558878	-0.56021	-0.359837	-0.0470665	-0.58314	0.383523	-0.0623927	-0.360435	0.397635	0.708251	0.245162	-0.81978	0.215956	0.312505	49.081	0.902709	0.972256	0.807171	◯
UHRF1-binding protein 1-like	UHRF1BP1L	A0JNW5	891	S									-2.42856	-2.95589	-3.37649		-2.66577	-1.60258	-3.02542	-0.647254	-0.835407	-2.07775	-1.06274	-1.50586	-1.55295	-1.26584	-0.529829	-0.250094	63.153		0.713634	0.9036	◯
Shootin-1	KIAA1598	A0MZ66-4	494;434;464;494;494;82	S	2.56943	2.59176	2.18366	2.41972	2.37934	2.3566	1.89808	2.20391	1.25049	1.22415	0.813563	0.464008	0.54445	0.683442	-0.109466	0.514643	1.1236	0.997513	1.31542	1.59506	1.20667	1.55033	1.4135	1.06465	186.15	0.993086	0.929295	0.931135	◯
Shootin-1	KIAA1598	A0MZ66-4	249;189;219;249;249;249	S																									80.321	0.983988	0.984335	0.997132	◯
Shootin-1	KIAA1598	A0MZ66-4	506;446;476;506;506;94	S	2.15655	1.84461	1.05761	1.08101	1.09088	1.54425	0.289923	0.333134	1.97994	1.71903	0.717942	1.01289	1.12149	1.65189	0.0127703	0.286148	-0.283085	0.519555	2.35155	2.25278	0.540631	1.33108	1.84638	2.06401	101.59	0.999996	0.999866	0.999975	◯
Shootin-1	KIAA1598	A0MZ66-4	534;474;504;534;534;122	S	0.342985	0.527679	-0.132189	0.336288	-0.335962	-0.218384	-0.125789	0.321711	-0.47476	-0.56231	-1.15839	-0.126971	-0.504088	-0.766181	-0.40776	-0.593004	-1.21693	-0.856791	0.22184	0.0822788	-0.602041	-0.341303	-0.487624	-0.385437	94.563	0.997635	0.991258	0.994997	◯
Rho GTPase-activating protein 10	ARHGAP10	A1A4S6	591	S	-1.41644	-1.35293	-0.609587	-0.342147	0.0644134	-0.508636	-3.49303	-2.44023	-1.14758	-0.571096	0.306974	-0.156634	0.426679	0.258448	-1.47023	-1.42907	-1.43055	-0.85598	-0.975137	-0.64775	0.473886	0.419327	0.477266	0.816178	220.65	0.997676	0.997597	0.997511	◯
Anoctamin-9	ANO9	A1A5B4-2	210;509	S	-4.09914				-4.40238	-4.19226	0.318713	-0.0768554	-3.81962		-3.98074		-1.93486		1.27052	0.617972									17.162	0.962537	0.997288
Rho guanine nucleotide exchange factor 37	ARHGEF37	A1IGU5	665	S																									25.349	0.99859			◯
Rho guanine nucleotide exchange factor 37	ARHGEF37	A1IGU5	15	S	0.489098	0.632519	-4.84066	-4.56405	-2.85606												-3.32574	-2.50389	0.6362	0.765424	-3.38304	-3.0315	-1.26306	-3.39292	57.318	0.860788		0.830002
RNA-binding protein MEX3A	MEX3A	A1L020	338	S		-3.77201	-2.99774	-1.74504	-1.41194	-2.779		-4.11404		-3.77021		-3.61378	-4.20614	-4.39665		-3.98044	-2.47552	-2.18606	-1.50032	-3.71142	-1.5191	-2.32549	-1.22967	-1.60322	92.59	1	1	1	◯
Uncharacterized protein C1orf226	C1orf226	A1L170	222;265	S									-1.2878	-1.15539	-0.565439	-0.845073	-1.51266	-0.747372	-1.26529	-2.08103	1.39014	1.56911	1.86714	1.55283	2.10806	2.2706	1.40809	1.66465	50.499		0.547803	0.752213	◯
Uncharacterized protein C1orf226	C1orf226	A1L170	223;266	S	0.691174	0.791985	1.4513	1.19769	0.250449	0.516577	-0.0360067	0.0141169	0.944931	0.815396	1.27831	1.55373	0.469291	0.411916	-0.0717007	-0.405704	0.0584389	-0.273519	0.289283	-0.0791769	0.709106	0.732533	-0.286837	0.00298322	65.665	0.928083	0.91195	0.923046	◯
Uncharacterized protein C1orf226	C1orf226	A1L170	249;292	S																									105.41	0.853891	0.996977	0.999931	◯
Pleckstrin homology domain-containing family G member 3	PLEKHG3	A1L390-3	703;759;292	S	0.250971	0.414439		0.516215	-0.134369	-0.125613	-0.0934074	0.144966																	62.137	1	0.999591		◯
Pleckstrin homology domain-containing family G member 3	PLEKHG3	A1L390-3	76;76	S	1.59578	1.69512	1.34443	1.32867	1.15125	1.45331	1.57919	1.70495	1.1268	1.15446	0.0209313	0.567767	0.436858	0.314723	0.646202	0.475956	2.20775	2.29314	2.23499	2.54204	2.10704	2.34389	2.1645	2.16904	94.202	0.999943	0.999886	1	◯
Pleckstrin homology domain-containing family G member 3	PLEKHG3	A1L390-3	685;741;274	S																	1.62756	1.84726	2.7966	2.92972	1.75434	1.95119	1.80746	2.08608	74.177	0.992915	0.99884	0.992595	◯
Pleckstrin homology domain-containing family G member 3	PLEKHG3	A1L390-3	981;1037;570	S	-0.179156	-0.787505	-1.04155	-0.793857	-0.560736	-0.217024	-1.5672	-1.10022																	91.862	0.984146	0.791572	0.870568	◯
Pleckstrin homology domain-containing family G member 3	PLEKHG3	A1L390-3	984;1040;573	S	0.774778	0.789496	0.518774	0.908354	0.72785	0.765043	0.0315284	0.55405	-2.05903	-1.7641	-2.10893	-3.65966		-2.06646	-2.3939	-1.51987	-2.05034	-0.899836	-3.17834	-1.78882	-1.84681	-2.41107	-1.81078	-1.59918	125.04	0.875037	0.847117	0.817775	◯
Pleckstrin homology domain-containing family G member 3	PLEKHG3	A1L390-3	575;631;164	S	0.787048	0.974729	-0.523442	-0.29616	-0.300872	-0.746012	0.408141	-0.0320139	1.272	1.47877	0.359025	0.599151	0.152249	0.190164	1.1295	1.10247	-1.15465	-1.49863	-0.593646	-0.579317	-1.72253	-3.97192	-3.13798	-3.67542	13.587	0.98689	0.980033	0.988018	◯
Pleckstrin homology domain-containing family G member 3	PLEKHG3	A1L390-3	584;640;173	S	0.203893	-0.145706	-0.715025	-0.994768	-1.07048	-0.747112	-1.13377	-0.873768									-0.950359	-0.39841	0.140582	-0.194073	-0.241633	-0.559107	-0.604402	-0.761081	130.24	0.907467	0.60669	0.664967	◯
Pleckstrin homology domain-containing family G member 3	PLEKHG3	A1L390-3	587;643;176	S	2.65009	2.46779	1.79764	1.83268	1.43072	1.54337	1.80135	1.95794	2.50824	2.35945	1.86407	1.93687	1.41268	1.30792	1.78504	1.8824	1.49952	1.94563	2.24099	2.41862	1.42329	1.95379	1.40762	1.62672	99.734	0.99995	0.999906	0.999978	◯
Pleckstrin homology domain-containing family G member 3	PLEKHG3	A1L390-3	591;647;180	S	1.91398	1.45194	0.646997	0.596099	0.479083	0.57391	0.908386	0.79973	-0.658977	-0.799399	-2.26189	-2.24334	-3.0141	-2.15172	-2.23456	-0.74009	-0.0760709	0.506344	0.908283	1.09943	-0.109516	0.908458	0.379076	0.576524	99.734	1	0.999981	1	◯
Pleckstrin homology domain-containing family G member 3	PLEKHG3	A1L390-3	972;1028;561	S	0.568915	0.36859		-3.18407	-0.90908	-0.535751	-0.505075	-1.49392	-0.380122	-0.323271			-1.33576	-1.27468	-2.18139	-2.36995									54.644	0.954178	0.724723		◯
Pleckstrin homology domain-containing family G member 3	PLEKHG3	A1L390-3	367;423	S																									25.504		0.999738		◯
SH3 and PX domain-containing protein 2B	SH3PXD2B	A1X283	528	S									-0.637592	-0.230693	-0.22238	-0.463928	1.48345	1.7535	-0.789403	-0.0213169									42.987		0.999932		◯
SH3 and PX domain-containing protein 2B	SH3PXD2B	A1X283	675	S									0.757626	0.57672	-0.0964188	-0.37052	0.888509	1.16099	0.038802	0.174656	0.432766	0.319342	0.934524	0.863078	0.283528	0.199349	1.56051	1.67892	39.369		1	1	◯
Protein FAM92A1	FAM92A1	A1XBS5-2	205;243;243	S																									15.26			0.809444	◯
FERM domain-containing protein 3	FRMD3	A2A2Y4-3	222;372;416;416;73	S																									94.458	0.944011	0.745764	0.97749
FERM domain-containing protein 3	FRMD3	A2A2Y4-3	172;322;366;366	S	0.651236	0.558778	1.07111	0.897859	1.22594	1.06766	0.0618124	-0.00967959	-0.0112239	-0.854055	-0.25303	-0.0936004	0.130993	-0.104168	-1.33964	0.934741	-1.80463	-3.53973	-1.5749	-1.73718	-0.696497	-1.00687	-1.66774	-0.965178	37.05	0.750976	0.753118	0.764932
Uncharacterized protein CXorf23	CXorf23	A2AJT9-3	100;100;100	S	1.04533	1.13631	0.487467	0.992299	1.02374	0.441337	2.02786	2.15804	0.187567	0.636454	0.0555532	0.26505	-0.0699081	0.064716	1.22603	1.28588	1.00847	0.744847	0.401496	0.27095	-0.0407317	0.388233	0.0488126	-0.0194748	71.482	0.999646	0.994091	0.996044
Uncharacterized protein CXorf23	CXorf23	A2AJT9-3	15;15;15	S																	0.787318	0.968975	0.17661	0.821516	0.372397	0.593357	-0.0534669	0.0726438	15.788		0.5	1	◯
Uncharacterized protein CXorf23	CXorf23	A2AJT9-3	17;17;17	S									-1.33879	-1.54161	-1.02375	-1.28473	-1.45306	-1.60907	-0.632673	-1.17488	0.787318	0.968975	0.17661	0.821516	0.372397	0.593357	-0.0534669	0.0726438	24.728	0.886814	0.852179	1	◯
Uncharacterized protein CXorf23	CXorf23	A2AJT9-3	402;402;402	S																									32.657		1		◯
Uncharacterized protein CXorf23	CXorf23	A2AJT9-3	192;192;192	S	0.490859	0.542615	0.0743463	0.334873	0.321634	0.379846	1.42281	1.40742	-0.876004	-1.2321	-1.57457	-1.10669	-0.998378	-1.17081	0.424351	0.34176									65.067	1	0.999756	0.999923	◯
Uncharacterized protein CXorf23	CXorf23	A2AJT9-3	139;139;139	S	0.381828	0.688942	0.0759872	0.142717	-1.58439	-0.856189	1.33068	-1.88611	0.666166	0.690423	-0.0189198	0.0341246	0.315871	0.237695	2.07575	-2.16035	1.23116	0.80015	0.393229	-0.0412803	-0.606444	-0.646397	-0.142683	-0.708601	82.356	1	1	1	◯
Neuroblastoma-amplified sequence	NBAS	A2RRP1-2	473;473	S	-0.541996	-0.113008	-0.677897	-0.430809	-0.625355	-0.881964	0.168581	-0.0211578	0.434573	0.303328	-0.163637	0.337303	-0.0423411	-0.118803	0.570581	0.344847	0.765877	0.884062	0.526727	1.0978	0.301236	0.236215	0.0584438	0.144612	167.25	1	1	1	◯
Neuroblastoma-amplified sequence	NBAS	A2RRP1-2	475;475	S	-0.541996	-0.113008	-0.677897	-0.430809	-0.625355	-0.881964	0.168581	-0.0211578	0.800441	0.605097	0.555329	0.857974	0.225011	0.359117	1.00404	0.827686	1.09986	1.02517	0.770948	1.33804	0.595482	0.602645	0.392424	0.618756	167.25	1	1	1	◯
Neuroblastoma-amplified sequence	NBAS	A2RRP1-2	1817;1937	S	-0.10015	0.219229	-0.369852	-0.0583461	-0.097592	-0.684817	0.241776	0.242147	-0.033408	0.649022	-0.811284	0.0700154	-0.45856	0.365679	-0.196274	0.116176	-0.203436	0.146631	-0.323158	0.381475	-0.629897	-0.64333	0.284529	0.305119	71.507	1	1	1
Probable threonine--tRNA ligase 2, cytoplasmic	TARSL2	A2RTX5-2	358;453	S																	-3.6063	-2.89115	-2.74207	-2.55217	-2.78887	-1.88	-2.29328	-2.68105	64.323	0.985884		0.99741	◯
Protein strawberry notch homolog 1	SBNO1	A3KN83-3	695;696;697;696	S																									43.238		0.966911	0.968813	◯
Protein strawberry notch homolog 1	SBNO1	A3KN83-3	813;814;815	S	-3.03992	-2.0943	-1.37687	-1.756	-2.5638	-2.5562	-3.06143	-2.4586									-2.24412	-1.90356	-3.28038	-1.21979	-1.07848	-0.406851	-0.891087	-1.31309	86.157	0.743484	0.438745	0.771704	◯
Protein strawberry notch homolog 1	SBNO1	A3KN83-3	212;213;214;213	S	-0.625058	-0.193722	-0.862434	-0.505807	0.438748	0.0617647	-0.562058	-0.447753																	37.022	0.846601			◯
Protein strawberry notch homolog 1	SBNO1	A3KN83-3	792;793;794	S	-4.29141	-4.94438	-2.67052	-3.98949		-3.4813					-3.46389														91.684	0.823809	0.851774	0.820085	◯
Rho guanine nucleotide exchange factor 35	ARHGEF35	A5YM69	445	S	-3.95237		-3.37606	-4.70392	-4.04104	-2.85517	-3.51311					-3.64239									-4.56883	-4.08652	-3.40322	-2.66962	81.807	1	1	1	◯
Rho guanine nucleotide exchange factor 35	ARHGEF35	A5YM69	450	S	-2.88295		-3.37606	-4.70392	-4.04104	-2.51934	-3.51311	-4.19002				-3.64239													81.807	1	1	1	◯
Rho guanine nucleotide exchange factor 35;Rho guanine nucleotide exchange factor 5	ARHGEF35;ARHGEF5	A5YM69;Q12774	57;57	S																	0.287284	0.536324	0.306426	0.647852	0.560115	0.953342	0.64531	0.352443	24.782			0.991235	◯
Rho guanine nucleotide exchange factor 35	ARHGEF35	A5YM69	184	S		-2.69459	-2.39291	-1.79675	-2.59933	-2.78183	-1.32399	-1.83782	-2.75547	-3.02899	-2.08438	-3.47892	-2.68227	-2.70348	-1.23417	0.152432									105.87	0.963765	0.930922	0.935792	◯
Protein FAM83G	FAM83G	A6ND36	356;108	S	3.11436	3.01687	3.31708	2.99974	2.65376	2.74252	1.97408	2.33067	2.77028	2.70379	2.87888	2.8182	2.29999	2.44309	0.528631	2.48228	2.46703	2.34134	2.88208	2.89737	3.11866	2.94137	2.60846	2.32609	59.613	1	1	1	◯
Protein FAM83G	FAM83G	A6ND36	634;386	S	-1.13695	-0.975622	-0.386404	-0.778701	-0.801264	-0.186895	-0.132425	0.397967									-1.0085	-0.841626	-1.49219	-0.523324	-1.58328	-1.37663	-0.920492	-0.494612	122.94	1	0.999994	1	◯
Protein FAM83G	FAM83G	A6ND36	610;362	S	-0.800736	-0.882826	-0.878256	-1.13279	-0.552417	-0.937324	-0.483166	-0.895925																	82.143	0.999388	0.99924		◯
Protein FAM83G	FAM83G	A6ND36	614;366	S																									82.143	0.933071	0.880385		◯
Protein FAM83G	FAM83G	A6ND36	616;368	S																									41.701		0.871722		◯
Protein FAM83G	FAM83G	A6ND36	127	S	-3.09059	-4.52072			-4.30225	-4.57895																			40.849	0.999988	0.999967	0.999991	◯
Protein FAM83G	FAM83G	A6ND36	688	S	0.0776644	0.0243073	0.64957	0.652244	0.585359	0.436976	0.412834	-2.39913										-3.82037		-2.25576	-3.16589		-4.13675	-3.18764	118.5	0.96922		0.5
Paralemmin-3	PALM3	A6NDB9	143	S									0.803931	0.820918	1.06957	1.50538	1.10176	1.00407	1.06718	1.39953									78.215	0.999951	0.999998	0.999992	◯
Paralemmin-3	PALM3	A6NDB9	155	S	-3.09189	-3.42309	-3.77848	-3.25313	-3.22901	-3.05216	-3.2607		-1.83866	-2.36417	-1.44229	-2.72575	-1.91576	-1.41583	-2.71786	-1.73994	-2.8678	-2.44358	-2.70472	-2.61486	-1.92267	-2.47892	-3.19721		47.015	0.794905	0.895321	0.930789	◯
Paralemmin-3	PALM3	A6NDB9	375	S	0.201334	-0.220222	0.732718	0.816607	0.835725	0.873195	0.184835	0.363246	0.0364096	0.0136704	0.31332	0.282655	0.512432	0.425897	0.274996	-0.29073									85.286	1	1	1	◯
Paralemmin-3	PALM3	A6NDB9	439	S	1.3375	1.37589	1.95597	2.3546	2.38401	2.31892	2.79491	2.62022																	29.394	0.745019	0.949517		◯
Paralemmin-3	PALM3	A6NDB9	189	S	-2.64881	-3.56673	-2.65854	-1.46955	-2.98348	-1.75868	-3.93236	-2.62432																	118.07	0.99763	0.976282		◯
Ankyrin repeat domain-containing protein SOWAHB	SOWAHB	A6NEL2	271	S	0.822377	0.823205	-0.00739491	-0.0323373	0.232209	0.0350439	0.516226	0.603386	-0.354924	-0.43257	-0.38763	-0.875206	-0.770434	-0.336408	0.0509621	0.236907									75.563	1	1	1	◯
Ankyrin repeat domain-containing protein SOWAHB	SOWAHB	A6NEL2	106	S	-0.744069	-0.0664368	-0.963471	-1.44266	-0.964801	-1.09765	-2.08492	-0.375221	-1.21575	-1.10964	-1.34156	-1.36764	-0.864438	-0.833384	-1.55974	-0.820977	0.453067	0.291991	0.331206	0.632787	0.137867	-0.174933	0.542536	0.32422	111.47	1	1	1	◯
Ankyrin repeat domain-containing protein SOWAHB	SOWAHB	A6NEL2	740	S																									71.846	0.320243	0.555703	0.940244	◯
Ankyrin repeat domain-containing protein SOWAHB	SOWAHB	A6NEL2	450	S	-0.37115	-0.409952	-0.923335	-0.539818	-1.56131	-1.18735	-0.317451	0.157476	0.232151	0.48645	-0.0262758	0.24063	-0.231028	-0.698638	0.665814	0.986658									65.584	0.792232	0.743553		◯
Ankyrin repeat domain-containing protein SOWAHB	SOWAHB	A6NEL2	454	S	-0.37115	-0.409952	-0.923335	-0.539818	-1.56131	-1.18735	-0.317451	0.157476	0.232151	0.48645	-0.0262758	0.24063	-0.231028	-0.698638	0.665814	0.986658									65.584	0.995008	0.98483
Zinc finger protein 316	ZNF316	A6NFI3	112	S	2.12066	2.02113	1.94781	2.22717	2.26788	2.48728	3.0045	2.56434	1.70862	1.63518	1.65641	1.76384	2.25138	2.20154	2.87364	2.48464	1.63825	2.11577	0.724407	0.903789	0.682861	1.25734	1.21777	1.30777	56.374	1	1	1	◯
WAS/WASL-interacting protein family member 3	WIPF3	A6NGB9	281	S	-1.08956	-1.68152	-1.58852	-1.03476	-1.20923	-1.72634	-3.94119	-1.98856	-3.60624	-4.33803	-3.52444	-4.16811	-2.49521	-3.65738			-3.62115	-2.86759	-3.63281		-4.47895	-3.31517	-2.84945	-4.30753	46.879	0.999999	0.999992	0.999996
WAS/WASL-interacting protein family member 3	WIPF3	A6NGB9	149	S		-3.46975			-3.72137	-4.61208																			52.099	0.999986			◯
Structural maintenance of chromosomes flexible hinge domain-containing protein 1	SMCHD1	A6NHR9-2	1709;1709;644	S																									40.521	0.861127	0.756484	0.939168	◯
Nuclear pore complex-interacting protein-like 3;Putative NPIP-like protein LOC100132247;Putative NPIP-like protein LOC613037	NPIPL3	Q92617-4	353;611;672;781;955;983;1066;1100	S																									95.084	0.995051	0.976644	0.856843	◯
Putative tripartite motif-containing protein 75	TRIM75	A6NK02	163	S									0.802797	0.729753	0.877138	1.41173	1.79926	1.72366	1.78654	-0.340689									11.963		0.966833
Coiled-coil domain-containing protein 85C	CCDC85C	A6NKD9	246	S																									58.093		0.971899		◯
RanBP2-like and GRIP domain-containing protein 3;RANBP2-like and GRIP domain-containing protein 1;E3 SUMO-protein ligase RanBP2;Putative peptidyl-prolyl cis-trans isomerase;RanBP2-like and GRIP domain-containing protein 4	RGPD3;RGPD1;RANBP2;RGPD4	A6NKT7;P49792;Q7Z3J3	1535;1519;784;2510;1535	S	3.59363	3.55211	4.46306	3.93008	3.91455	3.88318	3.10191	3.19504	2.5486	2.41184	3.59421	2.97486	2.9949	2.91266	1.7808	2.28198	2.52226	2.69147	2.90186	2.86198	3.90623	3.32929	3.16248	3.32715	191.47	1	1	1	◯
RanBP2-like and GRIP domain-containing protein 3;RANBP2-like and GRIP domain-containing protein 1;E3 SUMO-protein ligase RanBP2;Putative peptidyl-prolyl cis-trans isomerase;RanBP2-like and GRIP domain-containing protein 4;RANBP2-like and GRIP domain-containing protein 5/6;RANBP2-like and GRIP domain-containing protein 8	RGPD3;RGPD1;RANBP2;RGPD4;RGPD5;RGPD8	A6NKT7;P49792;Q7Z3J3;Q99666	1479;1463;728;2454;1479;1478;1478	S	2.05395	2.26004	2.8906	2.72579	2.09803	2.43774	2.10348	2.4053	2.21692	2.38259	2.65586	2.66878	2.59777	2.54609	1.95377	2.42746	3.0205	2.89903	2.83988	2.8871	3.13046	3.11968	3.2328	3.17484	115.3	1	1	0.999999	◯
RanBP2-like and GRIP domain-containing protein 3;RanBP2-like and GRIP domain-containing protein 4	RGPD3;RGPD4	A6NKT7;Q7Z3J3	731;731	S																									40.579	0.998111			◯
RanBP2-like and GRIP domain-containing protein 3;RANBP2-like and GRIP domain-containing protein 1;E3 SUMO-protein ligase RanBP2;Putative peptidyl-prolyl cis-trans isomerase;RanBP2-like and GRIP domain-containing protein 4;RANBP2-like and GRIP domain-containing protein 5/6;RANBP2-like and GRIP domain-containing protein 8	RGPD3;RGPD1;RANBP2;RGPD4;RGPD5;RGPD8	A6NKT7;P49792;Q7Z3J3;Q99666	128;119;128;71;128;128;128;128	S	-0.238639	0.0263048	-0.0171586	-0.548121	-0.888925	-0.730938	-0.626775	-0.560059	-0.026249	-0.912178	-0.648926	-0.838391	-1.0572	-1.42313	-1.32	-1.00967	-1.13199	-2.81075	-1.03114	-0.992509	-0.701963	-1.3568	-1.40749	-1.20403	44.93	0.999991	1	0.999988	◯
RanBP2-like and GRIP domain-containing protein 3;RANBP2-like and GRIP domain-containing protein 1;E3 SUMO-protein ligase RanBP2;Putative peptidyl-prolyl cis-trans isomerase;RanBP2-like and GRIP domain-containing protein 4	RGPD3;RGPD1;RANBP2;RGPD4	A6NKT7;P49792;Q7Z3J3	1322;1306;571;2297;1322	S		-4.37379	-4.42709	-3.93243	-4.39736	-4.03295											-2.45504	-2.01036	-3.16809		-3.72049	-3.75758	-2.69117	-4.12176	68.054	0.87087		0.751242	◯
RanBP2-like and GRIP domain-containing protein 3;RANBP2-like and GRIP domain-containing protein 1;RANBP2-like and GRIP domain-containing protein 5/6;RANBP2-like and GRIP domain-containing protein 8	RGPD3;RGPD1;RGPD5;RGPD8	A6NKT7;Q99666	1305;1289;554;1304;1304	S	-1.4325	-1.20077	0.594229	-0.624121	-0.511287	-0.430188	-2.52781	-1.70512	-1.6663	-2.80476	-0.944026	-0.698918	-1.30231	-1.54516	-2.47467	-3.01557	-0.578519	-1.95332	-1.69855	-1.27888	0.600572	-0.283794	-0.248806	-0.276829	105.36	0.998865	0.994861	0.998892	◯
RanBP2-like and GRIP domain-containing protein 3;E3 SUMO-protein ligase RanBP2;Putative peptidyl-prolyl cis-trans isomerase;RanBP2-like and GRIP domain-containing protein 4	RGPD3;RANBP2;RGPD4	A6NKT7;P49792;Q7Z3J3	395;394;395	S																									68.472	0.951161	0.916879	0.7882	◯
RanBP2-like and GRIP domain-containing protein 3;RANBP2-like and GRIP domain-containing protein 1;E3 SUMO-protein ligase RanBP2;Putative peptidyl-prolyl cis-trans isomerase;RanBP2-like and GRIP domain-containing protein 4;RANBP2-like and GRIP domain-containing protein 5/6;RANBP2-like and GRIP domain-containing protein 8	RGPD3;RGPD1;RANBP2;RGPD4;RGPD5;RGPD8	A6NKT7;P49792;Q7Z3J3;Q99666	1487;1471;736;2462;1487;1486;1486	S	1.26044	1.04827	1.28689	0.129728	1.17464	1.26089	0.987538	-1.53801	-1.83654	-2.90601	-1.6923	-2.86568	-2.49552	-1.64313	-2.3604	-2.6655	-1.31395	-2.03795	-0.914859	-2.13756	-1.71301	-2.18919	-1.39244	-1.62876	56.058	0.999985	0.998555	0.995061	◯
RanBP2-like and GRIP domain-containing protein 3;RANBP2-like and GRIP domain-containing protein 1;RanBP2-like and GRIP domain-containing protein 4;RANBP2-like and GRIP domain-containing protein 5/6;RANBP2-like and GRIP domain-containing protein 8	RGPD3;RGPD1;RGPD4;RGPD5;RGPD8	A6NKT7;Q7Z3J3;Q99666	789;779;44;789;788;788;788	S	2.34475	1.89389	1.83895	1.24563	2.82027	2.64763	2.9257	2.81305	2.18265	1.95631	1.93989	1.40735	2.83223	2.77171	3.01168	2.88362	2.29744	2.09987	0.937095	0.406917	1.17808	0.80635	1.87871	1.86127	48.408	0.999096	0.999354	0.99956	◯
		A6NL58	42	S	-0.984152	-1.12869	-0.765286	-1.13266	-4.40873	-2.72328	-3.33561	-2.34016																	28.025	0.985563
Zinc finger SWIM domain-containing protein 8	ZSWIM8	A7E2V4-5	48;48;48;48;48	S	-0.237111	-0.0256975	-0.137884	-0.712269	0.251155	0.0877577	-0.320941	-1.26749									-1.19962	-0.42946	-0.271899	-0.388242	-0.639067	-0.973531	-0.460356	0.118393	66.559	0.999998		0.999979	◯
Zinc finger SWIM domain-containing protein 8	ZSWIM8	A7E2V4-5	53;53;53;53;53	S	0.685473	0.89383	0.976588	0.0649613	1.30773	1.32632	0.264942	0.123772	-0.837847	0.229223	-0.104088	-0.135363	0.372476	0.328752	-0.0324172	-0.273707	-0.175106	-0.107086	0.249596	0.259858	-0.00142739	-0.111056	0.387485	0.64405	95.959	0.978089	0.981276	0.918066	◯
Zinc finger SWIM domain-containing protein 8	ZSWIM8	A7E2V4-5	567;567;567;567;567	S	-0.40062	-0.569998	-0.960553	-0.881734	0.000769761	-0.415594	-0.841324	-0.805601									0.116053	-0.409608	0.174978	0.218158	-0.303147	-0.728341	0.967077	0.850972	31.563	1	1	1	◯
Rho GTPase-activating protein 32	ARHGAP32	A7KAX9-2	1471;1820	S	1.55279	1.66327	1.61718	1.57039	0.688864	0.588087	0.714345	1.51768	1.02418	1.20409	1.02043	1.09868	0.0708588	0.862141	0.412888	0.66511	0.32264	0.314453	0.512517	0.691886	0.471212	-0.0305409	-0.433059	-0.733558	76.227	1	1	0.999963	◯
Rho GTPase-activating protein 32	ARHGAP32	A7KAX9-2	503;852	S	0.392006	0.0676251	0.0535083	-0.631566	-0.855634	-0.106115	0.00331322	-0.289311	-2.67448	-2.3648	-3.15278	-2.29997	-2.45839	-1.61372	-1.2713	-0.898439	-2.07693		-1.42685	-3.19438		-4.09501	-2.95535	-3.15914	112.34	0.706622	0.525825	0.823182
Rho GTPase-activating protein 32	ARHGAP32	A7KAX9-2	507;856	S	2.1079	1.79012	1.70541	0.719349	0.745912	1.20272	1.01324	1.17205	1.86103	1.94982	1.74914	1.07699	0.499498	0.942058	0.86352	1.23707	0.669339	0.256673	1.60646	1.66521	1.1066	0.739515	0.441968	0.564485	182.8	1	1	0.999999	◯
Rho GTPase-activating protein 32	ARHGAP32	A7KAX9-2	603;952	S	3.82613	3.91266	3.2809	3.26933	2.34882	2.26437	2.76268	2.76487	4.03404	4.06365	3.47741	3.37934	2.74316	2.70164	3.07318	2.95694	1.87494	1.66308	2.81611	2.98204	2.55675	2.39191	1.59132	1.31283	81.585	0.96074	0.989986	0.82187	◯
Rho GTPase-activating protein 32	ARHGAP32	A7KAX9-2	871;1220	S	0.51628	0.58165	0.238861	0.305576	-0.736476	-0.837649	-1.22502	-0.764565	2.00642	1.60164	1.29218	1.14398	0.767925	0.54235	0.0308988	1.10506	0.173067	0.965425	1.73711	1.76199	1.22443	1.41549	0.805714	0.11564	135.28	1	0.999956	0.999997	◯
Rho GTPase-activating protein 32	ARHGAP32	A7KAX9-2	522;871	S	-2.20675	-4.10776		-3.53289					0.42248	-0.435385	-2.17491	-3.70921		-4.25238					-1.99933	-1.95696	-3.93272	-2.98857	-2.87956	-3.70102	165.08	0.998444	0.999723	0.997387	◯
Rho GTPase-activating protein 32	ARHGAP32	A7KAX9-2	333;682	S	2.35312	1.89752	0.902073	0.592356	-0.218694	-0.0562186	-1.35779	-1.5586	0.347708	0.371108	-0.930689	-0.267331	-1.07869	-2.46608	-2.24278	-3.09062	-0.900833	-0.634311	0.871896	0.949122	-0.199526	-0.17507	-0.5736	-2.29338	78.2	0.999929	0.999897	0.999894	◯
Rho GTPase-activating protein 32	ARHGAP32	A7KAX9-2	854;1203	S	-0.912969	-1.26933	-1.76564	-1.22085	-1.17462	-1.10023	-1.9872	-2.23477	-0.784312	-1.1687	-1.01781	-0.860776	-2.0562	-1.41981	-2.23711	-1.09934	-1.01235	-0.89825	-0.991665	-2.0299	-0.916409	-0.483966	-0.835458	-0.982813	139.77	1	1	1	◯
Rho GTPase-activating protein 32	ARHGAP32	A7KAX9-2	243;592	S	-0.684841	-0.854291	-0.869028	-1.65636	-1.11779	-2.03515	-2.64056	-2.65629																	32.695	0.847388
Rho GTPase-activating protein 32	ARHGAP32	A7KAX9-2	245;594	S																									50.34	0.873262	0.87902	0.80227	◯
Rho GTPase-activating protein 32	ARHGAP32	A7KAX9-2	387;736	S																									33.25	0.821779			◯
Rho GTPase-activating protein 32	ARHGAP32	A7KAX9-2	389;738	S	-0.904478	-1.53364	-0.840929	-1.23279	-1.50174	-1.14078	-1.39146	-2.82702	-0.633575	-1.43052	-1.30852	-1.70966	-1.3106	-1.11289	-3.06057	-3.25566	-1.30543	-1.47896	-0.4398	-1.58498	-0.725361	-0.804208	-0.584612	-1.35102	99.022	0.999836	0.999895	0.999611	◯
Rho GTPase-activating protein 32	ARHGAP32	A7KAX9-2	264;613	S																									80.486	0.999766	0.99746	0.998164	◯
Rho GTPase-activating protein 32	ARHGAP32	A7KAX9-2	543;892	S	3.89987	3.81119	3.17246	3.02756	1.49665	1.76988	1.73147	2.39175	3.91636	3.94531	3.26085	3.06233	1.8752	2.17611	2.37869	2.68257	2.76986	2.90005	4.66861	4.41509	3.62224	3.64047	2.19254	1.96902	99.732	1	1	1	◯
Protein dispatched homolog 2	DISP2	A7MBM2	1243	S																									27.633	1
Nuclear envelope pore membrane protein POM 121C;Nuclear envelope pore membrane protein POM 121	POM121C;POM121	A8CG34;Q96HA1	674;432;697;432;432	S																									82.979	0.988821	0.999015		◯
Nuclear envelope pore membrane protein POM 121C;Nuclear envelope pore membrane protein POM 121;Putative nuclear envelope pore membrane protein POM 121B	POM121C;POM121;POM121B	A8CG34;Q96HA1	416;174;439;174;174;23	S	-2.03171	-3.0564	-2.16247	-3.33973	-2.8806	-1.76872	-1.44376	-3.49806																	48.745	0.898228			◯
Nuclear envelope pore membrane protein POM 121C;Nuclear envelope pore membrane protein POM 121;POM121 and ZP3 fusion protein	POM121C;POM121;POMZP3	A8CG34;Q96HA1	275;33;298;33;33;33	S	-3.44485	-2.06009	-2.03207	-1.88412	-2.79678	-1.96789	-3.71138	-1.92752										-1.4202	-1.81237	-1.75508	-1.50872	-1.8891	-1.26108	-1.31328	97.72	0.626028	0.467894	0.804354	◯
Nuclear envelope pore membrane protein POM 121C;Nuclear envelope pore membrane protein POM 121	POM121C;POM121	A8CG34;Q96HA1	2;2	S	-1.23875	-0.856671	-0.62202	-1.35238	-0.7143	-0.680032	-0.692331	-0.959147																	45.811	1			◯
Nuclear envelope pore membrane protein POM 121C	POM121C	A8CG34	373;131	S	-1.25941	-1.17808	-1.63576	-0.531411	-1.00979	-0.545791	-1.88481	-1.89299	-1.38942	-1.47013	-2.093	-1.7066	-1.23633	-2.78265	-3.75829	-1.26837		-2.78564	-3.28245	-3.88367	-1.98529	-1.80064	-1.81216	-2.54706	78.252	0.683258	0.652328	0.753758	◯
Nuclear envelope pore membrane protein POM 121C	POM121C	A8CG34	165	S																									33.061	0.977306			◯
Putative WAS protein family homolog 3;WAS protein family homolog 2;WAS protein family homolog 1;Putative WAS protein family homolog 4	WASH3P;WASH2P;WASH1;WASH4P	C4AMC7	343;345;345;358	S	-2.06119	-2.93695	-2.343	-2.06449	-3.74255	-3.69951	-2.36912	-3.30202										-3.95568	-4.03861	-1.67327	-3.60299	-3.07864	-3.50954	-3.37412	119.99	0.989487	0.93732	0.977816	◯
EF-hand calcium-binding domain-containing protein 7	EFCAB7	A8K855-2	200;200	S																									63.626	0.99987			◯
Putative rhophilin-2-like protein RHPN2P1;Rhophilin-2	RHPN2P1;RHPN2	A8MT19	536;639	S									-0.01911	-0.0618775	-0.616285	-0.0504294	-0.282476	-0.1133	-2.00457	-0.948952	-1.23242	-1.06332	-0.198724	-0.252381	-0.402631	-0.187173	-0.678976	-0.632558	71.095	0.999894	0.999813	0.999826
Putative rhophilin-2-like protein RHPN2P1;Rhophilin-2	RHPN2P1;RHPN2	A8MT19	539;642	S										-2.84485	-1.71877	-1.77703	-2.98501	-3.23539						-3.91928	-1.67406	-1.67932	-4.55624		39.963		0.993726	0.975342	◯
Putative rhophilin-2-like protein RHPN2P1;Rhophilin-2	RHPN2P1;RHPN2	A8MT19	551;654	S	1.29315	1.15887	1.19327	1.34427	0.82983	0.711735	0.13157	0.84104	1.00513	1.03602	0.607712	1.06728	0.25214	0.344731	-0.434133	0.0635661	-0.429589	0.0542214	0.652604	0.463394	0.477374	0.474587	-0.216403	-0.386058	89.24	0.79618	0.906999	0.977707	◯
Uncharacterized protein C17orf100	C17orf100	A8MU93	54	S	-1.33337	-1.06296	-2.71576	-1.66129	-1.48577	-2.03753	-1.91978	-0.897876																	37.329	0.982484		0.98781	◯
Protein FAM171A2	FAM171A2	A8MVW0	780	S									-1.0046	-1.48965	-1.2509	-1.91889	0.290581	0.358085	-1.50127	-1.32891									31.492		0.834814	0.65729
Thymosin beta-4;Hematopoietic system regulatory peptide	TMSB4X	P62328	44;44	S																									79.639	1	1		◯
PHD finger protein 20-like protein 1	PHF20L1	A8MW92	433;433	S	-0.325805	-0.109779	-0.405908	-0.496252	-0.57612	-0.900151	-0.470122	-0.595077																	65.369	0.800388			◯
Espin	ESPN	B1AK53	342	S	0.524737	1.3055	0.768271	0.775936	2.03171	2.0155	0.733342	1.17091																	49.006	0.860369		0.680778	◯
Unconventional myosin-IXa	MYO9A	B2RTY4-5	2228;2445;2464;2535	S																									51.298	0.999999	0.99999		◯
Unconventional myosin-IXa	MYO9A	B2RTY4-5	1593;1810;1829;1900	S																									27.919			1
Unconventional myosin-IXa	MYO9A	B2RTY4-5	1022;1239;1258;1258	S																									30.586	1	1	1	◯
Unconventional myosin-IXa	MYO9A	B2RTY4-5	987;1204;1223;1223	S	0.215604	0.0952005	-0.724953	-0.432212	-0.800995	-0.842573	-0.452608	-0.807723																	27.698	0.826767			◯
Unconventional myosin-IXa	MYO9A	B2RTY4-5	1063;1280;1299;1299	S	-1.11844	-1.50272	-1.40004	-1.83544	-1.03424	-1.70972	-1.97384	-1.21165																	15.089	0.87149			◯
Unconventional myosin-IXa	MYO9A	B2RTY4-5	1497;1714;1733;1804	S																									24.94	0.840397			◯
Small integral membrane protein 1	SMIM1	B2RUZ4	22	S	-1.19037	-1.80729	-4.4692	-1.99261	-1.50281	-0.917161	-1.48021	-1.58217	-0.451235	0.372519	-0.0304218	-0.373381	-0.656631	-0.115896	-0.513014	-0.647073	-1.45	-1.35604	-1.41965	-0.650276	-0.920589	-0.56341	-0.424613	-0.617685	99.641	1	0.999999	0.999989	◯
Small integral membrane protein 1	SMIM1	B2RUZ4	27	S	-1.47263	-2.01169	-4.4692	-1.99261	-1.71311	-1.04727	-1.48021	-1.58217	-1.21681	-0.155257	-0.938403	-0.745466	-0.879417	-0.535878	-1.36828	-1.16689	-1.87629	-1.63396	-1.58172	-1.15448	-1.3184	-0.851313	-0.626991	-0.867691	99.641	0.950909	0.946861	0.885023	◯
Serine/arginine repetitive matrix protein 5	SRRM5	B3KS81	708	S	-0.384925	-0.555796	-0.814643	-1.24187	-0.133786	-0.625815	2.11334	1.72827									0.777182	0.793578	-1.02369	-2.26833	-2.68338	-2.45522	-1.97183	-3.22246	39.714	0.963572		0.873202
Zinc finger protein 552;Putative uncharacterized zinc finger protein 814	ZNF552;ZNF814	Q9H707	86;87	S	1.29709	1.1594	2.23311	2.36771	1.76268	1.57421	0.812959	1.27009	-0.848298	-0.716656	-0.228752	0.337348	-0.731277	-0.651835	-1.26869	-0.530206	0.279497	-0.632367	-0.0584546	-0.0682504	1.16185	1.12576	0.57669	0.108671	67.899	1	1	1	◯
Uncharacterized protein C9orf172	C9orf172	C9J069	109	S									-2.69295	-2.25102	-3.0976	-1.60319	-1.33973	-2.5341		-1.90667	-2.37964	-2.16773	-3.1498	-1.78935	-2.59409	-3.14739	-2.54814	-3.0102	74.793	0.999414	0.999409	0.990554	◯
Transmembrane protein 238	TMEM238	C9JI98	154	S	1.54631	1.86165	0.496726	0.767663	0.367501	0.25971	1.42196	2.08208	1.15999	0.992191	0.404978	0.447203	0.218666	-0.146054	0.778125	1.1906	-1.4075	-1.41697	-0.682793	-0.936169	-1.92885	-1.57247	-1.46946	-2.5635	101.29	1	1	1
Transmembrane protein 238	TMEM238	C9JI98	175	S						-4.60512					-3.399														128.4	1	1	0.999997	◯
Transmembrane protein 238	TMEM238	C9JI98	124	S	0.798063	0.647787	0.379274	0.143121	0.584146	0.452369	0.555208	0.637215	1.21325	1.21304	0.738437	0.747253	0.462578	0.802978	0.928522	1.36188	0.439028	0.716243	0.333298	0.614017	-0.00858576	-0.120857	0.0235828	-0.174755	98.245	1	1	1	◯
BTB/POZ domain-containing protein 19	BTBD19	C9JJ37-2	21;21	S																									10.026		1
Protein FAM195B	FAM195B	C9JLW8	21	S	-0.390935	-0.28575	-0.246898	0.0740302	0.591412	0.424868	0.335542	0.3175																	100.53	0.920839	0.969659	0.902263	◯
		CON__P00761	100	S	-0.781316	-1.48026	-0.870608	-0.689308	-0.515984	-0.882533	-0.205992	-0.654809																	35.524	0.920743
		CON__P00761	106	S	0.0339294	0.0286512	-0.305655	-0.114854	0.188281	0.218881	-0.261098	-0.61599																	21.017	0.904249
		CON__P02662	115	S			-4.12679						-3.16528	-4.1227	-4.04564	-3.59149													45.262	1	1
		CON__P02666	35	S	0.800296	0.417039	0.521506	0.896262	-0.383003	0.837175	-0.722794	0.0236024	-1.00164	-0.904129	-0.372913	-0.945345	-1.31312	-0.531591	-2.52974	-0.831456	-2.93753	-2.32094	-0.435329	-1.7315	-1.11655	-1.36375	-1.33476	-1.35627	160.62	1	0.999999	1
		CON__P02672	578	S											-3.97497	-3.6144													48.907	1	1
		CON__P05784	92	S																	-0.402399	-0.928269	-0.382977	-0.738636	-1.63933	-2.62204	-2.4486	-2.82202	26.115	0.986502		0.998522
		CON__P05784	35	S	-1.40663	-0.809719	-0.343598	-0.632349	-1.41134	-0.586049	-0.121177	1.36517	-0.92637	-0.392265	-0.740511	-0.973618	-1.10953	-1.20076	-0.602163	0.831989									66.903	0.928596	0.89352
		CON__P05784	43	S	0.383815	0.128945	-1.36604	-0.390701	-0.778438	-0.489347	0.719519	0.95054	-0.559407	-0.546872	-0.587449	-0.647179	-1.74789	-0.820182	-1.11463	-0.194978	-2.71083	-2.2797	-2.86821	-2.6919		-3.67336			87.42	0.98595	0.919056	0.932682	◯
Keratin, type II cytoskeletal 8	KRT8	P05787	24;24	S	2.70367	2.86712	2.64087	2.26964	2.25922	2.08316	2.47051	4.02823	1.46729	1.85907	2.22694	1.86241	1.74145	1.16328	0.697566	3.1821	0.485118	1.01944	0.422613	0.360844	0.673231	0.203606	-0.386182	-0.368861	83.972	0.998459	0.996911	0.994335	◯
Keratin, type II cytoskeletal 8;Keratin, type II cytoskeletal 75	KRT8;KRT75	P05787	274;274;290;334;335;334;347;354	S	3.56087	3.7214	2.67569	3.28376	2.4525	2.51045	2.43977	3.08691	3.78349	3.68466	2.72426	2.9303	1.59992	2.00626	1.65939	2.70428	2.19997	2.49892	2.88184	3.27981	2.4756	2.76341	1.65761	1.30484	158.37	1	1	1	◯
Keratin, type II cytoskeletal 8	KRT8	P05787	330;330;290	S	0.751881	0.285577	0.270544	0.359769	-0.128067	0.266778	-0.0785423	-0.13782	-0.359093	-0.255628	-1.51468	-1.13189	-1.25481	-1.33382	-1.0025	-1.99722	-2.65566	-2.30106	0.0120497	-1.36504	-1.08392	-1.17137	-0.593374	-1.78648	118.43	1	1	1	◯
Keratin, type II cytoskeletal 8	KRT8	P05787	475;475	S	4.1909	4.34765	4.12119	4.38817	3.44292	3.55815	3.6309	4.33754	4.10559	4.14929	4.13541	4.37934	3.46423	3.46413	3.51272	4.19347	3.20261	3.30229	3.59929	3.89139	3.76151	3.83728	3.10155	3.08406	115.27	0.999591	0.999264	0.999642	◯
Keratin, type II cytoskeletal 8	KRT8	P05787	477;477	S	3.61253	3.88144	3.42209	3.79123	2.58043	2.62072	3.96448	3.86404	3.28702	3.14699	2.68154	2.97039	1.99084	1.89387	3.27268	3.09674	2.20467	2.27272	2.57577	2.62343	2.33771	2.47381	1.67607	1.69493	94.514	0.976552	0.937831	0.880617	◯
Keratin, type II cytoskeletal 8	KRT8	P05787	478;478	S	1.86962	1.82874	2.19398	2.51315	1.08535	1.09662	0.608245	1.27154	1.90771	2.3479	2.4745	3.00873	1.3957	1.59433	2.07189	2.61437	1.84859	2.21139	2.64636	2.66494	3.10138	3.39619	2.32003	2.36681	73.416	0.975092	0.950191	0.862616	◯
Keratin, type II cytoskeletal 8;Keratin, type II cytoskeletal 7	KRT8;KRT7	P05787	243;243;203;238;244;244;244	S	-2.54942	-1.82926	-2.54981	-2.67518	-1.54848	-1.36207	-1.54277	-3.06742																	75.924	0.982779	0.957109	0.852492	◯
Keratin, type II cytoskeletal 8;Keratin, type II cytoskeletal 7	KRT8;KRT7	P05787	247;247;207;242;248;248;248	S																									78.523		0.934679	0.957981	◯
Keratin, type II cytoskeletal 8;Keratin, type II cytoskeletal 7	KRT8;KRT7	P05787	251;251;211;246;252;252;252	S																									86.917			0.989182	◯
Keratin, type II cytoskeletal 8;Keratin, type II cytoskeletal 7;Keratin, type II cytoskeletal 75;Keratin, type II cuticular Hb4;Keratin, type II cytoskeletal 73;Keratin, type II cytoskeletal 72;Keratin, type II cytoskeletal 71;Keratin, type II cytoskeletal 74;Keratin, type II cytoskeletal 79;Keratin, type II cytoskeletal 6C;Keratin, type II cytoskeletal 6B;Keratin, type II cytoskeletal 6A;Keratin…	KRT8;KRT7;KRT75;KRT84;KRT73;KRT72;KRT71;KRT74;KRT79;KRT6C;KRT6B;KRT6A;KRT77;KRT5;KRT3;KRT76;KRT2;KRT4	P05787	104;104;98;104;104;104;120;162;163;162;175;178;178;178;182;145;138;138;138;147;143;143;144;159;153;153;152;155;155;144;145;145;165;176;176;176;176;176;176;180;177;177;181;181;211;211;196;196;191;197;212;164;224	S	1.79202	1.86612	1.10151	1.39401	-0.125163	0.16751	0.263841	-1.17958	1.60292	1.65662	1.02674	1.34381	0.126002	-0.148821	0.141205	-1.53148	0.815913	0.909314	1.68152	1.91382	1.19207	1.25632	0.18143	-0.271332	52.293	1	1	1	◯
Keratin, type II cytoskeletal 8	KRT8	P05787	34;34	S	0.872771	0.95278	0.622278	0.828714	1.19209	1.08491	0.872498	1.75006	2.07929	2.13017	1.73957	1.98291	2.12034	2.05965	2.39865	2.8502	1.74612	1.80221	1.09629	1.3925	0.797538	0.866042	1.13611	1.26914	31.015	0.925032	0.99427	0.991911	◯
Keratin, type II cytoskeletal 8	KRT8	P05787	35;35	S	0.0298975	-0.0886442	-0.609763	0.0564067	-0.278674	-0.0617079	0.0783401	-1.55271	-0.124726	0.453172	-0.566518	0.271941	-0.0490222	-0.499036	0.946586	0.868625									30.098	0.839032	0.947	0.482728	◯
Keratin, type II cytoskeletal 8	KRT8	P05787	37;37	S	-3.6033	-3.00818	-4.80298	-3.92016	-1.96035	-1.7943		-2.84131									0.996706	0.844463	0.640825	0.909069	-0.178044	-0.0322262	0.954793	1.09613	15.164	0.762336	0.459235	0.851681	◯
Keratin, type II cytoskeletal 8	KRT8	P05787	410;410;140	S									0.493026	0.490137	0.143527	0.266453	0.0610468	0.218489	0.0485519	0.717975									43.645		0.938811		◯
Keratin, type II cytoskeletal 8	KRT8	P05787	315;315	S									2.63582	2.88151	1.21833	1.10732	0.929998	1.24427	0.784698	0.998539									70.38	1	1	1	◯
Keratin, type II cytoskeletal 8	KRT8	P05787	253;253;213	S	3.58257	3.69126	2.37825	2.48967	2.48305	2.26035	2.4715	1.63011	3.7132	3.936	2.61769	2.83287	2.6468	2.46723	2.83952	1.59923	2.49604	2.05543	3.67089	3.71874	2.85112	2.69252	1.93109	2.059	130.3	1	1	1	◯
Keratin, type II cytoskeletal 8	KRT8	P05787	258;258;218	S	1.80256	2.20278	2.05575	2.59605	1.44143	1.57615	1.58216	1.33198	2.08793	2.36964	2.08436	2.71731	1.0591	1.0256	0.410748	1.20666	1.29078	0.742173	2.0528	2.39435	2.46856	2.58175	1.63058	1.12327	80.472	0.999989	0.999999	0.999989	◯
Keratin, type II cytoskeletal 8	KRT8	P05787	291;291;251	S	1.43724	1.59604	1.38846	1.76425	0.0133089	-0.508563	0.287122	0.909455	-0.0613251	0.185218	0.175875	0.0505	-1.38516	-1.98962	-1.12414	-0.0293365	-1.10559	-0.555435	-0.136728	0.196661	0.102823	0.498497	-1.76845	-1.08055	31.666	1	1	1	◯
Keratin, type II cytoskeletal 8	KRT8	P05787	13;13	S	-1.64045	-0.808022	-0.852182	-0.281771	-0.446111	-1.0193	-1.07733	-0.448304																	34.654	0.79178			◯
Keratin, type II cytoskeletal 8	KRT8	P05787	457;457;417	S																									71.894	0.860555		0.329054	◯
Keratin, type II cytoskeletal 8	KRT8	P05787	432;432	S																	-0.812114	-1.90985	-1.15828	-0.997847	-0.360643	-0.61932	0.0239719	-0.094722	143.01	0.459318	0.752602	0.72824	◯
Keratin, type II cytoskeletal 8	KRT8	P05787	43;43	S	1.19831	1.19488	0.231616	0.538398	1.4863	1.78793	-0.15588	-0.449182	0.580768	0.322673	-0.113515	-0.361321	1.1112	1.28068	-1.61296	-1.08875	-2.0129	-0.694087	0.45064	0.614904	-0.532539	-0.726445	1.10017	1.09657	71.451	0.963406	0.97795	0.9723	◯
		CON__P06868	365	S	-1.11011	-1.22704	-1.43311	-2.30517	-0.60914	-0.687029	-1.11118	-4.55757	-1.35835	-1.06969	-0.95263	-1.4253	0.238904	-0.680842	-1.67925	-1.28194	-2.40191	-1.61814	-0.434237	-1.57252	-0.430952	-0.978003	0.604507	0.687452	50.065	0.750353	0.754226	0.800026
Keratin, type I cytoskeletal 19	KRT19	CON__P08727;P08727	35;35;35	S	-0.456023	-0.283289	0.389692	-0.095104	0.578531	-0.856887	-1.82493	0.939851	-0.208882	-0.164041	0.535763	-0.829507	1.02077	-0.224608	-1.24077	0.558344	1.34292	1.53583	1.29602	1.33358	2.00534	1.33018	1.39386	1.58536	61.041	0.999914	0.999968	0.999953	◯
		CON__P08727	58	S	-1.80561	-1.19383	-0.366951	-0.259421	-1.69736	-1.01891	-2.30551	-1.01435		-4.3288	-1.5289	-2.73757	-2.54014			-2.00986									219.57	0.841568	0.777863	0.469819
		CON__P08727	72	S																									67.284			0.757324	◯
Keratin, type I cytoskeletal 19	KRT19	CON__P08727;P08727	46;46	S																									19.208	0.97411			◯
Keratin, type I cytoskeletal 17;Keratin, type I cytoskeletal 15;Keratin, type I cytoskeletal 14;Keratin, type I cytoskeletal 16;Keratin, type I cytoskeletal 10;Keratin, type I cytoskeletal 12;Keratin, type I cytoskeletal 19	KRT17;KRT15;KRT14;KRT16;KRT10;KRT12;KRT19	CON__P08727;P08727	93;96;97;97;97;109;118;118;111;128;128;130;130;159;159;138;138;93	S	0.729254	1.14287	0.0378765	0.416019	0.233877	0.267099	0.461138	-0.226539	-0.0907645	0.274694	-0.547994	0.16114	-0.123582	-0.404443	0.0969099	-0.924991	0.634208	0.907405	0.589463	0.616677	-0.155431	-0.0449555	-0.143319	-0.317778	49.759	0.999982	0.999533	0.999957	◯
Keratin, type I cytoskeletal 19	KRT19	CON__P08727;P08727	10;10	S	-2.95564	-2.94429	-3.86512	-3.09193	-3.05533	-1.84881	-2.23709	-3.33994	-1.00491	-1.23396	-0.356515	-0.350578	-0.0816537	-0.875765	-0.870688	-2.27211	0.274045	0.328446	0.364189	0.627898	-0.282697	-0.121593	-0.0370857	-0.317091	80.22	0.673799	0.870802	0.940705	◯
Keratin, type I cytoskeletal 19	KRT19	CON__P08727;P08727	14;14	S	-0.671536	0.396474	-0.225989	0.214958	0.0441883	0.408984	-0.0343798	-0.246369	-0.791376	-0.62572	-2.07778	-1.66501	-0.616929	-0.767561	-1.69692	-0.979153	-0.470541	-0.560379	-0.387037	-0.287005	-0.819059	-0.375257	-0.457341	-0.046289	71.639	0.750038	0.902489	0.71956	◯
Keratin, type I cytoskeletal 19	KRT19	CON__P08727;P08727	22;22	S	-1.13715	-1.3904	-0.764248	-1.39774	-1.45516	-1.30351	-0.709969	-0.962186	-1.92273	-2.10136	-1.07865	-1.39581	-1.02132	-0.986344	-1.32577	-1.03814	-0.230662	-0.287687	0.0309777	0.161471	-0.185894	-0.0409857	-0.159533	0.0335213	87.149	0.999999	0.999996	0.99996	◯
Keratin, type I cytoskeletal 19	KRT19	CON__P08727;P08727	395;395	S	1.33091	1.32992	0.820434	1.13434	1.0897	0.784872	1.05786	0.997131	1.89444	1.89706	1.62075	1.59208	1.34677	1.84212	1.8991	2.00756	1.50247	1.44756	1.4376	1.34654	1.02524	1.18115	1.18525	0.893777	115.6	0.99952	0.998184	0.996927	◯
Keratin, type I cytoskeletal 19	KRT19	CON__P08727;P08727	397;397	S																									84.175	0.969554	0.892164	0.720148	◯
Alpha-2-HS-glycoprotein;Alpha-2-HS-glycoprotein chain A;Alpha-2-HS-glycoprotein chain B	AHSG	CON__P12763	138;138	S	3.44604	3.79112	3.90789	3.94154	3.26154	2.98835	3.6728	1.98502	2.64745	2.96315	3.2645	3.14044	2.5149	2.18887	2.84195	1.40514	2.95697	2.26594	2.97341	3.25347	3.00559	2.75031	2.48807	1.79715	148.79	0.999998	0.999984	0.999985
		CON__P12763	320	S																	1.33154	1.43378	0.987566	1.16874	0.921276	1.07417	0.651389	0.0467663	179.46	0.999981	0.999947	1
		CON__P12763	323	S	-0.40904	-0.11858	0.0527309	-0.353692	-0.286217	-0.401418	0.00444423	-0.171757									1.50255	1.63395	1.41143	1.61959	1.46657	1.46097	1.10435	0.379262	179.46	0.777485	0.955895	0.933499
		CON__P12763	324	S																									89.111			0.891023
		CON__P12763	325	S	-0.40904	-0.11858	0.0527309	-0.353692	-0.286217	-0.401418	0.00444423	-0.171757																	150.46	0.947108	0.944292	0.988071
		CON__P28800	481	S	-0.870167	-1.433	-0.455665	-0.682801	-3.07537	-1.62871	-1.49788	-1.92557	-0.54278	-0.872678	-0.516366	0.0450622	-1.06382	-1.34189	-0.680192	-0.0985212	-2.47293	-2.62669	-3.45297	-1.89228	-1.82678	-2.94008	-3.79488	-2.76363	122.31	1	1	0.999987
		CON__P28800	489	S									-1.42361	-1.81649	-1.41795	-1.2665	-2.4265	-1.9009	-1.31057	-0.968184	-2.47293	-2.62669	-3.45297	-1.89228	-1.82678	-2.94008	-3.79488	-2.76363	44.065		0.621876	0.782376
Keratin, type I cytoskeletal 20	KRT20	P35900	13;13	S	0.174035	0.215011	0.390219	0.702269	0.497844	0.197297	-0.277247	1.01379	-2.06131	-1.67257	-2.16553	-1.1307	-1.15074	-1.35419	-2.25744	-0.997221	0.975261	0.577758	0.824885	0.899218	1.10733	0.997568	0.566407	1.1408	119.54	0.956842	0.678075	0.911675	◯
Metallothionein-2	MT2A	P02795	58;58	S	0.109126	-0.0155085	-3.10125	-2.50169	1.35469	1.71698	-0.717812	-2.14102																	52.818	0.9997			◯
		CON__Q148H6	440	S	-1.36745	-1.59604	-1.40803	-1.68361	-1.13475	-1.06179	-3.03491	-4.02229																	27.33	0.964181
		CON__Q148H6	441	S	-1.36745	-1.59604	-1.40803	-1.68361	-1.13475	-1.06179	-3.03491	-4.02229																	27.33	0.964181
Keratin, type II cytoskeletal 80	KRT80	Q6KB66	45;45;45	S																									98.796	0.978163			◯
Keratin, type II cytoskeletal 80	KRT80	Q6KB66	445;445;480	S																	-1.34942	-3.11643	-2.09979	-2.41669	-1.62144		-1.59218	-1.71786	85.166			0.997897	◯
Keratin, type II cytoskeletal 80	KRT80	Q6KB66	448;448;483	S																									64.021			0.999157	◯
Keratin, type II cytoskeletal 80	KRT80	Q6KB66	451;451;486	S																	-1.34942	-3.11643	-2.09979	-2.41669	-1.62144		-1.59218	-1.71786	85.166			1	◯
Uncharacterized membrane protein C3orf80	C3orf80	F5H4A9	187	S																									44.248		0.999945		◯
Alkyldihydroxyacetonephosphate synthase, peroxisomal	AGPS	O00116	65	S	1.91539	2.18037	1.38969	1.28339	0.599381	-0.247307	1.407	1.33781	1.91273	2.04556	1.00156	1.24546	0.778879	0.617372	1.78148	1.4674	1.41761	1.59142	1.98615	2.11555	1.36577	1.4787	0.660859	0.574355	218.76	0.99481	0.998296	0.94971	◯
Alkyldihydroxyacetonephosphate synthase, peroxisomal	AGPS	O00116	589	S		-3.47652	-4.00219		-4.58743																				27.457	0.972488
ATP-dependent RNA helicase DDX39A	DDX39A	O00148	183	S																	0.0447698	0.169783	0.511532	0.832673	0.443048	0.764866	0.566407	0.715407	41.054	0.999899	0.998929	0.998542	◯
PDZ and LIM domain protein 1	PDLIM1	O00151	90	S	0.772436	0.956235	0.424113	0.438467	-0.0569583	0.0511357	0.0169761	0.509437																	74.756	0.999984		0.994792	◯
Unconventional myosin-Ic	MYO1C	O00159-2	1006;1022;1041	S																									41.54		0.968785	0.992006	◯
Unconventional myosin-Ic	MYO1C	O00159-2	373;389;408	S																									73.447	0.901348	0.577734	0.793602	◯
Unconventional myosin-Ic	MYO1C	O00159-2	701;717;736	S	2.32756	2.4718	0.828049	0.475621	1.52008	1.28867	1.24205	1.44644	1.64478	1.7773	0.752948	0.610486	1.30552	1.35796	0.473404	0.941153									49.058	1	0.999942		◯
Unconventional myosin-Ic	MYO1C	O00159-2	829;845;864	S	3.01069	2.92365	2.26863	2.31397	1.85807	1.57041	2.35519	2.56908	1.50143	1.30665	0.719536	0.984857	0.687058	0.516565	0.920835	1.01297	0.127921	0.237584	0.680594	0.623999	-0.039558	0.458382	-0.302694	-0.332768	78.089	0.999998	0.99995	0.999929	◯
Unconventional myosin-Ic	MYO1C	O00159-2	881;897;916	S																									49.751	0.999641	0.998711		◯
Synaptosomal-associated protein 23	SNAP23	O00161	20;20	S	-1.09139	-0.755681	-0.574221	-0.638447	-0.821731	-0.362084	-0.507276	-0.586801									-0.0823741	0.378317	0.0138423	0.366696	-0.294179	0.13912	-0.143299	-0.815777	60.003	0.728607	0.993999	0.92006	◯
Synaptosomal-associated protein 23	SNAP23	O00161	34;34	S									-3.96056		-4.55418	-3.27696													81.821	1	1	1	◯
Synaptosomal-associated protein 23	SNAP23	O00161	110	S	2.88895	2.78737	2.51156	2.59236	2.3371	2.5954	3.39019	3.27458	1.77968	1.47331	1.37276	1.41081	1.78991	1.45629	2.57683	2.39005	1.62071	1.6415	1.19179	1.23554	0.88751	0.40524	0.948286	1.11425	151.78	1	1	1	◯
GTP-binding protein 1	GTPBP1	O00178	44	S	1.14536	1.52714	2.89018	3.01345	1.57562	1.74911	1.22993	2.00246	1.32178	1.36799	3.192	3.28865	1.68661	1.41092	1.25304	1.68988	1.12033	1.93008	3.59164	3.43748	1.75662	1.79964	1.37312	3.42168	296.96	1	1	1	◯
GTP-binding protein 1	GTPBP1	O00178	47	S	1.14536	1.52714	2.89018	3.01345	1.57562	1.74911	1.22993	2.00246	1.32178	1.36799	3.192	3.28865	1.68661	1.41092	1.25304	1.68988	1.12033	1.93008	3.59164	3.43748	1.75662	1.79964	1.37312	3.42168	296.96	1	1	1	◯
GTP-binding protein 1	GTPBP1	O00178	580	S																									113	0.999918			◯
GTP-binding protein 1	GTPBP1	O00178	69	S	-3.8605		-3.56719	-4.12486	-4.6239	-4.68139		-3.37068		-3.00193	-4.77152			-4.31468											51.738	0.887841	0.979647		◯
GTP-binding protein 1	GTPBP1	O00178	12	S	-0.667995	-0.460508	-0.567408	-1.05201	-1.05201	-1.13894	-1.18489	-0.769192	-1.22914	-2.15563	-1.44507	-2.27745	-1.94959	-1.70466	-2.31601	-2.03187	-1.30901	-2.7788	-1.01405	-0.471898	-0.244724	-0.264921	-0.24648	-0.197956	60.78	0.891326	0.830323	0.830212	◯
GTP-binding protein 1	GTPBP1	O00178	25	S	0.533632	0.409676	0.625269	0.0703529	0.672531	0.645002	0.0616856	0.152823	-1.11796	-3.35032	-1.24913	-1.95149	-1.12092	-1.79683	-2.80218	-1.62281	-1.41076	-0.648981	-0.854647	-0.963534	-0.214479	0.246918	-0.181711	0.32768	117.87	0.884361	0.5	0.667079	◯
Armadillo repeat protein deleted in velo-cardio-facial syndrome	ARVCF	O00192-2	204;267	S																	-2.08274	-2.02979	-2.43239	-2.52902	-2.43326	-2.98307	-1.16842	-1.75064	119.47	0.999998	1	1	◯
Armadillo repeat protein deleted in velo-cardio-facial syndrome	ARVCF	O00192-2	801;864	S	-3.01819	-2.62581	-2.75848	-1.97818	-2.12899	-2.00502	-1.1955	-2.94192																	71.553	0.999934		0.999911	◯
Armadillo repeat protein deleted in velo-cardio-facial syndrome	ARVCF	O00192-2	816;879	S									-2.82071	-1.25555	-1.46207	-1.06871	-1.55746	-0.958176	-0.25674	-0.718306									59.696		0.999175
Armadillo repeat protein deleted in velo-cardio-facial syndrome	ARVCF	O00192-2	280;343	S	0.0130725	-0.105784	-0.182441	-0.246098	0.669277	0.428693	2.27084	2.01933	-1.577	-2.18777	-1.74617	-1.80008	-0.866387	-1.11443	0.837019	0.705807	1.76503	2.14885	0.525752	0.608045	0.225284	0.35591	0.670718	0.447174	51.319	0.99985	0.999767	0.999785	◯
Armadillo repeat protein deleted in velo-cardio-facial syndrome	ARVCF	O00192-2	282;345	S	1.01703	1.00882	-0.322418	-0.198636	0.657964	0.470106	1.18691	1.48798	0.690593	1.732	0.77517	0.808551	1.33013	1.23236	2.10444	2.28479	1.73584	1.5909	1.25981	1.14059	0.582202	0.189794	0.643815	0.662674	71.294	0.999807	0.999846	0.998835	◯
Small acidic protein	SMAP	O00193	15	S	-1.94336	-2.10707	-1.56143	-3.86175	-2.63576	-1.96955		-3.20382	-1.09995	-1.39692	-0.838748	-0.362862	-1.58732	-1.80513	-1.3754	-3.41614	-2.15394	-1.09434	-0.868849	-1.17195	-0.624433	-0.928995	-0.225287	-0.115137	203.88	1	1	1	◯
Small acidic protein	SMAP	O00193	17	S	2.40672	2.41617	2.67278	2.8729	2.11539	2.32488	1.27108	1.62922	2.58671	2.31279	2.75299	3.09713	2.31465	2.25002	1.24939	1.59747	1.24914	1.30161	2.13034	2.01854	2.50448	2.73569	2.14589	2.17629	203.88	1	1	1	◯
AP-3 complex subunit beta-1	AP3B1	O00203	750	S	1.70681	1.75392	1.48265	1.70067	2.34651	2.14653	1.78647	1.22662	1.46597	1.4062	1.46754	1.63519	1.90973	1.78341	1.71142	1.17806	2.03286	1.37267	2.16114	2.04761	1.52287	1.36173	1.92362	2.14631	61.281	1	1	1	◯
AP-3 complex subunit beta-1	AP3B1	O00203	752	S	0.893207	1.03	0.296301	0.686002	1.82952	1.65813	0.848661	0.852382	0.199936	0.0274511	-0.10343	-0.609414	1.07932	0.783891	0.191639	0.10878									61.281	1	1	1	◯
AP-3 complex subunit beta-1	AP3B1	O00203	276	S	2.6354	2.89561	3.07037	3.01289	3.95384	3.98579	3.18267	2.58886	3.39569	3.19003	3.31339	3.50004	4.06055	4.18698	3.51421	3.06903	2.07396	2.22945	2.43459	2.06584	2.37176	2.26321	2.99673	2.8049	165.62	1	1	0.999999	◯
Sulfotransferase family cytosolic 2B member 1	SULT2B1	O00204-2	335;350	S									-1.27707	-0.86443	-1.80239	-1.22434	-1.58299	-2.64706	-0.861765	-1.00162	-1.46003	-2.37299	-1.55454	-2.87681	-1.62549	-1.75598	-3.22029	-4.22621	68.812	0.464219	0.789837	0.830588
Tumor necrosis factor receptor superfamily member 10A	TNFRSF10A	O00220	424	S																	-2.47565		-2.19428	-3.6424	-4.44732	-4.6406	-2.90856		28.053			0.998096	◯
26S proteasome non-ATPase regulatory subunit 11	PSMD11	O00231	14	S	-0.699379	-0.549849	-1.20796	-0.733572	-0.898027	-1.02063	-1.09878	-1.5027	-0.605345	-0.403911	-0.860912	-1.36002	-0.958572	-0.207852	-0.886178	-2.7115	0.770001	0.483788	0.487307	0.625006	0.623812	0.612329	1.0652	1.23375	66.319	0.999232	0.999624	0.999153	◯
26S proteasome non-ATPase regulatory subunit 11	PSMD11	O00231	23	S									-1.48778	-1.09271	-1.23363	-1.53141	-0.840453	-0.771593	-2.25722	-2.69691	-1.29376	-2.42314	-1.88582	-1.65966	-1.89577	-1.58673	-0.761452	-1.55258	106.91	1	1	1	◯
26S proteasome non-ATPase regulatory subunit 12	PSMD12	O00232	176	S																									66.274			0.893429
E3 SUMO-protein ligase CBX4	CBX4	O00257	415;145	S																									41.262	0.978288			◯
E3 SUMO-protein ligase CBX4	CBX4	O00257	182	S	0.13799	0.328014	-0.0472097	-0.234505	-0.352402	-0.0339412	-0.555821	0.36396	-1.00289	-0.873709	-1.37715	-1.6016	-1.54367	-1.4627	-1.88266	-1.19479	-0.47808	-0.0503223	-0.369075	-0.286556	-0.393044	-0.379519	-0.149647	-0.78294	94.771	0.988427	0.981479	0.975195	◯
E3 SUMO-protein ligase CBX4	CBX4	O00257	291	S	0.366379	0.365623	0.641688	0.296887	0.304731	-0.104594	-0.355466	-0.195696	0.29177	0.606097	0.34945	0.160872	0.249997	-1.28186	-0.875862	-0.105062	-1.30731	-1.38335	-1.30213	-1.36464	-0.975611	-0.944979	-1.48342	-1.12687	106.33	0.989179	0.993456	0.992055	◯
Membrane-associated progesterone receptor component 1	PGRMC1	O00264	181	S	4.47196	4.06174	3.83344	3.98144	2.98602	3.06189	3.42722	3.86908	4.18568	3.91326	3.83316	3.96565	3.0668	3.018	3.39805	3.68853	3.77185	3.8437	4.11047	4.01645	4.3621	4.39346	3.4504	3.43732	183.43	1	1	0.999999	◯
Membrane-associated progesterone receptor component 1	PGRMC1	O00264	57	S	1.89818	1.94395	2.11442	2.26095	1.62376	1.61783	1.90985	2.51536	1.73276	1.61238	1.7632	2.11767	1.41509	1.46483	1.79572	2.47075	1.53824	1.66802	1.2244	1.36858	1.38184	1.2254	0.809207	0.986931	193.26	0.999959	0.999996	0.99997	◯
Transcription elongation factor SPT5	SUPT5H	O00267-2	662;666	S	2.24288	2.16079	2.6713	2.80895	2.3915	2.52278	1.59573	1.86318	0.502398	0.126236	0.740095	0.79544	0.0419306	0.447406	-0.0490491	-0.791875	1.11081	1.57843	2.01715	1.93275	2.55672	2.48181	2.33956	2.07664	126.52	1	1	1	◯
Transcription initiation factor TFIID subunit 4	TAF4	O00268	543	S	-3.47505	-2.9375	-2.05789	-3.035	-3.07136	-3.20745		-2.51682	-4.23303	-1.76694	-1.25433	-1.52968	-1.61142	-1.91256	-2.16556	-2.29547	-1.42329	-1.19407	-1.16264	-2.57396	-1.04418	-0.816169	-1.66124	-0.761662	120.64	1	0.999999	1	◯
DNA fragmentation factor subunit alpha	DFFA	O00273	315	S	1.91148	1.75565	1.76247	1.90439	1.79531	1.37965	0.876621	1.05612	3.0483	2.64416	2.63015	2.98102	2.68728	2.77758	2.09262	2.05077	1.43723	1.47246	2.15172	2.04399	2.24245	2.34297	2.01466	1.97701	112.55	1	1	1	◯
DNA fragmentation factor subunit alpha	DFFA	O00273-2	257	S	-3.86982	-4.50918	-5.05398	-4.75653	-4.05673	-3.36154		-3.84289	-0.734109	-0.521018	-2.00439	-1.02756	-1.0442	-1.66468	-1.80981	-1.39955	-1.34461	-3.49791	-1.415	-0.914352	-1.97853	-1.42718	-0.722307	-0.18149	76.879	0.802108	0.815056	0.803626	◯
Chloride intracellular channel protein 1	CLIC1	O00299	156	S	-1.70984	-1.46747	-1.58907	-2.74325	-0.955296	-1.29812	-3.19955	-3.22667	-2.03041	-1.38746	-2.74837	-1.41028	-1.39352	-2.00375	-3.29292	-1.59349	-0.732406	-0.299872	0.00573144	-0.463953	-0.244994	0.273297	-0.0846799	0.47111	112.27	0.73893	0.683289	0.927535	◯
Eukaryotic translation initiation factor 3 subunit F	EIF3F	O00303	258	S	0.424926	0.715765	1.03574	1.47075	0.432848	0.830035	0.657245	0.957559									-2.7401	-2.58525	-0.983308	-0.980359	-0.422323	-0.787393	-0.940262	-0.559566	142.4	0.915969	0.499448	0.853488	◯
NEDD4-like E3 ubiquitin-protein ligase WWP2	WWP2	O00308	211	S	1.05562	1.39874	-0.023939	-0.586123	-0.561376	-0.841559	0.018787	-0.0737772	-0.468411	-0.183981	-1.51339	-1.12939	-3.22538	-2.84701	-0.788387	-1.10596	-1.81548	-0.664937	0.360911	0.510881	-1.93511	-1.05615	-1.09638	-2.18605	176.49	1	1	1	◯
Pyruvate dehydrogenase protein X component, mitochondrial	PDHX	O00330	85	S																									9.2199			0.999956
Sulfhydryl oxidase 1	QSOX1	O00391-2	426;426	S																									56.58	1
Neural Wiskott-Aldrich syndrome protein	WASL	O00401	484	S																									89.478			1	◯
Neural Wiskott-Aldrich syndrome protein	WASL	O00401	485	S																									89.478			1	◯
Forkhead box protein N3	FOXN3	O00409-2	85;85	S	-1.66852	-1.98466	-0.979016	-0.672621	-1.38437	-0.981027	-2.6188	-2.84025	-1.52018	-1.56672	-1.492	-0.96943	-1.25294	-2.4577	-2.39848	-1.46343	-1.4967	-0.268952	-0.472858	-0.136495	-0.158008	0.0979019	-0.11448	0.244356	81.912	0.832717	0.538461	0.529478	◯
Forkhead box protein N3	FOXN3	O00409-2	97;97	S	-1.66852	-1.98466	-0.979016	-0.672621	-1.38437	-0.981027	-2.6188	-2.84025	-1.52018	-1.56672	-1.492	-0.96943	-1.25294	-2.4577	-2.39848	-1.46343	-1.4967	-0.268952	-0.472858	-0.136495	-0.158008	0.0979019	-0.11448	0.244356	81.912	0.991798	0.928705	0.952494	◯
Eukaryotic elongation factor 2 kinase	EEF2K	O00418	462	S																									51.442	0.964984
Eukaryotic elongation factor 2 kinase	EEF2K	O00418	445	S	-0.784315	-1.06761	-0.253478	-0.0716613	1.06247	1.37911	-1.40401	-0.81262	-1.14798	-1.78817	-0.317044	-0.801512	0.707075	1.21507	-0.910879	-1.1574	0.124817	0.0233618	-0.750316	-0.586176	0.5097	0.240247	1.48531	1.4501	90.777	0.999173	0.998355	0.998802	◯
Eukaryotic elongation factor 2 kinase	EEF2K	O00418	470	S	0.919161	0.625405	1.25131	1.40208	1.23125	1.48941	1.37813	1.26696									0.087106	-0.576146	-1.27668	-0.682928	-0.00815529	-0.188933	-0.0806246	0.00635793	75.91	0.996318		0.999754	◯
Eukaryotic elongation factor 2 kinase	EEF2K	O00418	474	S	0.50188	0.779569	0.822586	1.07812	1.18576	1.68816	1.39634	1.21693									0.087106	-0.576146	-1.27668	-0.682928	-0.00815529	-0.188933	-0.0806246	0.00635793	75.91	0.996206		0.999907	◯
Eukaryotic elongation factor 2 kinase	EEF2K	O00418	18	S	-1.82005	-3.08372	-1.32519	-2.00121	-0.707037	-0.691589	-1.4149	-3.24331	-2.53201	-1.23787	-0.81374	-1.77197	-0.401413	-0.255809	-0.781938	-0.583144	-1.57456	-2.33579	-2.65587	-2.4497	-1.5703	-0.768109	-0.626464	-1.09889	64.014	1	1	1	◯
C-C chemokine receptor-like 2	CCRL2	O00421	341;353	S																									39.132	0.967627			◯
Dynamin-1-like protein	DNM1L	O00429-4	579;590;590;605;616;629	S	0.957147	0.669827	1.25976	1.07028	1.99002	1.83512	0.973265	0.513691	1.22891	0.828989	1.37961	1.04057	1.84256	2.08455	-0.596672	0.511671	-1.1701	-1.99734	-0.863183	-1.8565	-0.491904	-0.368272	0.193335	0.0966074	80.913	1	1	1	◯
Phosphatidylinositol 4-phosphate 3-kinase C2 domain-containing subunit alpha	PIK3C2A	O00443	1553	S									-3.27035	-1.32905	-2.25834		-2.47733	-2.89529	-3.48826	-3.46526									52.438	0.868152	0.689722		◯
Phosphatidylinositol 4-phosphate 3-kinase C2 domain-containing subunit alpha	PIK3C2A	O00443	338	S	1.55872	1.67114	1.24032	1.40477	1.42843	1.47483	1.31808	1.26207	0.96681	1.01743	0.41047	0.650903	0.76373	0.993393	-0.727691	-0.237435	0.0847927	0.392338	0.999297	0.805283	0.601042	0.565126	0.764928	0.959317	11.346	0.987544	0.96252	0.959618	◯
Phosphatidylinositol 4-phosphate 3-kinase C2 domain-containing subunit alpha	PIK3C2A	O00443	259	S	2.05554	1.91234	2.58081	1.95074	2.48395	2.53386	1.34004	1.69091	0.64871	0.819884	1.47264	1.00479	1.56068	1.41042	0.269695	0.208787	-0.151678	-0.559521	-0.0798818	-0.549528	0.853882	0.0810005	0.843476	-0.816514	54.617	1	1	0.999999	◯
RNA polymerase II elongation factor ELL2	ELL2	O00472	305	S	-2.59666	-1.77599	-3.32551	-2.8894	-3.54395	-2.67906	-3.55377	-1.879																	45.168	0.996838			◯
High mobility group nucleosome-binding domain-containing protein 4	HMGN4	O00479	80	S	0.641529	0.619658	-1.07302	-1.86726	-1.49865	-1.27738	-1.43551	-0.631393	1.00187	1.41158	-3.91545	-1.71722	-1.11384	-0.7618	-1.35859	0.280531	0.0055627	-0.67241	1.27709	1.77668	-0.254681	-0.432132	-1.03018	0.0861095	157.92	0.999982	0.803172	0.999948	◯
Myc box-dependent-interacting protein 1	BIN1	O00499-6;O00499-9	265;265;296;265;265;280;296;296;280;265;280	S	1.08129	1.04265	1.74036	1.869	1.18594	1.38846	1.72839	1.81986	1.79935	1.93705	2.77001	2.72282	2.23976	2.18937	3.07692	3.00788	2.69759	2.85542	1.28222	1.6568	2.10189	2.24238	2.25346	2.51941	108.55	0.999992	0.992389	0.992932	◯
Myc box-dependent-interacting protein 1	BIN1	O00499-6;O00499-9	267;267;298;267;267;282;298;298;282;267;282	S	2.28116	2.26863	2.47199	2.61321	2.14161	1.89461	2.24926	2.53014	1.89464	2.00718	1.92358	2.42057	2.07425	1.93952	1.91847	2.01274	1.90868	1.90364	2.05018	1.87111	2.11615	2.37293	1.87573	1.76012	126.61	0.999914	0.998336	0.989464	◯
Myc box-dependent-interacting protein 1	BIN1	O00499-6;O00499-9	272;272;303;272;272;287;303;303;287;272;287	S	1.70211	1.70135	1.7912	2.15559	1.53087	1.68336	1.66287	1.63414	2.15563	2.15767	2.25582	2.59748	2.28795	2.21118	2.52498	2.50508	2.22671	2.27429	2.28186	2.0289	2.38685	2.72746	2.33429	2.08088	129.92	1	0.999998	1	◯
Myc box-dependent-interacting protein 1	BIN1	O00499-6	300;300;331;315	S	-0.438472	-0.30518	1.54815	1.61365	0.196246	-0.0783024	-0.245576	0.480491	-0.287667	-0.540487	1.5096	1.28981	0.309266	-0.148307	-1.55988	0.048518									142.63	0.906155	0.923585	0.923564	◯
Importin subunit alpha-4	KPNA3	O00505	56	S	0.0589054	0.329918	0.83304	0.656684	1.37427	0.611577	1.5242	0.889656	-0.146433	-1.05287	0.312851	0.138459	0.94434	0.639627	1.40431	0.746713	1.62876	1.34015	0.647007	0.54852	1.2265	1.11417	1.39167	1.67004	172.24	1	1	1	◯
Importin subunit alpha-4	KPNA3	O00505	60	S	1.54522	1.48752	2.13737	2.04048	2.47725	2.06306	2.33586	1.90794	0.457242	-0.210717	0.997842	0.89169	1.36107	1.11911	1.68047	1.27251	2.08512	1.92207	1.25128	1.16969	1.86841	1.6758	1.89732	2.15185	172.24	1	1	1	◯
B-cell CLL/lymphoma 9 protein	BCL9	O00512	318	S	-1.96517	-2.53763	-3.41819	-2.54148	-1.24644	-0.875961	-2.3213	-1.65149																	74.21	0.846811			◯
B-cell CLL/lymphoma 9 protein	BCL9	O00512	687	S	0.987283	1.16821	1.67018	1.82721	1.60234	1.78446	1.28813	1.70602	1.13132	1.24362	1.762	1.89017	1.81718	2.11793	1.08227	1.618	1.14419	1.36965	0.506349	0.513331	1.22205	1.38298	1.25214	1.43878	133.55	0.990898	0.99586	0.957238	◯
B-cell CLL/lymphoma 9 protein	BCL9	O00512	291	S	-0.798686	-0.926999	-0.673423	-1.52894	-0.801971	-0.692316	-1.45776	-2.62682	-1.27383	-1.28906	-0.536852	-0.723705	0.121993	0.135783	-1.95783	-0.0812547	-1.14387	-0.734714	0.147764	-0.83373	-0.646083	0.125214	0.955998	0.862106	118.91	0.983462	0.987275	0.991526	◯
B-cell CLL/lymphoma 9 protein	BCL9	O00512	278	S																	0.418048	0.436994	-0.556058	0.302339	0.236589	0.195519	0.717608	0.599302	62.266		1	1	◯
B-cell CLL/lymphoma 9 protein	BCL9	O00512	62	S	-2.95875	-2.78639	-3.28574	-2.20311	-1.11494	-0.811113	-1.34084	-1.35081									-3.22519						-2.67123	-3.3713	57.526	0.971758	0.976901	0.950914
B-cell CLL/lymphoma 9 protein	BCL9	O00512	104	S																									34.923	0.807203	0.945345	0.704762	◯
B-cell CLL/lymphoma 9 protein	BCL9	O00512	917	S	-2.17253	-1.47819	-0.856307	-0.664325	-0.505491	-0.599384	-0.884147	-0.758614																	137.78	0.999999	0.998835	0.999995	◯
B-cell CLL/lymphoma 9 protein	BCL9	O00512	19	S	1.41979	1.16192	1.45105	1.2452	1.74395	1.49499	0.907177	2.30237	-1.6832	-1.52629	-2.1036	-1.44083	-0.908744	-1.57309	-1.32094	-2.75926	-3.53484	-3.96188	-2.93057	-3.57998	-3.82027	-3.61959	-2.37793	-1.0947	74.241	0.958893	0.753877	0.743528	◯
Ladinin-1	LAD1	O00515	301	S	1.95499	1.73144	1.516	1.33051	0.994037	1.0806	1.08047	0.929179	0.610264	0.808465	0.354815	0.638559	0.396923	0.687556	0.446765	0.403303	1.11626	1.26826	0.978503	0.794918	0.83649	0.595541	0.829886	0.359947	148.03	0.999709	0.999808	0.999958	◯
Ladinin-1	LAD1	O00515	177	S	3.97938	3.79414	3.73293	3.43937	2.65198	2.53383	3.45319	3.95013	3.93319	3.79398	3.75481	3.48571	2.69702	2.70346	3.57882	3.97879	3.77033	3.71714	3.49172	3.32393	3.44428	3.17315	2.28877	2.11113	69.329	1	1	1	◯
Ladinin-1	LAD1	O00515	347	S									0.309063	-0.0842142	-0.733589	-0.676525	-1.11717	-0.952115	-2.52661	-1.00362	-1.30143	-1.07624	0.27173	0.503782	0.205004	-0.237936	-0.380788	-0.347842	55.66		0.999897	0.999997	◯
Ladinin-1	LAD1	O00515	355	S	1.5217	1.58417	1.19951	0.745572	0.929124	0.911758	0.12955	0.709117	-0.944056	-1.05032	-1.27499	-1.64577	-0.903698	-1.22387	-2.01719	-2.72897	-0.740301	-1.8148	-0.262515	0.497747	-0.205633	-1.01787	0.00282892	-0.552966	60.236	0.804465	0.763497	0.819413	◯
Ladinin-1	LAD1	O00515	356	S	2.52741	2.1586	1.83869	1.28149	1.70686	1.77826	0.775688	1.47462	3.02319	2.94312	2.69589	2.15878	2.3711	2.48216	1.47273	1.87767	0.737309	0.694965	1.97149	1.96118	1.53316	1.40734	1.33771	1.53414	118.26	0.989309	0.980729	0.901443	◯
Ladinin-1	LAD1	O00515	385	S	0.105737	-0.155795	-1.62314	-1.79386	-1.01143	-1.08546	-1.21634	-0.574134	1.71651	1.5485	0.706916	0.628656	0.540778	0.362852	0.828695	1.35184	-0.806907	-0.103449	0.357762	0.299945	-1.32908	-0.841793	-0.939572	-1.12164	39.116	0.977999	0.990952	0.990924	◯
Ladinin-1	LAD1	O00515	121	S	0.408072	0.389279	-1.05682	-1.71646	-0.605834	-1.16432	0.0885615	-0.586305	1.76887	1.69099	1.43843	1.18667	1.03136	1.15565	1.28922	1.80763	1.02751	1.14329	1.12998	0.795812	0.629357	0.244751	0.426935	0.230935	116.48	0.999975	1	1	◯
Ladinin-1	LAD1	O00515	123	S	2.14626	2.39561	1.62089	1.56301	1.41605	1.35624	1.44443	1.07613	3.04974	3.01322	2.4777	2.11213	2.33076	2.26806	2.51093	2.50291	2.02274	1.96663	2.10027	2.16744	1.6865	1.42787	1.60344	1.6998	131.38	0.999912	1	1	◯
Ladinin-1	LAD1	O00515	38	S	-0.207706	-1.16765	-2.66298	-5.0198	-1.12461	-0.31355	-1.23611	-1.2343	-1.85546	-2.51668	-2.79433		-3.35444	-2.82656	-1.97439	-3.4769	-2.16073	-2.49717	-2.14816	-3.48189	-3.31396		-2.7485	-3.26882	98.488	0.981411	0.97573	0.963273	◯
Ladinin-1	LAD1	O00515	39	S																	-2.33386	-2.88818	-1.88109	-1.59491		-4.55451			85.92		0.454832	0.762519	◯
Ladinin-1	LAD1	O00515	147	S																	-0.353929	0.504152	0.116047	0.229144	-0.919671	-1.20299	-0.876127	-0.860836	31.357			1
Ladinin-1	LAD1	O00515	420	S									0.953597	1.76813	0.173423	-0.000693429	-0.735278	-1.23182	-0.657443	1.94097									33.521		0.978366
Ladinin-1	LAD1	O00515	394	S	4.54799	4.545	3.92688	3.94193	3.51707	3.67415	3.21625	2.86346	4.93374	5.01499	4.27298	4.01794	3.71152	4.03604	3.0396	3.14352	2.82395	3.0761	4.21554	4.15471	3.5516	3.94038	3.50126	3.57277	136.02	0.993087	0.994388	0.960953	◯
Ladinin-1	LAD1	O00515	509	S																									95.454	0.97182			◯
Ladinin-1	LAD1	O00515	512	S																	-3.68989		-2.47774	-2.42938	-2.10196	-2.50865	-2.11814	-2.52226	99.237	0.512124		0.815205
Ladinin-1	LAD1	O00515	485	S	2.11813	1.94261	-0.164504	-0.236834	-0.109611	0.247204	0.0700459	0.778783	0.593426	0.263333	-3.04735	-2.49795	-1.11825	-3.52606	-3.63756	-0.817297	0.299286	-0.203068	0.768476	1.39413	-1.01379	-1.47878	-1.78713	-0.424471	142.75	0.998193	0.942282	0.953608	◯
Receptor-binding cancer antigen expressed on SiSo cells	EBAG9	O00559	86	S																		-2.87083	-2.60765	-2.90794	-3.69845	-1.76622	-2.46211	-3.75026	55.364	0.992625		0.979421	◯
Receptor-binding cancer antigen expressed on SiSo cells	EBAG9	O00559	36	S	4.16966	4.21092	4.02798	4.19986	3.68497	3.6611	3.70672	3.66367	3.55835	3.46988	3.25355	3.47126	2.96262	2.78271	2.73703	2.52616	3.17917	3.29768	3.63062	3.63749	3.62027	3.69349	3.13212	3.16057	270.85	1	0.999999	0.999999	◯
Membrane-associated phosphatidylinositol transfer protein 1	PITPNM1	O00562-2	593;593	S																	-1.97341	-1.72628	-0.163936	-0.0392646	-0.0933833	-0.349573	-0.692685	-0.721371	45.888			0.999597	◯
Membrane-associated phosphatidylinositol transfer protein 1	PITPNM1	O00562-2	373;373	S	-3.08418	-3.61861	-3.01525	-3.06145	-1.94432	-2.01055	-4.09113	-2.8691	-2.43471	-3.49006	-2.98661	-4.13353	-2.06946	-1.18098		-2.31679			-4.10844		-2.96215	-2.9108	-4.1071	-2.87951	84.437	0.999968	0.999334	0.999661	◯
U3 small nucleolar ribonucleoprotein protein MPP10	MPHOSPH10	O00566	163	S																									126.15	0.861406	0.919362		◯
U3 small nucleolar ribonucleoprotein protein MPP10	MPHOSPH10	O00566	167	S									-2.31158	-2.22363	-1.6598	-1.21622	-2.91811	-1.29118	-3.40842	-1.30873									126.15	0.99654	0.999736	0.944928	◯
U3 small nucleolar ribonucleoprotein protein MPP10	MPHOSPH10	O00566	171	S									-2.31158	-2.22363	-1.6598	-1.21622	-2.91811	-1.29118	-3.40842	-1.30873									126.15	0.999993	1	0.998594	◯
Nucleolar protein 56	NOP56	O00567	519	S	2.35076	2.25804	2.78189	2.98777	3.38634	3.19533	1.94424	2.34213	2.70118	2.5216	3.08614	3.20576	3.25445	3.16503	2.08032	2.24202	1.89785	1.87999	2.71713	2.46213	3.19911	2.9782	3.1659	3.14165	196.52	1	1	1	◯
Nucleolar protein 56	NOP56	O00567	520	S	3.34905	3.09402	3.66013	3.83991	3.66469	3.57454	2.29781	2.77374	2.88427	2.81702	3.2921	3.42292	3.33496	3.27822	2.24721	2.85318	1.88833	1.88558	2.69639	2.4164	3.26536	3.03665	3.01027	2.92699	200	1	1	1	◯
Nucleolar protein 56	NOP56	O00567	569	S	2.08875	1.88525	2.65847	2.45136	3.00763	3.14287	3.68012	3.39941	0.886475	0.421382	0.861746	0.629504	1.72644	1.96622	1.90578	1.92452	3.42807	3.45917	1.71004	1.77396	2.39028	2.61207	2.79106	2.91267	135.68	1	1	1	◯
Nucleolar protein 56	NOP56	O00567	570	S	4.10426	3.90852	4.52804	4.45104	4.38312	4.30681	4.84185	4.74547	3.59254	3.47235	3.78472	3.76459	3.6174	3.68143	3.9145	4.04356	4.466	4.34048	3.51024	3.41989	4.02043	4.04555	3.87945	3.8052	138.22	1	1	1	◯
Nucleolar protein 56	NOP56	O00567	563	S																									104.77		0.999505	0.982918	◯
Nucleolar protein 56	NOP56	O00567	513	S									-4.38314	-2.62333	-2.16409	-3.20278	-2.31148	-3.38702	-3.04886	-3.87572									83.681	0.57045	0.817751	0.548502	◯
Nucleolar protein 56	NOP56	O00567	314	S	0.380381	0.116314	-0.156004	-0.45635	-0.549607	-0.591287	-0.25308	-0.314318	0.401788	0.120091	-0.427128	-0.17674	-0.170092	-0.19598	0.0873494	-0.261959									96.518	0.99411	0.998509	0.966636	◯
ATP-dependent RNA helicase DDX3X;ATP-dependent RNA helicase DDX3Y	DDX3X;DDX3Y	O00571	594;592	S	1.12978	1.34346	1.34896	1.10041	2.28392	2.23971	1.63867	1.55073	0.0810113	0.065305	0.27566	0.101407	1.03084	1.40675	0.214456	0.409319	2.09727	2.24252	1.60334	1.7222	2.13179	1.72478	2.83042	2.67351	51.427	1	1	1	◯
ATP-dependent RNA helicase DDX3X	DDX3X	O00571	90	S	0.210931	0.387635	0.186958	0.611169	1.7066	1.72816	0.495998	0.442594	1.2927	1.00286	1.44946	1.51662	2.71321	2.64018	1.08682	1.29979									48.891	0.969033	0.987238	0.96746	◯
Importin subunit alpha-3	KPNA4	O00629	60	S	1.33245	1.06208	1.21647	0.490303	0.826991	0.367346	0.688894	0.570601	0.61335	0.649991	0.490433	0.753268	0.611225	0.632389	0.850265	1.15899	-1.71026	-0.727875	-0.643115	-0.53948	-0.888541	-0.462759	-1.28257	-1.51311	172.25	1	1	1	◯
Nuclear factor 1 B-type	NFIB	O00712	328	S	0.0629699	0.214084	0.898615	0.764427	-0.411006	-0.697205	-0.0518281	0.4614																	144.18	0.999975	0.987458		◯
Nuclear factor 1 B-type	NFIB	O00712	265	S									-1.25254	-1.27206	-0.714192	-1.11098	-3.06354	-3.02986	-1.14356	-0.803883									36.44	0.886757	0.812756	0.493679	◯
Nuclear factor 1 B-type	NFIB	O00712	276	S	-3.68943	-2.7382	-1.7905	-1.96471	-2.86695	-4.98576	-3.28743	-1.48572																	47.612	0.776262
Nuclear factor 1 B-type	NFIB	O00712	284	S	-2.12454	-1.90413	-1.17155	-1.23748	-1.61245	-2.72634	-3.28743	-0.996165	-2.59045	-1.91458	-1.93969	-1.28245	-1.15094	-1.57674		-1.22514	-1.22965	-1.64016	-0.0546557	-1.13347	-0.44938	-0.159554	-0.615735	-1.5129	115.79	0.737308	0.713455	0.913727	◯
Nuclear factor 1 B-type	NFIB	O00712	292	S																									40.776		0.845408		◯
Nuclear factor 1 B-type	NFIB	O00712	295	S	-1.10131	-1.08798	-0.0654249	-0.0620049	-0.81874	-0.612647	-0.904841	-0.596465	-2.18016	-1.19646	-1.21609	-1.01153	-0.994998	-1.05198	-2.17202	-2.3547	-1.22965	-1.21783	0.262625	-0.671199	-0.0908589	0.58053	0.0984225	-0.33913	189.4	0.912444	0.85138	0.855757	◯
Transcription factor E2F3	E2F3	O00716	166	S	-0.898253	-0.605326	-0.203652	-1.08141	0.196856	-0.122251	-0.0796804	0.238569	0.0961751	0.0444241	0.466695	-0.0511086	0.866281	0.516565	1.02732	0.647316									50.398	0.927644	0.988342	0.994452	◯
Phosphatidylinositol 4-phosphate 3-kinase C2 domain-containing subunit beta	PIK3C2B	O00750	155	S	1.7385	1.81738	2.05001	1.78735	1.25662	1.22092	1.937	2.02742	1.76005	1.79406	1.96582	1.55794	1.15878	0.774445	1.89278	2.10527	1.9552	2.0295	1.82508	1.94207	1.82329	1.55748	1.37111	1.41572	65.608	1	1	1	◯
Acyl-CoA desaturase	SCD	O00767	198	S	2.0435	1.98612	2.45526	2.46911	2.75185	2.40022	2.11543	2.2232	1.26043	1.13603	1.96153	1.83993	2.17233	1.73911	1.43309	1.5351	1.86014	1.82235	1.88598	1.72584	2.49869	2.10323	2.51848	2.62817	132.55	0.894235	0.964326	0.964703	◯
Lipid phosphate phosphohydrolase 3	PPAP2B	O14495	19	S	-1.96425	-1.81337	-2.10973	-1.97362		-2.14552	-4.10758	-2.26449																	27.779	1			◯
AT-rich interactive domain-containing protein 1A	ARID1A	O14497-2	1727;1944;1561	S									-0.467591	-0.778766	1.05366	0.798137	-0.556256	-0.828471	-0.63085	-0.893134	-0.453698	-0.715029	-0.810766	-0.735982	0.398392	0.469707	-0.577646	-1.30306	93.647	0.999998	0.999997	0.999992	◯
AT-rich interactive domain-containing protein 1A	ARID1A	O14497-2	604;604;221	S	-1.4805	-2.2241	-2.3787	-0.490768	-2.12629	-1.44607	-1.57529	-1.18475																	93.854	0.976588	0.928649		◯
AT-rich interactive domain-containing protein 1A	ARID1A	O14497-2	696;696;313	S	1.1835	1.31697	2.14119	2.35768	1.3868	1.36041	1.63587	1.91307	0.875407	1.13048	1.98377	2.18531	1.44697	0.874464	1.40084	1.74173	1.07116	1.24087	0.460756	0.714296	1.49048	1.60618	0.906696	0.982028	120.85	0.999999	0.999973	0.999942	◯
AT-rich interactive domain-containing protein 1A	ARID1A	O14497-2	698;698;315	S	-4.53277	-3.55559	-2.28827	-3.73457			-3.28385	-3.88053																	62.248	0.999995	0.999968	0.999941	◯
AT-rich interactive domain-containing protein 1A	ARID1A	O14497-2	702;702;319	S	0.0832339	0.477032	1.5372	1.74947	0.532425	0.555751	0.862553	0.777819	-2.24106	-1.60142	-0.0152043	-0.0183848	-0.964544	-1.92815	-1.39192	-0.992141	-0.245663	0.227485	-0.676661	-1.68283	0.33069	0.538842	-0.191368	-0.713677	110.54	0.999965	0.999959	0.999968	◯
AT-rich interactive domain-containing protein 1A	ARID1A	O14497-2	772;772;389	S	-0.407789	-0.502089	0.206666	0.0971521	-0.138078	-0.463438	-0.749904	-0.294372	-0.794988	-0.664564	0.00941108	-0.371635	-1.31614	-0.855601	-0.812076	0.249069	-3.54309	-1.43987	-1.40423	-0.822087	-1.06308	-0.449354	-1.60673	-1.27145	108.63	0.996593	0.990888	0.855843	◯
AT-rich interactive domain-containing protein 1A	ARID1A	O14497-2	232;232	S	-0.450782	-0.762602	0.0839469	0.227586	-0.409183	-0.817758	-0.605943	-0.0666391	-4.05725	-3.0495	-1.20281	-1.49203	-2.91394	-3.95222	-1.97689	-1.95473	-2.2159	-2.65475	-1.64018	-2.98499	-2.02568	-2.65961	-2.05889	-3.45002	137.2	0.69589	0.75538	0.612922
AT-rich interactive domain-containing protein 1A	ARID1A	O14497-2	233;233	S	-2.0531	-2.21208	-1.80123	-1.89448	-3.93648	-2.13374	-1.93705	-2.86414	-1.72729	-1.14469	-0.748616	-2.19081	-1.54653	-1.23738	-1.89986	-1.28036	-1.43161	-0.846046	-1.70089	-1.70095	-0.902448	-1.01706	-1.15546	-1.14627	142.65	0.87466	0.540721	0.799034	◯
AT-rich interactive domain-containing protein 1A	ARID1A	O14497-2	363;363	S																	-3.56274	-2.36801	-0.808703	-0.856811	-0.615596	-1.62938	-1.11705	-0.881466	73.348	0.892449	0.998524	0.996562	◯
AT-rich interactive domain-containing protein 1A	ARID1A	O14497-2	1184;1184;801	S	1.04442	0.916053	0.64935	1.01514	0.94768	1.13628	-0.0432334	-0.123936	0.941688	0.980906	0.674417	0.686032	0.755727	1.00027	0.348522	-0.0160342	0.986085	1.1276	1.37004	1.05341	1.22199	1.27021	1.3563	1.31229	164.19	0.800914	0.812484	0.807509	◯
AT-rich interactive domain-containing protein 1A	ARID1A	O14497-2	1534;1751;1368	S	0.39756	0.510993	0.715906	0.839806	0.344198	0.864186	0.256312	0.257001	1.16026	1.09318	0.858696	1.41138	0.81003	1.06716	0.878704	0.413536	0.647577	0.1759	0.493308	0.381817	0.608641	0.885716	0.740171	0.886902	35.025	0.999514	0.999806	0.998612	◯
AT-rich interactive domain-containing protein 1A	ARID1A	O14497-2	382;382	S	-1.85417	-1.56868	-0.00115292	-0.465581	-1.47336	-1.3063	-2.22679	-1.82963	-3.44223	-4.21737	-2.92822	-1.53847	-4.46167	-3.00694	-2.72669	-3.29878									60.395	0.968549	0.982345	0.981581	◯
AT-rich interactive domain-containing protein 1A	ARID1A	O14497-2	1537;1754;1371	S	-2.51125	-2.62256	-1.9815	-3.21012	-1.94216	-2.71743	-2.46312	-3.96306	-2.64859	-3.07478	-2.99844	-2.47662	-2.66532	-3.13201	-2.84179										92.356	0.541161	0.859526	0.547053	◯
AT-rich interactive domain-containing protein 1A	ARID1A	O14497-2	1538;1755;1372	S																									88.64	0.738024	0.811072	0.832082	◯
C2 domain-containing protein 2-like	C2CD2L	O14523	411;411	S																									75.283	0.930981	0.999822	0.997729	◯
C2 domain-containing protein 2-like	C2CD2L	O14523	464;464	S	-0.407977	0.11929	-0.243892	0.303167	-0.309573	-0.025021	-0.262889	-0.09217									1.10489	1.36565	0.346894	1.0362	1.02089	1.09293	0.657899	0.885976	50.669	0.881721		0.932306	◯
C2 domain-containing protein 2-like	C2CD2L	O14523	468;468	S	0.900418	0.782144	1.33884	1.22453	1.04738	1.0208	1.4117	0.82785									1.10489	1.36565	0.346894	1.0362	1.02089	1.09293	0.657899	0.885976	50.669	0.577906		0.889048	◯
C2 domain-containing protein 2-like	C2CD2L	O14523	613;614	S		-1.50913	-0.761686	-0.75831	-1.02097	-0.716378	-0.706325	-0.703832									-2.08774	-0.87011	-1.01451	-1.09387	-1.2142	-0.845593	-0.934546	-0.918197	61.836	0.768381		0.90811	◯
C2 domain-containing protein 2-like	C2CD2L	O14523	619;620	S		-1.50913	-0.761686	-0.75831	-1.02097	-0.716378	-0.706325	-0.703832																	61.836	0.894615			◯
C2 domain-containing protein 2-like	C2CD2L	O14523	374;374	S																									119.86	0.760865		0.864433	◯
Thioredoxin domain-containing protein 9	TXNDC9	O14530	221	S	-1.91035	-1.73529	-1.48999	-2.08624	-1.90745	-4.03763	-0.985772																		38.614	0.986855			◯
Thioredoxin domain-containing protein 9	TXNDC9	O14530	223	S	-1.91035	-1.73529	-1.48999	-2.08624	-1.90745	-4.03763	-0.985772																		38.614	0.995659			◯
Thioredoxin domain-containing protein 9	TXNDC9	O14530	188	S	-1.81631	-1.36148	-1.12448	-0.918306	-1.20661	-1.42704	-2.68423	-1.9065																	139.51	0.999828	0.997904	0.990126	◯
TRAF-type zinc finger domain-containing protein 1	TRAFD1	O14545	326	S	-0.971072	-0.987712	-0.903128	-1.30022	-1.19958	-0.531676	-0.850973	-1.46355	-1.86192	-2.06246	-3.0218	-1.85433	-1.26433	-0.649731	-1.89889	-1.70189	-2.19226	-2.23855	-1.81539	-1.84906	-1.83119	-2.77119	-2.67123	-1.24668	133.17	0.782652	0.560397	0.738038	◯
TRAF-type zinc finger domain-containing protein 1	TRAFD1	O14545	409	S	-0.63028	-0.520787	-1.40681	-1.98211	-1.59108	-0.94698	-1.36157	-0.460567	-2.87883	-2.50524	-4.28682	-2.83247	-2.65551	-2.33445		-2.50157	-0.369419	-0.673088	0.188741	0.115691	-0.508005	-0.175599	-0.128365	0.391972	101.26	1	1	1	◯
TRAF-type zinc finger domain-containing protein 1	TRAFD1	O14545	415	S	1.07022	1.29287	0.822977	0.979385	1.28194	1.16126	0.210805	1.3207	0.346871	0.493706	0.71546	0.531931	1.1432	1.12534	0.541511	1.19992	1.34301	1.38867	1.68808	1.5726	1.43193	1.81328	1.92447	1.98938	77.084	0.994279	0.970602	0.940567	◯
Citron Rho-interacting kinase	CIT	O14578	1971;1488	S	0.556315	0.719183	1.6651	1.23354	0.467991	0.844709	1.59003	1.52727	1.23448	1.31774	1.84769	1.65466	1.09518	1.01205	1.64847	1.93759	2.5739	2.42476	1.6285	1.57742	2.18362	1.98482	1.26424	1.62777	68.841	1	1	1	◯
Citron Rho-interacting kinase	CIT	O14578	1993;1510	S									-1.47267	-0.379248	0.243529	-0.314481	-1.79124	-1.73915	-0.304598	-0.519601									31.598		0.998985		◯
Citron Rho-interacting kinase	CIT	O14578	582;115	S																									22.038			0.993306	◯
Citron Rho-interacting kinase	CIT	O14578	440;440	S	-0.627694	-0.824868	-0.291903	-0.301556	-0.495193	-0.390544	0.212306	-0.432793	-1.14018	-1.80141	-0.636166	-1.89989	-2.28874	-1.25129	-1.40147	-0.660125	-2.69825	-2.16071	-2.12461	-2.72937	-3.05171	-2.06031	-3.62991	-2.60641	82.869	0.999966	0.999996	0.999991	◯
Coatomer subunit epsilon	COPE	O14579	99	S	0.00194192	0.0511002	-0.984228	-1.2185	-0.166096	-0.194891	-0.818911	0.0928499	-1.39385	-1.57019	-3.36232	-1.85439	-2.03361	-1.8	-3.36696	-1.65245	-0.784234	-0.908887	-0.351782	0.220758	-0.156846	-0.633145	1.13292	1.2484	81.09	1	1	1	◯
AP-3 complex subunit delta-1	AP3D1	O14617-3	489;567;658;658;658	S	0.447902	0.290669	0.476492	0.384357	1.10286	1.13241	0.682667	-0.216298	1.78189	1.85932	1.419	1.41938	2.36958	2.76596	1.99869	1.93183	1.16864	1.35081	0.969653	1.08303	0.890053	0.703194	1.81688	1.68846	116.73	1	1	1	◯
AP-3 complex subunit delta-1	AP3D1	O14617-3	9;9;9;9;9	S	0.847205	0.711536	0.354699	0.270009	0.00719224	1.00199	-1.37249	-0.529739																	15.265	1			◯
AP-3 complex subunit delta-1	AP3D1	O14617-3	660;738;829;829	S	0.49613	0.516688	1.22552	1.01867	1.5451	1.59355	-0.022755	-0.313198	0.271372	0.517916	0.611436	0.428808	0.934204	1.10203	-1.90955	-0.89447									103.62	0.792264	0.660976	0.497172	◯
AP-3 complex subunit delta-1	AP3D1	O14617-3	519;597;688;688;688	S	0.51735	0.686864	-0.08192	-1.15107	1.1104	1.19758	0.643034	0.723878																	17.382	0.930105			◯
Actin-binding LIM protein 1	ABLIM1	O14639-2;O14639-3	646;706;355;383;329	S	0.594334	0.669752	1.23407	1.37888	0.899709	0.829095	0.355312	0.469518	1.02381	1.03543	1.80825	1.89583	1.29567	1.04697	0.0261685	0.154849	-0.198666	-0.412227	0.129435	0.798492	0.982416	1.66911	0.452911	1.36227	80.473	1	1	1	◯
Actin-binding LIM protein 1	ABLIM1	O14639-2;O14639-3	362;422;106;134;80	S	-0.771592	-0.899883	-2.39594	-4.22428	-3.13475	-1.74513	-2.54492	-3.0576									0.190922	-0.155263	1.12958	0.957341	0.562919	-0.243556	-0.30856	0.319686	10.043	0.999792	0.993978	0.999492	◯
Actin-binding LIM protein 1	ABLIM1	O14639-2;O14639-3	366;426;110;138;84	S	-0.348599	0.399831	-1.17631	-0.49152	-1.10852	-1.6211	-1.63791	-0.482325	-2.19973	-0.745157	-1.46375	-1.77363	-2.47624	-1.10401	-1.61685	-2.50789									63.32	0.994156	0.732358	0.995344	◯
Actin-binding LIM protein 1	ABLIM1	O14639-2;O14639-3	371;431;115;143;89	S	3.25226	3.21228	2.6341	2.70843	2.37554	2.61412	2.39055	2.65223	2.77206	2.97537	2.09572	2.20856	2.03919	2.37425	2.07603	2.31473	2.06923	2.09049	2.62912	2.5216	1.80323	1.9453	1.84187	1.81634	146.34	0.997895	0.987705	0.999505	◯
Actin-binding LIM protein 1	ABLIM1	O14639-2;O14639-3	375;435;119;147;93	S	1.73471	1.6621	1.13742	1.36266	1.11823	1.64047	0.278266	0.809619	1.33727	1.17623	0.651874	0.527258	0.502774	0.641855	0.382301	0.623774	0.421206	0.00473842	1.46133	1.12972	0.606768	0.924276	0.804479	0.665794	139.96	0.994334	0.99474	0.994675	◯
Actin-binding LIM protein 1	ABLIM1	O14639-2;O14639-3	526;586;235;263;209	S	2.59426	2.54031	1.97761	1.81052	2.18388	2.04008	2.14419	2.13868	1.94801	1.92872	0.567376	0.461833	1.05223	1.13539	0.592318	0.367498	0.725464	0.968746	1.45404	1.63891	0.746408	0.815157	0.609229	1.40893	30.833	0.962712	0.771952	0.5	◯
Actin-binding LIM protein 1	ABLIM1	O14639-2;O14639-3	527;587;236;264;210	S	2.37312	2.27842	1.29071	1.41663	2.08353	1.81609	1.5884	1.7753	1.80118	1.82333	0.282265	0.325854	0.94952	1.00498	0.514992	0.286262	1.33894	1.62708	2.10709	2.25632	1.41673	1.47895	1.37665	2.09702	48.7	0.864886	0.5	0.640419	◯
Actin-binding LIM protein 1	ABLIM1	O14639-2;O14639-3	480;540;189;217;163	S	0.991139	1.18656	0.860276	1.28948	0.785032	1.07878	0.971627	1.21305	0.484679	0.631553	0.365826	0.602363	0.201835	0.714318	0.398515	1.07214	1.62071	1.08507	1.25084	1.12528	1.17631	1.15372	0.944928	0.757419	27.099	0.973462	0.986989	0.983063	◯
Actin-binding LIM protein 1	ABLIM1	O14639-2;O14639-3	392;452;136;164;110	S	1.47447	1.74128	0.563209	0.911441	0.87259	0.644427	-0.352833	0.757854	0.285419	-0.217776	-1.95593	-1.30895	-1.9918	-0.634655	-2.76831	-1.54474	-0.72107	0.272996	1.28186	1.63398	0.174231	0.878275	0.630637	0.29576	110.93	0.954869	0.930523	0.926251	◯
Actin-binding LIM protein 1	ABLIM1	O14639-2;O14639-3	395;455;139;167;113	S	0.238446	0.895309	-0.47004	-0.0618031	0.133559	-0.415646	-1.00495	-0.109293	-1.28843	-0.849744	-2.05423	-1.40849	-1.31069	-1.37811	-2.42049	-2.30701	-0.0165447	-0.0456933	0.657733	0.976305	0.235984	-0.13867	0.290774	0.459537	105.06	0.999611	0.968623	0.974476	◯
Actin-binding LIM protein 1	ABLIM1	O14639-2;O14639-3	398;458;142;170;116	S	0.0901103	0.0486745	-0.282761	-0.105961	0.0227114	-0.31355	0.28706	0.70247	-1.6902	-0.891601	-1.04128	-0.952434	-0.945497	-1.24744	-2.44707	-0.432072			-2.83149	-2.97605	-3.48387	-2.88147	-3.66651	-4.18276	98.822	0.996877	0.986833	0.976544	◯
Actin-binding LIM protein 1	ABLIM1	O14639-2;O14639-3	595;655;304;332;278	S	0.830148	1.09554	1.3787	1.83252	1.39171	1.60973	1.00337	1.05399	1.49594	1.51046	1.77619	2.31786	1.91263	2.00523	1.51311	1.15566	1.07688	1.00946	0.594822	0.651193	0.940509	1.53974	1.32463	1.15991	88.293	0.993305	0.998873	0.998098	◯
Actin-binding LIM protein 1	ABLIM1	O14639-3	157;185;131	S																									50.167			0.999999	◯
Chromodomain-helicase-DNA-binding protein 1	CHD1	O14646-2	1677;1677	S	-0.551476	-0.859532	0.0211652	-0.521794	0.0976348	-0.0860578	0.211131	0.180521	-1.24499	-1.76275	-0.198257	-0.470949	-0.274819	0.16238	-0.0218407	0.055493	1.71856	1.66894	0.693792	0.806504	1.49479	1.3184	1.26304	1.24343	33.394	0.985022	0.965793	0.980808	◯
Chromodomain-helicase-DNA-binding protein 1	CHD1	O14646-2	215;215	S	-1.0789	-0.666833	0.0420244	-1.08406	-0.114908	-0.468035	0.217111	0.419697	-0.97419	-2.34751	-1.37699	-1.18402	-0.646966	-0.776685	-0.460706	-0.134959									155.02	1	0.999966	0.999986	◯
Chromodomain-helicase-DNA-binding protein 1	CHD1	O14646-2	216;216	S	-1.0789	-0.666833	0.0420244	-1.08406	-0.114908	-0.468035	0.217111	0.419697	-0.97419	-2.34751	-1.37699	-1.18402	-0.646966	-0.776685	-0.460706	-0.134959									155.02	1	0.999909	0.999986	◯
Chromodomain-helicase-DNA-binding protein 1	CHD1	O14646-2	1230;1230	S																									27.433	0.986581
Chromodomain-helicase-DNA-binding protein 2	CHD2	O14647-2	1364;1364	S									1.91362	1.72603	1.75765	2.06804	1.67694	1.56209	2.06758	2.25839	0.0377071	0.371342	0.321261	-0.238119	0.270576	-0.272071	0.118749	-0.249913	88.543		0.601745	0.885278
Chromodomain-helicase-DNA-binding protein 2	CHD2	O14647-2	1365;1365	S	1.79928	1.77601	1.87622	2.07579	1.60293	1.44804	2.01828	2.02073	1.91362	1.72603	1.75765	2.06804	1.67694	1.56209	2.06758	2.25839	2.23768	2.23379	1.84071	1.95794	2.19849	2.3574	2.06137	1.71639	117.11	0.950373	0.5	0.936758	◯
Etoposide-induced protein 2.4 homolog	EI24	O14681	56	S	-4.17517		-2.63902	-3.05501	-3.51596	-3.40921	-1.74249	-1.14687	-0.973951	0.10022	-0.670309	-0.653914	-0.563511	-0.412633	0.574317	0.635354	0.469244	0.291241	-0.948186	-0.786269	-0.847606	-1.75229	-0.846665	-0.8835	21.515	1	1	1	◯
Etoposide-induced protein 2.4 homolog	EI24	O14681	326	S	-1.50931	-1.62165	-1.12034	-1.54743	-1.16919	-1.42497	-1.18262	-1.11265	-0.852714	-0.971758	-0.0904648	0.0596437	0.104502	0.346553	0.109901	0.109209	1.94535	1.81161	0.955595	0.769642	1.56311	1.35449	1.54432	1.56056	156.72	1	1	1	◯
Etoposide-induced protein 2.4 homolog	EI24	O14681	330	S	-1.50931	-1.62165	-1.12034	-1.54743	-1.16919	-1.42497	-1.18262	-1.11265	-0.852714	-0.971758	-0.0904648	0.0596437	0.104502	0.346553	0.109901	0.109209	1.94535	1.81161	0.955595	0.769642	1.56311	1.35449	1.54432	1.56056	156.72	1	1	1	◯
Tumor protein p53-inducible protein 11	TP53I11	O14683	14	S	2.32408	3.00879	1.07692	0.945272	0.860072	1.24666	0.978934	1.23023	2.41391	3.10314	0.975192	0.878808	1.04689	1.55665	1.15457	1.26944	2.05719	1.86255	3.91745	4.08941	1.62418	1.10694	1.85455	2.39421	113.85	0.998926	0.998756	0.994924	◯
Histone-lysine N-methyltransferase 2D	KMT2D	O14686	4738;4741	S	0.899092	0.746381	1.29724	1.48765	0.533489	0.216892	1.7727	1.62452	0.32202	0.0751137	0.558993	0.660655	-0.576482	-0.436655	0.797754	0.566536	0.957038	0.874935	-0.0547288	-0.389741	0.41657	0.559483	-1.1456	-1.3439	92.519	1	1	1	◯
Histone-lysine N-methyltransferase 2D	KMT2D	O14686	2274;2277	S	-1.70565	-1.69033	-0.753192	-1.71022	-1.02214	-1.75811	-1.67914	-1.2848	-1.44843	-1.52004	-1.45666	-1.90115	-1.6118	-1.78795	-0.855534	-1.05919	1.31959	1.12811	0.478511	0.644504	1.14646	0.7721	1.13546	1.04984	94.839	0.999999	0.999974	0.999995	◯
Histone-lysine N-methyltransferase 2D	KMT2D	O14686	2251;2254	S									-3.26755	-3.11929	-3.63442	-2.61016	-2.86324	-4.6826		-2.47427		-1.48334	-2.39625	-2.2716	-1.94546	-2.48669		-4.07802	79.779	1	1	1	◯
Histone-lysine N-methyltransferase 2D	KMT2D	O14686	2260;2263	S									-3.26755	-3.11929	-3.63442	-2.61016	-2.86324	-4.6826		-2.47427		-1.48334	-2.39625	-2.2716	-1.94546	-2.48669		-4.07802	79.779	1	1	1	◯
Histone-lysine N-methyltransferase 2D	KMT2D	O14686	373;373	S																									41.268	0.990577			◯
Histone-lysine N-methyltransferase 2D	KMT2D	O14686	4849;4852	S																									77.016	0.986804	0.993798	0.976713	◯
Histone-lysine N-methyltransferase 2D	KMT2D	O14686	4822;4825	S											-3.6198		-3.95757	-4.25389											80.163	0.999999	1	1	◯
Histone-lysine N-methyltransferase 2D	KMT2D	O14686	1606;1606	S																									35.21			0.756403	◯
Histone-lysine N-methyltransferase 2D	KMT2D	O14686	1180;1180	S	-0.443877	-0.690818	-0.147554	-0.31337	-0.928188	-0.829153	-0.916175	-0.802297	-3.82581	-3.64233	-4.03109			-3.72335	-4.10464										97.906	0.998563	0.999932	0.997398	◯
Histone-lysine N-methyltransferase 2D	KMT2D	O14686	3130;3133	S	2.00453	2.01954	2.23837	2.30786	1.39869	1.41916	2.19292	2.76336	1.8688	1.87695	2.38341	2.60981	1.13283	1.21685	2.09654	2.67714	1.27656	1.33208	1.07711	0.706825	1.33494	1.47546	-0.19106	0.308702	120.71	0.999893	0.99976	0.999886	◯
Histone-lysine N-methyltransferase 2D	KMT2D	O14686	4359;4362	S													-4.35113					-3.88863	-4.39398	-2.97094	-3.99649	-2.82085	-3.5038	-2.58719	75.788	1	0.999997	0.999999	◯
Integrin beta-1-binding protein 1	ITGB1BP1	O14713-2	41;41	S	-0.605573	-0.566983	-0.0340517	-0.161274	-1.09342	-0.49108	-0.314886	-0.355737	-1.53734	-1.88086	-1.37995	-0.99781	-2.43005	-2.4195	-3.38458	-2.25199	0.67805	0.418688	0.1874	0.680428	0.542983	0.862514	0.22053	0.16652	89.468	0.974285	0.919572	0.970745	◯
Dual specificity mitogen-activated protein kinase kinase 7	MAP2K7	O14733	271;271;287;314	S	1.3055	1.92704	0.257492	-0.100164	-0.239998	0.00102792	0.573866	0.653661	1.35718	1.55452	0.0963314	-0.265867	-0.452472	-0.497564	0.448008	1.67681	0.645051	0.423153	1.6609	2.2948	0.404225	-0.0410928	0.18097	0.00495576	21.056	1	1	1	◯
Programmed cell death protein 5	PDCD5	O14737	119	S	3.13863	2.94029	3.33934	3.3338	2.69045	2.90111	0.91732	1.08195	3.49419	3.20719	3.71041	3.92034	3.15266	3.41456	2.12644	2.33011	1.66753	2.02753	2.86945	2.99626	3.22211	3.74683	2.95683	2.89547	135.37	1	1	1	◯
Na(+)/H(+) exchange regulatory cofactor NHE-RF1	SLC9A3R1	O14745	280	S	2.0956	2.09335	2.37455	2.51247	2.14646	2.41507	2.31227	2.52296	1.29797	1.61407	1.41594	1.8845	1.49843	1.7187	1.43988	2.07902	2.42768	2.77158	1.99305	2.30261	2.56318	2.57768	2.46543	2.29247	124.68	1	1	1	◯
Na(+)/H(+) exchange regulatory cofactor NHE-RF1	SLC9A3R1	O14745	269	S	0.142906	0.360789	0.868316	0.964146	0.901734	1.19376	1.44852	0.602902	0.602872	0.896239	0.819025	1.03866	0.966683	1.09546	1.03136	0.730741	0.254131	0.718013	-0.147289	-0.398923	0.227479	-0.112632	0.668344	0.926169	83.601	1	0.999999	1	◯
Na(+)/H(+) exchange regulatory cofactor NHE-RF1	SLC9A3R1	O14745	290	S	-0.79241	-0.963912	-1.02094	-0.765976	-0.835707	-0.814228	-0.167359	-1.17904	-0.854748	-1.30811	-3.21284	-1.25957	-1.48774	-2.33311	-2.51567	-0.946716	-0.0522246	0.243836	0.300877	0.218108	-0.529735	-0.0273002	-0.150984	-0.453895	148.82	0.761548	0.817301	0.813939	◯
Na(+)/H(+) exchange regulatory cofactor NHE-RF1	SLC9A3R1	O14745	302	S																	-3.65273	-3.14988	-3.18953	-2.79089	-3.10178	-2.48406	-2.79453	-1.38733	80.345	0.999914	0.992971	0.988445	◯
Serine/threonine-protein kinase Chk1	CHEK1	O14757	331	S																									44.171	0.754469			◯
Serine/threonine-protein kinase Chk1	CHEK1	O14757	280	S																									77.037	0.797678	0.701682	0.81992	◯
Serine/threonine-protein kinase Chk1	CHEK1	O14757	286	S																									47.454		0.962259		◯
Serine/threonine-protein kinase Chk1	CHEK1	O14757	317	S									-1.07496	-1.73338	-2.19886	-2.8702	-2.15526	-1.15529	-2.08757	-1.84209									56.219		0.817534	0.333228	◯
Protein unc-13 homolog B	UNC13B	O14795	254	S																									31.228	0.982995			◯
Protein unc-13 homolog B	UNC13B	O14795	176	S	-0.551217	-0.919697	-1.25733	-0.605427	-1.26951	-1.58916	-1.21968	-1.77862	0.309063	0.461702	0.750612	0.530245	0.612043	0.51054	0.535597	0.731997									89.153	0.999973	0.999552		◯
Proteasome subunit alpha type-7;Proteasome subunit alpha type-7-like	PSMA7;PSMA8	O14818	11;13;13;13	S																									104.82		0.952355	0.804517	◯
Ras-specific guanine nucleotide-releasing factor 2	RASGRF2	O14827	852	S	-0.322282	0.585401	-0.503601	-0.24094	-0.791586	-1.00993	0.506014	0.763926	-1.10553	-0.67869	-1.78858	-3.10391	-1.81815	-1.16854	-0.710566	-0.225056	-2.0628	-0.896957	-1.27094	-0.93773	-2.66942	-3.21389	-2.71058	-2.28519	79.114	0.831813	0.894455	0.86597
Ras-specific guanine nucleotide-releasing factor 2	RASGRF2	O14827	746	S	2.98606	2.69042	2.52919	2.5145	0.905551	0.763908	1.60763	2.05528	2.6065	2.49931	2.24673	2.27286	0.824098	1.02958	1.72998	2.02708	1.34765	1.7327	1.86487	1.63959	1.41785	1.50046	0.740602	0.727405	66.552	0.963505	0.997457	0.98426	◯
Secretory carrier-associated membrane protein 3	SCAMP3	O14828	32	S																									60.113	0.999906	0.999956	0.999995	◯
Secretory carrier-associated membrane protein 3	SCAMP3	O14828	76;50	S	3.07115	3.09178	2.68407	2.52358	3.06245	2.96288	2.99306	2.94776	2.24783	2.35894	1.74306	1.5159	2.30245	2.29433	2.02807	2.1621	2.20328	2.1279	1.29423	2.12626	1.44609	1.12448	2.00318	1.8576	45.48	0.937881	0.769612	0.969236	◯
Transcription regulator protein BACH1	BACH1	O14867	196	S	0.22097	-0.159663	-0.040912	-0.655046	-0.204282	-0.000899836	-0.245106	-0.304707	-0.660443	-0.978306	-0.735601	-1.50389	-0.948351	-0.890256	-1.29483	-2.2775	-0.10731	-0.39452	0.782123	0.787516	0.361888	0.845806	0.874991	1.19199	150.76	0.999779	0.999888	0.999507	◯
Transcription regulator protein BACH1	BACH1	O14867	388	S	-2.64948	-3.74553	-3.48153	-3.47171		-5.03257	-4.05022																		61.63	0.816437	0.496816		◯
Transcription regulator protein BACH1	BACH1	O14867	688	S	-0.765993	-0.993915	-2.66862	-2.18414	-1.45159	-2.18011	-0.337587	-0.201051																	41.979	0.999982			◯
Transcription regulator protein BACH1	BACH1	O14867	698	S																									58.212			0.948806
Transcription regulator protein BACH1	BACH1	O14867	445	S	0.233346	0.360695	-0.00704749	0.0672338	0.524368	0.360155	0.208255	1.41205	0.752579	0.972094	0.535059	0.30989	0.45895	0.741977	0.133244	0.85562	-0.0732784	-0.28117	-0.155011	-0.152497	-0.246635	-1.03904	-0.910826	-0.359118	75.808	0.981624	0.99109	0.992083	◯
[3-methyl-2-oxobutanoate dehydrogenase [lipoamide]] kinase, mitochondrial	BCKDK	O14874	31	S	1.12082	1.22128	0.83711	0.815171	0.958528	1.09644	-0.156554	0.489419	1.03238	0.885905	0.656873	0.832527	1.06089	0.457079	-0.872626	-1.4784	0.525029	0.336128	-0.223956	-0.232682	0.583726	-0.171996	0.452386	0.551306	129.45	0.970817	0.934336	0.940048	◯
Interferon regulatory factor 6	IRF6	O14896	416	S																									29.332	0.907811			◯
Tax1-binding protein 3	TAX1BP3	O14907	61	S																									63.908	1	1	1	◯
PDZ domain-containing protein GIPC1	GIPC1	O14908	232	S	0.21205	0.39001	0.917775	1.02774	0.804562	1.04049	0.811883	1.05302									-0.134219	-0.274439	-0.994531	-0.554308	-0.391471	0.22945	-0.701926	-0.633237	71.094	0.999758	0.985225	0.99412	◯
Inhibitor of nuclear factor kappa-B kinase subunit beta	IKBKB	O14920-2	670;672	S	-1.44085	-1.53285	-1.70979	-1.91172	-1.56877	-1.34535		-4.14941	-0.219558	-0.133252	-0.0935398	0.408201	0.242722	-0.0689701	0.271646	0.417203									83.834	0.982498	0.606996	0.970545	◯
Regulator of G-protein signaling 12	RGS12	O14924-4	850;850;192;202	S	1.02452	1.0157	0.208562	0.708471	0.452421	0.520435	0.508541	0.626066	1.23655	1.08897	0.249547	0.585356	0.133694	0.0450502	-0.0813549	-0.321244	-0.180633	-0.169545	0.799582	0.541204	0.0644528	-0.121498	0.106611	-0.35138	92.746	0.98198	0.928632	0.911412	◯
Regulator of G-protein signaling 12	RGS12	O14924-4	106;106	S																									86.492	0.918479	0.451158	0.936505	◯
Regulator of G-protein signaling 12	RGS12	O14924-4	107;107	S																									138.94	0.918479	0.451158	0.936505	◯
Regulator of G-protein signaling 12	RGS12	O14924-4	172;172	S	0.773332	0.373951	-0.0647015	-0.771423	0.631276	0.771834	0.308051	0.122422	-0.463663	-0.823719	-0.938878	-2.28976	-0.798072	-1.07246	-1.97772	-1.52994									36.78	0.921562	0.753717		◯
Histone acetyltransferase type B catalytic subunit	HAT1	O14929-2	276;361	S	3.06553	3.05312	3.86621	3.39157	3.92997	3.94498	2.90435	2.97335	2.98564	2.86754	3.8585	2.68877	3.68971	3.85322	2.72447	2.93371	2.79795	2.40486	2.61273	2.32737	3.3605	2.95229	3.42386	3.27025	13.218	0.999802	0.998939	0.999055	◯
Peripheral plasma membrane protein CASK	CASK	O14936-6	582;582;582	S	2.13727	1.9784	1.31277	0.947819	-2.42124		-3.38961	-2.62262	0.394054	0.263714	-0.861547	-0.965875			-3.74157	-3.42866			-1.4918	-1.57396	-2.08516	-2.06053			76.784	0.998067	0.999425	0.92722	◯
Peripheral plasma membrane protein CASK	CASK	O14936-5	191;570;576	S	0.791137	0.501818	-0.667242	-0.0438797	-1.12092	-1.22135	-1.35924	-1.33672	0.794051	-0.209204	-0.617	-0.476204	-1.76191	-1.42291	-1.95309	-2.08241									85.186	0.79265	0.504108	0.471419	◯
Peripheral plasma membrane protein CASK	CASK	O14936-5	192;571;577	S	3.32363	2.72207	1.46935	1.97584	1.45804	1.05337	1.44401	0.94511	1.16325	0.589109	-1.2649	-0.190829	-0.289085	-0.346363	-0.814888	-0.624351	1.32715	1.1138	2.2105	3.03236	1.86626	1.92519	1.66086	1.78368	130.77	0.846834	0.761607	0.813139	◯
Phospholipase D2	PLD2	O14939-2	155;155;155	S																									17.373		0.93827
Phospholipase D2	PLD2	O14939-2	877;888	S																									36.859		0.970075
Myosin regulatory light chain 12A;Myosin regulatory light polypeptide 9;Myosin regulatory light chain 12B	MYL12A;MYL9;MYL12B	P19105	19;20;20	S	-2.69665	-2.79649	-3.45273		-3.54673	-3.10913			0.436485	1.19688	0.185517	-0.046883	-0.464355	0.091417	-1.80396	-1.17923	-2.17519	-0.464803	1.40899	1.64363	1.05068	1.23052	1.10536	1.55798	204.02	0.5	0.591329	0.767864	◯
Ras-related protein Rab-7L1	RAB7L1	O14966	185	S																	-2.32375	-3.13434	-1.08761	-0.539226	-1.20289	-1.21955	-1.04807	-2.32429	156.17	0.744782	0.473751	0.817576	◯
Protein phosphatase 1 regulatory subunit 12A	PPP1R12A	O14974-4	299;299;299;299	S	1.49006	1.66169	2.35895	2.07802	2.29461	2.30249	1.48557	1.4632	1.58934	1.42461	2.2095	2.26722	2.13482	2.06882	1.35317	1.09065	-0.912755	0.358722	0.345927	0.869785	1.67014	1.18925	1.43148	1.19015	209.62	0.999028	0.99874	0.999565	◯
Protein phosphatase 1 regulatory subunit 12A	PPP1R12A	O14974-4	422;422;422;422	S	-2.31588	-1.81678	-1.01788	-1.53075	-1.08104	-0.947699	-2.15138	-1.7186	-3.15698	-1.73398	-1.06224	-1.07999	-0.976495	-0.789723	-1.31706	-1.73206									96.152	0.999982	0.997055	1	◯
Protein phosphatase 1 regulatory subunit 12A	PPP1R12A	O14974-4	445;445;445;445	S	4.03259	4.0347	4.74621	5.06945	4.5197	4.51445	3.91785	3.69698	2.83803	2.9664	3.43937	3.81498	3.18404	3.37725	2.73349	3.04027	3.54984	3.39489	3.44935	3.4245	4.27222	4.58072	3.95651	3.85587	163.19	0.941039	0.930712	0.700321	◯
Protein phosphatase 1 regulatory subunit 12A	PPP1R12A	O14974-4	507;507;507;507	S	1.60192	1.40927	2.83066	2.31601	2.11887	2.15706	1.9117	1.92284	1.20304	0.780932	2.04472	1.43873	1.85686	2.03314	1.27217	1.58106	1.69464	1.17923	0.416573	0.351977	1.74688	1.30258	1.39844	1.12371	85.596	0.954477	0.942971	0.923376	◯
Protein phosphatase 1 regulatory subunit 12A	PPP1R12A	O14974-4	472;472;472;472	S																									56.2	0.682251		0.802741	◯
Protein phosphatase 1 regulatory subunit 12A	PPP1R12A	O14974-4	473;473;473;473	S																									56.2			0.989158	◯
Protein phosphatase 1 regulatory subunit 12A	PPP1R12A	O14974-4	851;854;910;910	S	1.20655	1.23866	1.16374	1.30431	1.36332	1.65895	1.45969	0.715397	-1.22789	-1.24096	-1.24546	-1.54348	-1.05179	-0.501517	-1.21694	-3.08078	-1.21413	-0.748151	-0.724811	-1.23569	-0.779337	-0.265776	-0.527183	-0.297462	84.319	0.974698	0.770687	0.735822	◯
Protein phosphatase 1 regulatory subunit 12A	PPP1R12A	O14974-4	803;806;862;862	S	-0.0173582	0.0934082	0.939932	1.0753	0.58769	0.862349	-0.203944	0.715286	0.391273	0.0969527	0.589719	0.703971	0.449971	0.454063	-1.26664	0.0589679	-1.6919	-1.18356	-0.11591	-0.476535	0.369307	0.0929792	-0.0882113	0.199493	234.35	0.998645	0.999972	0.99993	◯
Protein phosphatase 1 regulatory subunit 12A	PPP1R12A	O14974-4	812;815;871;871	S	-0.0173582	0.0934082	0.939932	1.0753	0.58769	0.862349	-0.203944	0.715286	0.391273	0.0969527	0.589719	0.703971	0.449971	0.454063	-1.26664	0.0589679	-1.6919	-1.18356	-0.11591	-0.476535	0.369307	0.0929792	-0.0882113	0.199493	234.35	0.964202	0.951112	0.938106	◯
Cyclin-G-associated kinase	GAK	O14976	826	S	-4.37123	-4.68224	-2.90203	-3.0913	-3.22077	-1.98336	-2.23994	-2.37606	-1.50611	-0.977707	-1.06328	-0.887875	-1.17755	-2.46617	-1.08837	-0.888193	-2.15701	-3.4006	-3.41501	-2.44875	-2.84753	-1.76994	-1.12569	-1.23724	75.354	0.999995	0.999904	1	◯
Cyclin-G-associated kinase	GAK	O14976	829	S	-4.37123	-4.68224	-2.90203	-3.0913	-3.22077	-1.98336	-2.23994	-2.37606	-1.50611	-0.977707	-1.06328	-0.887875	-1.17755	-2.46617	-1.08837	-0.888193	-2.15701	-3.4006	-3.41501	-2.44875	-2.84753	-1.76994	-1.12569	-1.23724	75.354	0.999971	0.999743	0.999993	◯
Cyclin-G-associated kinase	GAK	O14976	770	S																						-3.6794			74.956			0.938858	◯
Cyclin-G-associated kinase	GAK	O14976	780	S	-4.50723			-4.26432		-4.55816					-4.45504	-2.8571	-3.71536		-3.37307	-2.79865					-3.78371	-3.6794			140.23	0.904486	0.861644	0.927692	◯
Heterogeneous nuclear ribonucleoprotein D-like	HNRPDL	O14979-3	122;122;241	S	-2.21707	-2.0029	-1.80892	-3.08056	-2.03539	-2.14217	-2.09563	-2.42574	-1.26156	-1.48832	-1.24906	-1.03806	-1.5593	-1.38172	-2.17521	-1.18369									140.82	0.999748	0.999981	0.999437	◯
TATA-binding protein-associated factor 172	BTAF1	O14981	237	S	-3.36563	-2.97414	-2.2697	-3.28966	-2.17415	-1.41983	-2.76222	-4.5545																	49.658	0.937838			◯
Phosphatidylinositol 4-phosphate 5-kinase type-1 beta	PIP5K1B	O14986	445;485	S																									49.147		0.983129		◯
Phosphatidylinositol 4-phosphate 5-kinase type-1 beta	PIP5K1B	O14986	448;488	S																									64.304	0.751295			◯
Phosphatidylinositol 4-phosphate 5-kinase type-1 beta	PIP5K1B	O14986	405;445	S	1.505	1.47419	-0.576986	-0.183055	-1.61031	-1.87657	-0.877881	-1.11718	3.39034	3.5334	1.7963	1.78428	0.618561	0.68138	1.06932	1.4795	1.40542	0.84359	3.01446	3.17542	1.4689	1.4655	0.10938	0.26603	36.362	0.942037	0.949279	0.970607	◯
Rho guanine nucleotide exchange factor 10	ARHGEF10	O15013-7	316;379;354;379;379	S																									60.904	0.792512	0.5	0.809069	◯
Zinc finger protein 609	ZNF609	O15014	804	S																									53.501	0.836637	0.965462	0.853929	◯
Zinc finger protein 609	ZNF609	O15014	758	S	1.41754	1.3739	1.1021	1.26729	1.36021	1.48129	1.28293	1.42901																	35.39	1			◯
Zinc finger protein 609	ZNF609	O15014	1055	S	1.47975	1.23638	1.75863	1.75472	1.0794	1.10656	1.28122	1.56477	1.0813	0.876988	1.20277	1.68031	0.505414	0.360664	0.508885	1.31831	1.60796	1.15761	0.876974	1.00405	1.62052	1.95388	0.308767	0.199029	55.523	0.999914	0.998706	0.999893	◯
Zinc finger protein 609	ZNF609	O15014	1285	S	-1.4627	-1.02438	-1.44101	-1.03062	-1.2058	-1.04769	-0.25931	0.169257																	22.514	0.975299			◯
Zinc finger protein 609	ZNF609	O15014	358	S									-0.0640418	-0.218731	0.0972852	0.212802	0.211477	-0.156285	-0.112796	0.0812217									66.703	0.951642	0.993721	0.899372	◯
Zinc finger protein 609	ZNF609	O15014	560	S	1.79918	1.83478	1.05789	1.06368	1.89945	1.93739	2.67653	2.40263	0.222536	0.00240129	0.134662	-0.268459	0.536973	0.402311	1.15372	1.34984	0.0838433	0.152605	-1.35371	-1.72135	-1.30847	-1.64412	-1.21369	-1.14635	16.454	0.990195	0.934042	0.968475	◯
Zinc finger protein 609	ZNF609	O15014	576	S	0.758579	0.69479	0.814876	0.99536	0.879456	0.834366	0.791062	1.60882	1.99165	1.83382	1.88292	1.99772	1.91594	1.82635	2.06173	2.61316									133.03	0.999504	0.99964	0.999998	◯
Zinc finger protein 609	ZNF609	O15014	578	S																									85.168	0.964298	0.990502	0.998435	◯
Zinc finger protein 609	ZNF609	O15014	491	S	0.316465	0.100898	0.431824	0.629836	0.328898	0.0355457	1.20662	0.946922	-0.143103	0.0492244	0.175875	0.071924	-0.017365	-0.0881837	1.10805	0.650272	0.606433	0.814097	-0.0261389	-0.109884	0.212289	0.403273	-0.174612	0.0680062	88.335	1	1	1	◯
Zinc finger protein 609	ZNF609	O15014	1313	S	1.93751	1.78953	1.82928	1.66777	1.89022	2.02181	1.95422	1.92386	0.717856	0.54517	0.411018	0.483839	0.57242	0.423926	0.462428	0.279576									26.411	0.917985	0.77019	0.486107	◯
Zinc finger protein 609	ZNF609	O15014	467	S	-0.563261	-0.293321	0.881138	0.880032	0.763833	0.988645	-1.65358	-0.683709	-1.9129	-1.57182	-0.66187	-0.462146	-0.463125	-0.375443	-2.14304	-2.39071									163.49	0.794352	0.759567	0.46858	◯
Zinc finger protein 609	ZNF609	O15014	842	S	1.19348	1.18445	1.30337	1.71174	1.73342	1.94027	2.25683	0.600843									1.81424	1.96697	1.02135	1.08541	1.51949	1.68846	1.47416	1.76231	146.56	0.84996	0.827844	0.83708	◯
Zinc finger protein 609	ZNF609	O15014	846	S	0.915732	1.55337	1.07161	1.78572	1.51891	1.99356	1.51013	0.874701	-3.01237	-1.46832	-1.61675	-2.54005	-2.37666	-3.2626	-0.926854	-2.8368	1.81424	1.96697	1.02135	1.08541	1.51949	1.68846	1.47416	1.76231	146.56	0.999716	0.996182	0.99006	◯
Zinc finger protein 609	ZNF609	O15014	849	S	1.74237	1.96444	1.81015	2.33381	2.29261	2.49353	2.91399	1.72449	-3.39856	-1.27181	-1.80993	-1.42429	-1.86779	-1.68789	-1.18652		1.81424	1.96697	1.02135	1.08541	1.51949	1.68846	1.47416	1.76231	181.21	1	0.999997	1	◯
Zinc finger protein 646	ZNF646	O15015	612;612	S																									38.599	0.958856			◯
Microtubule-associated serine/threonine-protein kinase 4	MAST4	O15021-2	1666;1671;1681;1863	S	-0.227289	-0.291139	-0.998157	-0.644803	-1.5751	-1.44754	-0.958006	-0.356161									0.44719	0.386612	0.676864	0.686831	0.463886	0.597607	-0.170802	0.0810296	8.2069	0.94598		0.540353	◯
Microtubule-associated serine/threonine-protein kinase 4	MAST4	O15021-2	1329;1334;1344;1526	S																									29.812	1			◯
Microtubule-associated serine/threonine-protein kinase 4;Microtubule-associated serine/threonine-protein kinase 2;Microtubule-associated serine/threonine-protein kinase 1	MAST4;MAST2;MAST1	O15021-2;Q6P0Q8;Q9Y2H9	1244;1249;1259;1441;1399;1209;1258	S	0.441586	0.571387	0.658506	0.846106	0.0238134	0.0232039	-0.0963545	-0.0803288	0.984216	1.32789	1.2003	1.29875	0.796131	0.722561	0.231315	0.882898									36.634	0.997094	0.951026		◯
Microtubule-associated serine/threonine-protein kinase 4	MAST4	O15021-2	1628;1633;1643;1825	S	-0.972897	-1.13595	-1.51089	-1.7012	-0.349812	-0.739002	-2.27263	-2.22015																	86.489	0.985047	0.960576		◯
Microtubule-associated serine/threonine-protein kinase 4	MAST4	O15021-2	1190;1195;1205;1387	S		-2.30978	-3.27042	-2.03007	-2.43284	-4.71512	-2.95261	-2.90237																	46.753	0.980646			◯
Microtubule-associated serine/threonine-protein kinase 4	MAST4	O15021-2	1585;1590;1600;1782	S	0.597218	0.20923	0.150977	0.21342	-0.645406	-0.562625	0.258036	0.673498	0.593023	0.677547	0.797222	0.63615	-0.0906258	-0.060493	0.221013	0.575708									46.427	0.999943	0.999963		◯
Protein transport protein Sec16A	SEC16A	O15027-2	1903;1903;1903;1903;1903	S	-1.51092	-1.92051	-1.80561	-1.49799	-1.49592	-1.25154	-1.41556	-1.39584	-2.10743	-1.87566	-1.41842	-0.815689	-2.94918	-2.05294		-2.99172									94.901	0.999808	0.978735	0.499549	◯
Protein transport protein Sec16A	SEC16A	O15027-2	1905;1905;1905;1905;1905	S	2.39313	2.17074	2.52568	2.72372	2.19209	2.09364	1.62157	2.18447	1.41907	1.13554	1.73038	1.67551	0.95201	0.720053	0.994388	1.71544	0.148247	0.0704522	0.561414	0.440267	1.03489	0.852263	0.213074	0.0867725	151.21	0.999837	0.999864	0.999986	◯
Protein transport protein Sec16A	SEC16A	O15027-2	891;891;891;891;891	S	2.71064	2.78035	3.08539	2.76445	2.00695	2.08863	1.31573	1.5611	2.62074	2.36616	2.7153	2.51095	1.67287	1.6427	1.3682	1.7834	1.81542	1.11121	2.67442	2.42817	2.54494	2.38345	2.0102	1.69282	169.42	1	1	1	◯
Protein transport protein Sec16A	SEC16A	O15027-2	1149;1149;1149;1149;1149	S																									43.207	0.499998	0.915668	0.916541	◯
Protein transport protein Sec16A	SEC16A	O15027-2	164;164;164;164;164	S																									60.915		1		◯
Protein transport protein Sec16A	SEC16A	O15027-2	411;411;411;411;411	S	0.399883	0.453386	0.680246	0.504209	-0.0566234	0.34293	-0.367193	0.636151	1.29078	1.02597	1.51939	1.3087	0.517672	0.776764	0.621051	1.3331	-0.402107	-0.0184758	0.184992	-0.148706	0.313916	0.635197	-0.262716	0.259451	138.7	0.765432	0.783767	0.795032	◯
Protein transport protein Sec16A	SEC16A	O15027-2	417;417;417;417;417	S	1.37253	1.29028	1.57664	1.37481	0.52466	0.948052	0.177483	1.10212	1.87246	1.67393	1.95192	1.98826	0.735521	1.1618	0.946219	1.66019	-0.0721164	0.661245	0.991899	0.70385	1.17012	1.52679	0.453962	0.58897	167.88	0.97155	0.987267	0.983202	◯
Protein transport protein Sec16A	SEC16A	O15027-2	136;136;136;136;136	S	-0.591183	-0.343811	0.188172	-0.0031633	-0.895291	-1.28125	-0.906187	-0.243342	1.02074	0.849563	1.14643	0.941418	0.318161	0.0755563	0.771109	1.0643	0.906981	0.849069	1.84115	1.72243	0.978294	0.667357	-0.232366	-0.0590331	115.9	1	1	1	◯
Protein transport protein Sec16A	SEC16A	O15027-2	1786;1786;1786;1786;1786	S	0.477472	0.0710441	0.858052	0.748318	0.407739	0.597291	-0.38631	0.343396	-0.373761	-1.01389	0.211169	-0.183448	-0.490772	-1.37725	-1.5436	-0.339604	-2.51792	-1.95801	-1.52826	-1.85383	-0.320074	-1.01702	-2.06271	-0.956847	125.92	1	1	1	◯
Protein transport protein Sec16A	SEC16A	O15027-2	391;391;391;391;391	S	-0.0992667	0.277411	0.364042	0.696317	0.273682	-0.0427845	0.219662	1.1678	-1.15291	-0.538453	-0.970221	-0.686622	-0.773784	-0.37347	-0.374732	0.454535	1.31239	1.30343	0.517678	0.890451	1.39313	1.20823	0.588814	-0.00787694	191.38	0.956034	0.773709	0.817955	◯
Protein transport protein Sec16A	SEC16A	O15027-2	1844;1844;1844;1844;1844	S																	-1.83725	-1.56617	-1.19733	-0.806865	-0.806004	-0.738152	-0.426327	-0.524999	57.567	0.999639		0.999833	◯
Plexin-B2	PLXNB2	O15031	1570	S																									72.105		0.999999		◯
Protein KHNYN	KHNYN	O15037	10	S	-0.139177	-0.2655	-0.654977	-0.889261	-0.334584	-0.316812	-0.689463	-0.689328	-0.0726705	-0.768184	-1.05942	-0.808648	-0.563248	-0.718179	-2.09821	-1.42235									106.52	1	1	0.999998	◯
U2 snRNP-associated SURP motif-containing protein	U2SURP	O15042-2	67;67	S									1.3434	0.992191	1.07588	1.48932	0.832734	0.643868	0.649297	1.11686	0.904622	0.393054	0.548264	0.580797	1.12288	1.17217	0.467807	0.635505	79.352	0.987028	0.999726	0.993563	◯
U2 snRNP-associated SURP motif-containing protein	U2SURP	O15042-2	484;485;76	S	-0.632287	-0.758975	0.25063	-0.0193033	-0.200014	-0.0417256	-0.436609	-0.62203	-1.15983	-0.133936	0.57903	0.21816	0.159611	0.27877	0.279094	0.37706	0.581382	-0.0265941	-0.301894	-0.578041	0.449645	0.502424	0.528769	0.553381	105.24	0.994624	0.997222	0.992181	◯
Histone-lysine N-methyltransferase SETD1A	SETD1A	O15047	470	S									-1.71226	-1.93806	-1.58079	-2.25886	-1.81859	-2.85405	-2.9912	-2.71475									99.973	0.496739	0.828327		◯
Histone-lysine N-methyltransferase SETD1A	SETD1A	O15047	464	S									-2.35162	-2.19548	-4.19232	-1.28409	-1.72425	-2.31464	-2.02646	-2.27716	-1.44284	-1.0786	-1.38016	-2.35721	-1.98371	-2.61055	-2.27176	-2.73562	26.326	0.999953	0.998233	0.991138	◯
Histone-lysine N-methyltransferase SETD1A	SETD1A	O15047	1103	S	-0.964231	-0.926704	-0.571735	-1.46285	-0.716277	-1.06294	-0.60888	-0.71528	-1.98442	-1.38341	-3.52978	-2.31994	-0.892334	-1.34971	-1.63896	-1.5845									73.185	0.999263	0.999677	0.998641	◯
Period circadian protein homolog 2	PER2	O15055	977	S	-1.28791	-1.10231	-0.832962	-0.0855737	-0.706055	-1.22171	-1.65554	-1.26255	-1.68164	-1.04733	-0.98445	-0.692303	-1.12874	-1.06694	-1.04436	-1.04143									25.79	0.999945	0.999636		◯
Period circadian protein homolog 2	PER2	O15055	627	S	-0.295799	-0.337678	-0.195447	-0.192591	-0.161955	-0.177111	-0.200813	0.472435																	73.976	0.770373			◯
Synaptojanin-2	SYNJ2	O15056-3	1191;1146;1191	S	-1.6849	-1.89263	-2.84892	-4.29502	-4.5934	-4.47577	-3.36213																		38.56	0.999486			◯
Zinc finger and BTB domain-containing protein 5	ZBTB5	O15062	234	S																									53.087	0.999748			◯
Zinc finger and BTB domain-containing protein 5	ZBTB5	O15062	371	S	-0.810061	-0.723279	-1.3754	-1.20096	-1.00279	-0.899911	-2.32603	-1.22916																	31.364	0.988481			◯
Uncharacterized protein KIAA0355	KIAA0355	O15063	723	S																									84.131	1	1	1	◯
Guanine nucleotide exchange factor DBS	MCF2L	O15068-5	776;933;939;968;935;941;935;965	S	-1.75767	-2.24492	-1.53103	-2.87667	-3.20532	-3.48245	-3.2445	-2.30914	-1.142	-1.65454	-1.07284	-0.290977	-0.722688	-1.14081	-1.49323	-0.521463	-1.10274	-0.869701	-0.997158	-0.27097	-1.02049	-0.381326	-0.763465	-1.41374	131.7	0.975661	0.943039	0.99745	◯
Guanine nucleotide exchange factor DBS	MCF2L	O15068-5	431;588;594;623;590;596;590;620	S																									42.324	0.999964			◯
Guanine nucleotide exchange factor DBS	MCF2L	O15068-5	400;557;563;592;559;565;559;589	S																	-1.3523	-0.998322	-0.884617	-1.17897	-1.427	-2.75598	-1.06301	-0.611976	34.51			0.990413	◯
Serine/threonine-protein phosphatase 6 regulatory ankyrin repeat subunit A	ANKRD28	O15084-2	857;1011;1041;1044	S	0.865356	0.988475	0.797011	0.988107	-0.204153	0.173676	-1.1234	-0.939137	0.479015	0.530186	0.28705	0.597418	-0.447187	0.00677412	-1.45093	-0.014301	0.196932	0.365515	1.34972	1.2662	1.17758	1.30202	0.619212	0.424252	86.892	0.998998	0.996097	0.994068	◯
Rho guanine nucleotide exchange factor 11	ARHGEF11	O15085	150;150	S									-3.15901	-2.75915	-4.08719		-3.17239	-3.05686	-2.93712										55.078	0.99737	0.995675	0.995369	◯
Rho guanine nucleotide exchange factor 11	ARHGEF11	O15085	251;291	S	0.806236	0.673431	0.841876	0.939934	0.808804	1.03247	0.83177	1.41378	-0.724149	-0.645784	-0.991617	-0.789123	-0.515998	-0.920149	-1.11295	-1.15957									62.471	0.995883	0.99046	0.995112	◯
Rho guanine nucleotide exchange factor 11	ARHGEF11	O15085	35;35	S	-0.477689	-0.561008	-1.49394	-1.10739	-1.0711	-1.84659	-0.772875	-0.0852135	-0.553992	-0.204552	-1.02946	-0.805305	-1.59883	-0.67254	-2.20192	-1.55894	-1.46952	-3.17935	-1.79587	-1.8398	-1.90744	-2.0068	-2.3638		107.84	0.999625	0.998934	0.996556	◯
Rho guanine nucleotide exchange factor 11	ARHGEF11	O15085	663;703	S	1.83108	1.45439	1.43016	1.74743	1.87816	1.67815	1.68737	1.64323	0.925921	0.751961	0.200811	0.930547	1.07603	1.03999	1.03917	-0.61829	-0.520524	-0.896082	0.318869	-0.0217823	-0.404292	-0.425659	-0.221551	0.102696	75.988	1	1	1	◯
Rho guanine nucleotide exchange factor 11	ARHGEF11	O15085	1295;1335	S									1.49178	1.54204	1.70651	1.73582	1.35829	1.14739	1.39234	1.02657	-1.032	-0.798077	-0.713565	-0.372127	-0.894522	-0.471156	-0.686046	-0.82724	102.68	0.917038	0.499991	0.5	◯
T-box transcription factor TBX3	TBX3	O15119-2	351;371;371	S	0.539884	0.10524	0.272263	0.64779	-0.428423	-0.67397	-0.401633	-0.486541	0.0944664	-0.417438	0.241065	-0.266836	-1.86149	-2.38851	-1.40178	-1.88451	-2.36312	-2.24703	-1.75695	-1.88919	-1.48005	-1.29289	-3.19697	-3.35796	111.43	1	1	1	◯
T-box transcription factor TBX3	TBX3	O15119-2	355;375;375	S	0.539884	0.10524	0.272263	0.64779	-0.428423	-0.67397	-0.401633	-0.486541	0.0944664	-0.417438	0.241065	-0.266836	-1.86149	-2.38851	-1.40178	-1.88451	-2.36312	-2.24703	-1.75695	-1.88919	-1.48005	-1.29289	-3.19697	-3.35796	111.43	0.999965	1	1	◯
T-box transcription factor TBX3	TBX3	O15119-2	412;432;432	S																	0.842309	0.865013	1.63315	1.40135	1.80809	1.64772	0.122272	-0.29924	36.479			0.987337	◯
T-box transcription factor TBX3	TBX3	O15119-2	334;354;354	S																									111.66	0.832902	0.765587	0.493812
T-box transcription factor TBX3	TBX3	O15119-2	436;456;456	S	1.0537	1.2472	1.98846	1.92015	0.0240889	-0.379433	-0.021143	0.418185	0.997991	1.41129	1.98704	1.69596	0.0592339	-0.0504541	0.534769	0.944047	-0.737882	-0.119387	0.721748	0.548387	0.88643	0.905032	-0.709755	-1.18125	73.362	1	1	1	◯
T-box transcription factor TBX3	TBX3	O15119-2	389;409;409	S									1.78653	2.03328	2.92786	2.90303	1.21263	0.889007	1.35896	1.54974	0.100748	0.249535	0.998067	1.04976	1.39221	1.84257	0.550291	-0.437059	59.149	0.998295	0.999956	0.999964	◯
T-box transcription factor TBX3	TBX3	O15119-2	687;707;564	S	2.57018	2.43522	2.63389	2.3474	1.61852	1.43925	2.09013	1.83472	1.24157	1.41837	1.56821	1.25875	0.624356	0.650838	0.852352	0.75319	-0.161366	0.19155	1.04946	1.06821	0.924211	1.20808	0.183363	0.273461	146.59	0.999853	0.999971	0.997131	◯
T-box transcription factor TBX3	TBX3	O15119-2	660;680	S	-2.0269	-2.80616	-1.98715	-2.67328	-1.14292	-1.67956	-1.59634	-2.88001																	120.19	0.999855	0.999468	0.997312	◯
Secretory carrier-associated membrane protein 2	SCAMP2	O15127	319	S																									101.03			0.807509	◯
Actin-related protein 2/3 complex subunit 1B	ARPC1B	O15143	310	S																									50.324		0.844377		◯
BET1 homolog	BET1	O15155	50	S	1.47366	1.47772	1.93951	2.02467	1.43632	1.41309	1.29731	1.53262	2.49186	2.04405	2.9773	2.95431	2.41268	2.41014	2.19845	2.3254	0.97601	1.34041	1.12475	0.881209	1.52207	1.61856	0.673652	0.504476	117.34	0.983275	0.961329	0.890366	◯
DNA-directed RNA polymerases I and III subunit RPAC1	POLR1C	O15160-2	258;258	S																									34.117	1			◯
Transcription intermediary factor 1-alpha	TRIM24	O15164-2	1008;1042	S	0.0307048	-0.193722	0.633911	-0.17879	0.101816	-0.258194	0.731863	0.580589	1.99925	2.31829	2.59165	2.22336	2.08983	2.21536	2.47213	2.53862									18.161	1	1	1	◯
Transcription intermediary factor 1-alpha	TRIM24	O15164-2	991;1025	S	2.18444	2.19436	2.15152	2.92445	2.057	2.09027	2.47959	2.4822	1.59931	1.86096	2.11865	2.47443	1.80274	1.78663	2.62222	2.01182	2.3901	2.21163	1.66667	1.98442	1.95077	2.28684	1.90861	1.79764	187.61	1	1	0.999998	◯
Transcription intermediary factor 1-alpha	TRIM24	O15164-2	994;1028	S	2.18444	2.19436	2.15152	2.92445	2.057	2.09027	2.47959	2.4822	1.59931	1.86096	2.11865	2.47443	1.80274	1.78663	2.62222	2.01182	2.3901	2.21163	1.66667	1.98442	1.95077	2.28684	1.90861	1.79764	187.61	1	1	1	◯
Transcription intermediary factor 1-alpha	TRIM24	O15164-2	710;744	S	-0.169587	-0.194816	-0.595918	-0.335077	-0.521299	-0.649329	-0.00252545	-2.0867	-1.84024	-3.74341	-3.78965	-3.31279	-2.73175	-4.50148			-3.46556	-2.86459	-1.41154	-1.73627	-2.749	-3.05439	-3.97506		82.517	0.999999	0.998513	0.99985	◯
Transcription intermediary factor 1-alpha	TRIM24	O15164-2	777;811	S	2.21134	2.24751	2.01642	2.29319	1.4736	1.88716	2.25363	2.16322	2.48397	2.57238	2.00889	2.78256	1.94453	2.10419	2.43218	2.51342	1.00713	1.16162	0.852478	1.28137	1.04315	1.14981	0.429073	0.712044	128.98	0.999328	0.999787	0.998883	◯
Transcription intermediary factor 1-alpha	TRIM24	O15164-2	734;768	S																									69.767		0.908304		◯
Transcription intermediary factor 1-alpha	TRIM24	O15164-2	653;687	S									-1.54744	-1.73575	-2.02601	-2.94181	-2.63487	-2.27792	-3.07629	-1.90155									31.493		0.896673		◯
Transcription intermediary factor 1-alpha	TRIM24	O15164-2	110;110	S																									46.025	0.816673	0.778941	0.828689	◯
Axin-1	AXIN1	O15169-2	77;77	S																	-1.53063	-1.1883	-0.516506	-1.08026	-0.870587	-0.982283	-1.50873	-1.2429	59.032	0.848623	0.895389	0.535575	◯
Axin-1	AXIN1	O15169-2	217;217	S	0.488679	0.500213	0.874804	0.535323	-0.568397	-0.262813	0.839079	0.68988	-0.769507	-0.918375	-0.454301	-0.794183	-2.29704	-2.3035	-0.20249	0.0904591	1.13862	0.87139	0.155653	0.260798	0.638825	0.158161	-0.82475	-0.0562419	153.7	0.936153	0.858064	0.99887	◯
Axin-1	AXIN1	O15169-2	486;486	S																									17.27		0.975357		◯
Membrane-associated progesterone receptor component 2	PGRMC2	O15173	104	S																									18.527	1		1	◯
Membrane-associated progesterone receptor component 2	PGRMC2	O15173	90	S	-1.03104	-0.912792	-0.939225	-0.584182	-2.17851	-1.96247	-1.30813	-2.574	0.766238	0.93367	1.23204	1.272	0.617167	0.604266	0.645676	0.951496	-1.84332	-1.89188	-1.35821	-1.09906	-1.25683	-2.53537	-2.70131	-2.41288	166.39	0.999958	0.999994	0.999997	◯
CTD small phosphatase-like protein	CTDSPL	O15194-2	33;33	S	2.12706	2.27465	2.28993	2.06567	1.13872	1.03002	1.39116	1.73142																	76.838	0.999999		1	◯
Villin-like protein	VILL	O15195-2	748;762	S																									101.38			0.944462	◯
Villin-like protein	VILL	O15195-2	759;773	S	1.8096	1.93099	0.247721	0.682022	-2.9021	-2.66367	-0.944739	-1.11332	1.72735	1.74158	0.726157	1.15395	0.47315	0.0899725	0.385206	1.1099	-2.78154	-1.03965	0.563079	0.955641	-1.03863	-1.34807	-1.56395	-1.04621	157.05	1	0.999926	0.996456	◯
Zinc finger and BTB domain-containing protein 22	ZBTB22	O15209	202	S									-2.70947	-1.62581	-1.87311	-3.14562	-2.58555	-2.38955	-2.42289	-2.42092									76.737	0.994884	0.986833	0.984467	◯
Zinc finger and BTB domain-containing protein 22	ZBTB22	O15209	599	S																									96.575	0.999508			◯
Ral guanine nucleotide dissociation stimulator-like 2	RGL2	O15211	409	S																									24.906	0.999832			◯
WD repeat-containing protein 46	WDR46	O15213	41	S									-4.15782	-3.14853	-4.1861	-3.1561	-2.32027	-2.60328	-3.60214	-2.02337	-1.88842	-0.834742	-1.46974	-2.62393	-1.35053	-0.93931	-2.14167	-1.0607	57.778	0.97487	0.910016	0.870362	◯
NF-kappa-B-repressing factor	NKRF	O15226	429	S						-3.21555		-0.429498																	65.306	0.75366			◯
Zinc finger protein 185	ZNF185	O15231-3	454;216;453	S	-3.42777	-2.41765	-1.99154	-2.26038	-0.930134	-1.1239	-0.719554	-1.55968																	73.926	0.819025	0.467091		◯
Zinc finger protein 185	ZNF185	O15231-3	520;282;519	S	-1.69963	-1.79533	-0.228823	-0.666495	-0.354029	0.110674	-0.574896	1.24006	-0.72219	-0.494717	-1.57891	-0.342644	-0.0967147	-0.208903	-1.13439	2.05791	-0.602812	-0.774065	-0.542054	-0.819036	-0.633855	-1.14303	-0.628297	0.0366586	146.62	0.985309	0.955357	0.95796	◯
Zinc finger protein 185	ZNF185	O15231-3	206;66	S	-2.08248	-2.88267	-3.37882	-2.19615	-3.28209	-2.17273	-4.13498	-4.09645									-0.567671	-0.304123	-0.780737	-0.711657	-1.17843	-0.627396	-0.564797	-0.20167	119.81	0.670096	0.32632	0.758572	◯
Zinc finger protein 185	ZNF185	O15231-3	466;228;465	S	2.90132	2.87235	2.43556	2.83162	3.96168	4.16513	2.54452	2.58289	2.02493	2.07275	1.63461	1.91225	2.53949	2.77799	1.39494	1.71155	1.87025	1.76534	1.78951	1.93625	2.04647	2.2956	2.70798	2.98489	262.71	1	0.99854	0.999884	◯
Protein CASC3	CASC3	O15234	45	S	-2.12881	-1.86149	-1.61168	-2.30804	-2.28148	-2.11826	-1.91992	-0.86839	-2.50085	-2.23018	-2.65034	-2.82489	-2.34443	-2.07647	-3.23	-3.84316								-4.1363	113.18	0.921299	0.959127	0.904998	◯
Protein CASC3	CASC3	O15234	148	S	1.89229	1.17034	1.57672	1.14917	0.977494	1.11804	0.0556788	-0.0705125	1.73623	1.16738	1.20233	1.35514	0.530815	0.865141	0.0695171	0.000996123		-1.74687	-0.0764521	-0.519341	-0.934756	-1.29958	-0.923865	-0.513766	177.73	0.99944	0.999001	0.995199	◯
Protein CASC3	CASC3	O15234	265	S																	-0.821759	-0.843794	-0.530263	-1.61	-1.41614	-1.463	-0.300943	-0.663978	14.145			0.988433	◯
Protein RER1	RER1	O15258	95	S	-2.14128	-2.54906	-1.56418	-1.10153	-1.52875	-2.51448		-3.4042	-0.61519	-0.805474	-1.20496	-0.656599	-0.767912	-1.12272	-1.88084	-1.67426		-3.27473	-1.65687	-1.1359	-2.21096	-1.37101	-2.54719	-1.95073	85.82	0.9996	0.999517	0.99944	◯
		O15265-2	905	S																									29.466		0.989785		◯
UDP-N-acetylglucosamine--peptide N-acetylglucosaminyltransferase 110 kDa subunit	OGT	O15294	20	S																	-1.37536	-2.83654	-1.13889	-1.41358	-1.72211	-1.29621	-1.65217	-2.52719	69.44	1	1	1	◯
DNA-directed RNA polymerase III subunit RPC7	POLR3G	O15318	157	S	-0.92759	-1.19197	-0.881777	-1.27352	0.347393	0.168196	-0.599542	-1.20532	-1.20001	-1.43537	-0.825389	-1.72383	0.269212	0.276996	-1.11708	-2.37307	-1.53903	-1.59746	-0.712385	-1.43893	-0.699413	-1.5084	0.622135	0.72614	51.617	1	1	1	◯
cTAGE family member 5	CTAGE5	O15320-8	456;461;536;507;536;541	S	1.36592	1.47118	1.26595	1.67002	0.786737	0.988062	-0.259785	1.17172	1.15433	1.32941	1.45191	1.60107	-0.225367	-0.0821824	-1.16203	0.741455	0.596578	0.582071	1.63439	1.48491	1.71089	1.70197	0.760478	0.727864	156.05	0.999998	0.999997	0.999998	◯
cTAGE family member 5	CTAGE5	O15320-8	468;473;548;519;548;553	S									-1.52577	-1.20534	-0.269937	0.0772972	-3.72073	-2.52028		-1.38422									92.018		0.999963		◯
cTAGE family member 5	CTAGE5	O15320-8	516;521;596;567;596;601;524;553	S																									52.898	0.995198	0.994105	0.99794	◯
cTAGE family member 5;cTAGE family member 2	CTAGE5;CTAGE1	O15320-8	555;560;635;606;635;640;563;592;604	S	1.04989	0.982859	0.783483	0.869084	1.09305	0.914488	0.590279	0.871189	-0.911902	-1.21965	-1.09225	-2.21218	-0.933664	-0.692985	-2.08987	-0.76512	-0.261498	-0.481711	-0.141543	-0.104304	-0.559031	-0.581685	-0.404174	-0.0430128	53.86	1	1	1	◯
cTAGE family member 5;cTAGE family member 2	CTAGE5;CTAGE1	O15320-8	567;572;647;618;647;652;575;604;616	S																									32.76	0.999572			◯
Midline-1	MID1	O15344-2	92;92	S	0.255812	0.440226	-1.04747	-1.29539	-0.0267782	-0.0532815	-0.830729	-1.4353	-0.370001	0.0362	-2.02678	-1.36924	-0.591611	-1.14805	-1.01362	-1.63558	-1.33398	-0.566566	-0.746952	-0.350737	-1.58217	-1.10114	-1.03858	-1.14039	75.093	0.997212	0.909448	0.740127	◯
Midline-1	MID1	O15344-2	96;96	S	1.74399	1.93563	-0.238036	0.0970128	1.3158	1.17743	0.432714	0.157987	1.56769	1.67897	-1.29116	-0.158348	0.769495	0.906849	0.21788	-0.713129	-0.412723	-0.099822	0.779465	0.776456	-0.224879	-0.709968	0.118633	-0.0600837	75.093	0.969729	0.978465	0.987595	◯
Tumor protein p73	TP73	O15350-4	333;284;284;333;333;333;333;284;333	S																									39.823		1
Protein phosphatase 1G	PPM1G	O15355	201	S	0.344563	-0.0538453	-1.21937	-0.822839	0.0716255	-0.141261	-0.864227	0.249678	-0.732136	-0.481447	-2.78095	-1.84784	-0.474378	-2.0072	-1.15211	-0.27786	-1.2187	-1.2571	-0.277593	0.158745	-1.11291	-2.11033	-0.152781	-0.594638	94.551	0.873235	0.858416	0.840903	◯
Phosphatidylinositol 3,4,5-trisphosphate 5-phosphatase 2	INPPL1	O15357	132	S	-0.24728	-0.00491097	-0.0673558	0.180733	-0.645625	-0.0939922	-0.590321	-1.08249									-2.19416	-2.43218	-1.85461	-1.51781	-2.64646	-0.720941	-2.15306	-2.59361	71.679	1	1	1	◯
Eukaryotic translation initiation factor 3 subunit D	EIF3D	O15371	161	S	0.583293	0.800248	-0.0721943	0.253264	0.103902	0.00717958	-0.125068	-0.560086	0.0384254	0.15712	-0.867888	-0.661066	-0.239929	0.283806	-1.23406	-0.943103	-0.613215	-0.912591	0.594357	0.730528	0.0282558	-0.791744	-0.093918	-0.0276143	43.911	0.905723	0.5	0.5	◯
Eukaryotic translation initiation factor 3 subunit D	EIF3D	O15371	528	S																									73.221		0.937089		◯
Eukaryotic translation initiation factor 3 subunit D	EIF3D	O15371	529	S																									73.221		0.990858		◯
Eukaryotic translation initiation factor 3 subunit H	EIF3H	O15372	183	S	2.41217	2.29006	2.95325	3.02294	3.49477	3.31445	3.20637	2.3671	1.94852	1.92644	2.57096	2.49844	2.96207	2.83161	2.71149	2.1492	2.57076	2.2496	1.80683	1.62494	2.3268	2.02683	2.39413	2.33968	46.865	1	1	1	◯
Syntaxin-7	STX7	O15400-2	129;129	S									1.31824	1.24721	1.29426	0.955013	0.954129	1.1198	0.429411	1.20244									88.423	0.99438	0.974831	0.970859	◯
Syntaxin-7	STX7	O15400-2	131;131	S									-2.84204	-1.97603	-3.33218	-2.91528	-3.34023	-1.80403	-2.68787	-2.58645									75.888	0.905014	0.57176	0.499991	◯
Trinucleotide repeat-containing gene 18 protein	TNRC18	O15417	1857;1857	S	1.00182	1.11874	1.4343	1.27056	0.695709	0.657686	0.971242	1.41447	0.859817	0.703933	1.05387	0.975454	0.510555	0.599689	0.364588	1.04601	0.183504	0.402925	1.0359	0.806504	1.35097	1.45503	1.0473	1.1939	150.84	1	1	1	◯
Trinucleotide repeat-containing gene 18 protein	TNRC18	O15417	999;999	S	1.83359	1.81728	1.99356	2.3007	2.08887	2.07106	2.69673	2.06984	2.58612	2.50041	2.47503	2.49926	2.71674	2.46387	3.10966	2.66349	0.382911	0.331776	0.292585	-0.266224	-0.00257025	-0.0284328	0.484737	0.317245	90.664	1	1	1	◯
Trinucleotide repeat-containing gene 18 protein	TNRC18	O15417	453;453	S									-1.53469	-1.90356	-0.994837	-1.72699	-1.84859	-2.34088	-1.4198	-0.372831									24.075		0.911585
Trinucleotide repeat-containing gene 18 protein	TNRC18	O15417	991;991	S	1.22722	1.24362	1.35965	1.78477	1.28246	1.3592	1.62415	1.62957	1.52224	1.63861	1.70101	1.76825	1.4199	1.31519	1.87819	1.95956									90.664	1	1	1	◯
Trinucleotide repeat-containing gene 18 protein	TNRC18	O15417	995;995	S	0.935572	0.979709	1.1241	1.61462	0.931181	1.2044	1.38488	1.38092	1.52224	1.63861	1.70101	1.76825	1.4199	1.31519	1.87819	1.95956									90.664	1	1	1	◯
Trinucleotide repeat-containing gene 18 protein	TNRC18	O15417	1878;1878	S									-2.75691	-2.65488	-3.13385	-2.51488		-4.19052	-3.61074	-2.07839									54.742	0.807983	0.767282	0.485098	◯
Trinucleotide repeat-containing gene 18 protein	TNRC18	O15417	2033;2033	S	-1.56952	-1.66213	-0.87124	-0.862167	-1.41321	-1.52384	-1.04394	-0.80975	-1.52889	-1.17931	-0.905742	-0.653148	-1.49642	-1.07097	-1.15075	-0.677849									9.7861	1	1		◯
Trinucleotide repeat-containing gene 18 protein	TNRC18	O15417	1957;1957	S	1.21037	1.06916	1.76298	1.07481	0.832427	0.907995	1.87595	1.6578	1.68076	1.657	2.10499	1.47301	1.42063	1.26988	2.27349	2.17103	1.32391	1.81588	0.525142	1.70254	1.47203	1.54445	0.950055	0.846536	56.739	0.968163	0.953751	0.749767	◯
Trinucleotide repeat-containing gene 18 protein	TNRC18	O15417	2292	S																									48.438	0.999995	0.999964		◯
Trinucleotide repeat-containing gene 18 protein	TNRC18	O15417	263;263	S	0.848514	1.03298	1.18214	1.589	-0.0618018	0.274237	0.69229	0.812133	1.36848	1.64119	1.73935	1.95429	0.773256	0.572806	0.992141	1.84153	0.326894	0.732234	0.946238	0.998719	1.49018	1.3317	-0.147096	-0.823566	66.547	1	1	0.999996	◯
Trinucleotide repeat-containing gene 18 protein	TNRC18	O15417	1127;1127;63	S	1.52682	1.38186	2.06063	2.04326	1.56922	1.66037	1.38024	1.68297	-0.695044	-0.57905	0.205873	-0.203329	-0.806343	-0.686528	-1.97281	-0.559657	-1.09312	-0.0485153	-0.0877921	0.0470798	0.264175	0.359974	-0.307025	-0.000532557	57.136	1	1	0.999976	◯
Trinucleotide repeat-containing gene 18 protein	TNRC18	O15417	1136;1136;72	S	1.13413	1.0883	1.82464	1.72453	1.27252	1.40064	1.108	1.29352	-0.695044	-0.57905	0.205873	-0.203329	-0.806343	-0.686528	-1.97281	-0.559657	-1.09312	-0.0485153	-0.0877921	0.0470798	0.264175	0.359974	-0.307025	-0.000532557	53.979	0.998058	0.99759	0.954998	◯
Trinucleotide repeat-containing gene 18 protein;BAH and coiled-coil domain-containing protein 1	TNRC18;BAHCC1	O15417;Q9P281	2471;2217	S	-1.3339	-0.734178	0.526555	0.266799	-0.521721	-0.666158	-0.389971	-0.19698	0.256423	0.204751	2.00922	1.20539	0.393262	0.842258	0.774002	0.617957	0.798937	1.06252	0.758753	0.629529	0.408531	0.786764	0.482809	0.96303	82.957	0.960657	0.79501	0.966709	◯
Trinucleotide repeat-containing gene 18 protein	TNRC18	O15417	1359;1359;295	S	1.60769	1.56675	1.71355	1.35815	1.57839	1.39844	1.16904	1.18883	0.00167242	0.205543	-0.0948774	0.0617455	0.200408	0.158621	-0.880448	-0.572455	-0.250708	0.253447	0.461904	0.507882	0.263581	-0.0712852	0.568105	0.442422	123.56	1	1	1	◯
Trinucleotide repeat-containing gene 18 protein	TNRC18	O15417	1540;1540	S									0.569434	0.406884	1.03607	1.02592	0.450232	0.812993	-0.477845	0.496456									55.658	0.994475	0.962531	0.989133	◯
Trinucleotide repeat-containing gene 18 protein	TNRC18	O15417	1232;1232;168	S									-3.4368	-3.76747	-1.6259	-2.98983	-3.83121	-3.59808		-3.63371									105.57	0.937126	0.92783		◯
Monocarboxylate transporter 4	SLC16A3	O15427	464	S	0.80664	0.879732	0.781205	0.966887	1.94695	1.91694	1.67244	1.4486	0.388254	0.408604	0.203977	0.0190228	1.42475	1.34727	1.03883	0.825203	0.428394	-0.14748	0.0879194	0.112212	-0.398507	0.192333	0.837653	0.922761	94.323	0.943265	0.88472	0.867196	◯
Canalicular multispecific organic anion transporter 2	ABCC3	O15438-2	281;281;281	S																									41.847	1	1	1	◯
Canalicular multispecific organic anion transporter 2	ABCC3	O15438-2	908;908	S									1.36381	1.07467	1.03536	0.952401	1.03641	0.828352	1.58595	1.51058									56.356		0.999625	0.998631	◯
Canalicular multispecific organic anion transporter 2	ABCC3	O15438-2	911;911	S									1.36381	1.07467	1.03536	0.952401	1.03641	0.828352	1.58595	1.51058									56.356		0.923061	0.724407	◯
DNA-directed RNA polymerase I subunit RPA34	CD3EAP	O15446	27;29	S	1.76684	1.42926	2.16641	1.9845	1.77418	1.93009	2.072	2.08577	0.878306	0.842709	1.46928	1.13829	1.04231	1.2608	1.09312	1.28227									119.09	0.994533	0.996414	0.498957	◯
DNA-directed RNA polymerase I subunit RPA34	CD3EAP	O15446	128;130	S	-1.64531	-1.24133	-0.887586	-1.28746	-2.76465	-0.868433	-2.03651	-0.561875	-0.688312	-0.307636	0.137049	-0.546872	-0.0113677	-0.0388017	-0.218749	-0.413617	-1.1315	-1.023	-0.733633	-0.884345	-0.241212	-0.253847	-0.412621	-1.2742	129	0.99963	0.999703	0.99963	◯
DNA-directed RNA polymerase I subunit RPA34	CD3EAP	O15446	136;138	S	-1.64531	-1.24133	-0.887586	-1.28746	-2.76465	-0.868433	-2.03651	-0.561875	-0.688312	-0.307636	0.137049	-0.546872	-0.0113677	-0.0388017	-0.218749	-0.413617	-1.1315	-1.023	-0.733633	-0.884345	-0.241212	-0.253847	-0.412621	-1.2742	129	1	1	1	◯
DNA-directed RNA polymerase I subunit RPA34	CD3EAP	O15446	490;492	S																									71.207	0.769371	0.640541	0.485381	◯
DNA-directed RNA polymerase I subunit RPA34	CD3EAP	O15446	285;287	S	2.16293	1.97871	2.55405	1.93788	2.31563	2.39437	2.78037	2.78346	1.68734	1.34889	2.38645	1.60175	2.12917	2.12117	2.23915	2.24979	2.02081	2.23579	1.57067	1.47872	1.98444	1.85792	1.86762	1.83405	185.84	0.999311	0.998369	0.984618	◯
Nucleoporin-like protein 2	NUPL2	O15504-2	106;106	S																									64.682		0.994015		◯
Actin-related protein 2/3 complex subunit 5	ARPC5	O15511	77;80	S	1.88331	1.82577	1.45172	1.36838	1.38438	1.04498	1.78866	1.6617									0.187153	0.482555	0.443813	0.486156	-0.279576	0.0309274	-0.390111	-0.230971	16.469	1	1	1	◯
Putative 3-phosphoinositide-dependent protein kinase 2;3-phosphoinositide-dependent protein kinase 1	PDPK2;PDPK1	Q6A1A2	214;114;241;191	S	2.35464	2.18314	2.31173	2.09444	2.19548	2.24552	1.93344	0.463534	1.1531	1.18789	0.950222	1.08267	0.82792	0.514251	-0.248189	-1.8599	1.66149	1.25021	2.18775	2.35923	1.64614	1.90364	1.36916	1.7921	183.28	0.999999	0.999931	0.999975	◯
Period circadian protein homolog 1	PER1	O15534	592	S																			-2.65864					-2.94887	42.008			0.984606	◯
Period circadian protein homolog 1	PER1	O15534	704	S																									98.028	0.997136	0.915613		◯
RING finger protein 113A	RNF113A	O15541	84	S	0.898208	0.537763	0.340661	1.15472	0.546968	0.959002	0.347371	1.04458	0.153235	0.540576	0.535662	0.859833	0.238662	0.392893	-0.539041	0.434353	0.132363	1.11535	1.30301	1.1546	1.33669	1.62696	0.847079	1.24904	216.84	1	1	1	◯
RING finger protein 113A	RNF113A	O15541	85	S	0.898208	0.537763	0.340661	1.15472	0.546968	0.959002	0.347371	1.04458	0.153235	0.540576	0.535662	0.859833	0.238662	0.392893	-0.539041	0.434353	0.412211	1.28251	1.40037	1.41101	1.5333	1.77748	0.988892	1.42616	216.84	1	1	1	◯
RING finger protein 113A	RNF113A	O15541	253	S	-0.931539	-1.30036	-1.11013	-0.734561	-3.21412	-1.99152	-2.63257	-3.01754	0.315067	0.121769	0.299061	-0.231386	-0.0328787	0.385062	-0.821986	0.0853783	0.217519	-0.923123	0.823298	0.430221	1.01137	1.02563	0.514366	0.443122	118.19	0.999996	0.999279	1	◯
Lysine-specific demethylase 6A	KDM6A	O15550	829	S	-1.61993	-1.16695	-5.50492	-2.96924	-2.63828	-2.55605	-2.78393	-2.28109	-0.42504	-1.14083	-0.705161	-0.473262	-0.234737	-0.569407	-0.691018	0.351202	0.890785	0.540578	0.61147	0.38216	0.485447	0.140648	0.578497	0.59402	122.17	0.998457	0.782733	0.994761	◯
Claudin-3	CLDN3	O15551	203	S	0.639187	0.71693	-1.53972	-1.50642	-2.82379	-3.21698	-1.85908	-1.45622	2.24193	2.58711	0.972225	1.49226	0.42827	0.531976	1.23875	1.1978	-1.81453	-0.855778	1.125	1.26483	-1.22713	-0.847716	-3.12534	-2.34569	93.753	0.915263	0.965587	0.991428	◯
Claudin-3	CLDN3	O15551	209	S	1.20446	1.3231	-1.48918	-0.446123	0.0863382	-0.13405	-0.355563	0.70788	0.979595	0.769913	-1.38378	-0.377489	-0.0628316	-0.188496	0.160433	-0.56623	-1.39576	-1.07332	-0.932985	-0.4669	-3.10558	-1.70603	-2.29964	-2.04554	87.733	0.999917	0.99654	0.994955	◯
Claudin-3	CLDN3	O15551	199	S	3.19951	3.34506	0.966125	1.25351	0.692161	0.857037	1.10159	1.10469	3.56684	3.79299	1.85729	2.08174	1.17055	1.26789	1.82962	1.99924	0.905802	1.11204	2.35399	2.5512	0.975322	0.74263	0.090964	0.278206	27.27	0.999956	0.99947	0.999476	◯
Zinc finger ZZ-type and EF-hand domain-containing protein 1	ZZEF1	O43149	2444	S	0.316181	-0.0567031	0.236613	0.0679432	-0.510628	-0.686368	-0.904877	-1.71058	0.0903289	-0.203623	-0.202459	-0.546517	-1.20804	-0.510372	-1.99657	-0.901206	-1.66184	-2.09085	-0.758908	-1.3604	-1.18643	-1.21378	-2.51375	-1.7813	60.119	0.813223	0.788622	0.765573	◯
Zinc finger ZZ-type and EF-hand domain-containing protein 1	ZZEF1	O43149	1518;1518	S	-1.18402	-1.65421	-1.47319	-1.11143	-1.27452	-1.44034	-2.06565	-1.9403	-2.86469	-3.28087	-0.934805	-1.99333	-1.75937	-1.90029	-0.675034	-1.53866		-2.22153	-1.64073	-3.22557	-1.40628	-1.87413	-0.87214	-0.623036	135.19	0.991388	0.946578	0.72845	◯
Arf-GAP with SH3 domain, ANK repeat and PH domain-containing protein 2	ASAP2	O43150	701;701	S	1.52882	1.51196	1.58738	1.89038	1.22809	1.41338	1.2827	1.23171	1.03104	1.22715	1.10062	1.55009	1.00655	0.934721	1.11784	0.774754	0.404256	0.981955	1.57486	1.02442	0.76071	1.32853	1.17525	0.765722	192.09	1	1	1	◯
Ribosomal RNA-processing protein 8	RRP8	O43159	223	S	-0.566816	-1.17058	-0.354771	-0.813349	-1.42139	-2.07743	0.00532952	0.0564699	0.852253	0.218805	1.44181	0.972115	0.457652	0.199744	1.34291	1.65188	0.199116	0.0449414	-1.59768	-1.14043	0.0723446	-0.709202	-1.20053	-1.10032	39.219	0.998724	0.962561	0.93512	◯
Ribosomal RNA-processing protein 8	RRP8	O43159	126	S																									32.932		0.970807		◯
Ribosomal RNA-processing protein 8	RRP8	O43159	104	S	0.489434	0.957714	1.59282	1.64978	0.385618	0.137912	1.55836	1.24379	-0.996809	-1.53191	-0.0218903	-0.0382378	-2.046		-0.360551	-0.277073	-0.159171	0.460012	-0.548975	-0.0406414	0.548456	0.643887	-1.03626	-0.595931	172.74	1	1	1	◯
Ribosomal RNA-processing protein 8	RRP8	O43159	106	S	0.489434	0.957714	1.59282	1.64978	0.385618	0.137912	1.55836	1.24379	-1.24491	-2.13017	-0.239515	-0.339985	-2.046		-0.360551	-0.277073	-0.159171	0.460012	-0.548975	-0.0406414	0.548456	0.643887	-1.03626	-0.595931	172.74	1	1	1	◯
E3 ubiquitin-protein ligase Praja-2	PJA2	O43164-2	253;253	S	0.0411588	-0.00551103	-1.08889	-1.13022	-0.302891	-0.410905	-0.566838	-0.794403	-0.621659	-0.893267	-1.94535	-1.46955	-1.42842	-0.981371	-2.93732	-1.70748									123.91	1	1	1	◯
E3 ubiquitin-protein ligase Praja-2	PJA2	O43164-2	196;196	S																									58.011		0.995108		◯
Signal-induced proliferation-associated 1-like protein 1	SIPA1L1	O43166-2	1507;1528	S	0.733794	0.969486	1.14765	1.17554	-0.284051	-0.805104	-2.01069	-0.174533	2.66019	2.73422	2.8169	2.84471	0.912769	1.30244	0.271685	0.659487	0.899629	0.967945	2.22165	2.37891	2.50312	2.60176	0.842474	1.13024	56.634	0.997831	0.99929	0.99974	◯
Signal-induced proliferation-associated 1-like protein 1	SIPA1L1	O43166-2	1713;1734	S									-0.0832192	-0.0743312	0.0776752	-1.07233	-0.258431	-0.764916	-0.606314	-1.18987									31.624	0.429244	0.786117		◯
Signal-induced proliferation-associated 1-like protein 1	SIPA1L1	O43166-2	208;208	S	3.04199	3.06831	3.13201	3.44866	2.29087	2.45914	2.49096	2.69096	2.9966	3.01766	3.22767	3.50114	2.32686	2.46126	2.43823	2.71664	1.90528	2.37514	2.54167	2.70346	3.01561	3.07351	1.98381	1.7995	208.36	0.985183	0.97341	0.964336	◯
Signal-induced proliferation-associated 1-like protein 1	SIPA1L1	O43166-2	211;211	S	-0.755457	-0.901133	-0.442042	-0.0826105	-1.30931	-1.18428	-0.454964	-0.182602									1.50221	1.86587	1.22086	1.34562	1.46151	1.51304	0.744255	0.809465	186.06	0.737356		0.852255	◯
Signal-induced proliferation-associated 1-like protein 1	SIPA1L1	O43166-2	1487;1508	S	-3.7961	-3.27847	-2.01432	-2.66987	-2.63689	-3.13532	-2.86753	-2.12811	-2.69581	-1.33948	-1.52391	-1.32454	-2.2099	-1.84421	-0.876942	-1.64685									82.975	1	1	1	◯
Signal-induced proliferation-associated 1-like protein 1	SIPA1L1	O43166-2	1412;1433	S	2.48937	2.5429	2.61645	3.09045	1.98487	1.94582	2.15908	1.61555	-0.11318	-0.27624	-0.058476	-0.219186	0.158525	0.150328	-0.27485	-1.98524	0.373276	0.671121	0.302017	0.227554	0.596897	0.607097	0.447384	0.379686	130.43	0.999854	0.995215	0.95916	◯
Signal-induced proliferation-associated 1-like protein 1	SIPA1L1	O43166-2	1528;1549	S	1.24671	0.961649	1.49325	1.74322	0.294722	0.420362	-1.26821	-0.472679	1.47842	1.36462	1.76744	1.90065	1.15174	1.07849	0.472437	1.01113	0.765458	1.00277	1.62634	1.67369	2.00644	2.17698	1.14687	0.554936	122.71	0.997796	0.997486	0.999601	◯
Signal-induced proliferation-associated 1-like protein 1	SIPA1L1	O43166-2	1149;1149	S	-1.10701	-1.19545	-0.737331	-0.935494	-0.724582	-1.78143	-1.99878	-1.17377	-2.24264	-1.66507	-1.04194	-1.04791	-1.46212	-3.57805	-2.61238	-2.84459	-3.54046	-0.957622	-0.948152	-0.930906	-2.21506	-0.880415	-1.79434	-3.26727	88.329	0.622796	0.799536	0.881245	◯
Signal-induced proliferation-associated 1-like protein 1	SIPA1L1	O43166-2	1249;1270	S	1.42926	1.32109	1.59068	1.43836	1.74629	1.47816	1.23098	1.2745	-0.490083	-0.187043	-0.408056	-0.63744	-0.416614	-0.725572	-0.532184	-0.345305									63.806	1	1	1	◯
Signal-induced proliferation-associated 1-like protein 1	SIPA1L1	O43166-2	1197;1197	S																									20.204	0.99847			◯
Signal-induced proliferation-associated 1-like protein 1	SIPA1L1	O43166-2	1127;1127	S																	-2.098	-1.22378	-0.901839	-1.13936	-2.02342	-1.5311	-3.46176	-1.71617	40.213		0.872659	0.918761	◯
Signal-induced proliferation-associated 1-like protein 1	SIPA1L1	O43166-2	1611;1632	S	0.444531	0.474625	0.430285	0.152917	-0.342941	0.347281	-0.355055	-0.725818	0.489238	0.137895	0.262238	-0.379291	-0.982894	0.524291	-0.899771	-0.417017	-0.0247392	-0.396965	0.667828	0.689722	0.336125	0.327973	-0.0696586	0.318451	53.324	0.993881	0.990825	0.995447	◯
Signal-induced proliferation-associated 1-like protein 1	SIPA1L1	O43166-2	1181;1181	S	1.57679	1.66712	1.49046	1.15779	1.18754	1.27126	1.67954	1.71254	-0.230082	0.127211	-0.157107	-0.610128	-0.225347	-0.747594	-0.301897	-0.33089	0.579937	0.828162	1.28208	1.33512	0.870209	0.942455	0.755694	0.307872	27.277	0.99997	0.999999	1	◯
Signal-induced proliferation-associated 1-like protein 1	SIPA1L1	O43166-2	288;288	S	0.400151	0.241146	0.939391	1.4218	0.402664	0.24677	0.366482	0.144784																	45.51	0.778698	0.499631		◯
Signal-induced proliferation-associated 1-like protein 1	SIPA1L1	O43166-2	1564;1585	S	1.29972	1.04567	1.613	1.86701	0.63777	0.344449	-0.157355	0.0475896	0.258586	0.280967	0.773381	0.654359	-1.25634	-1.1	-2.96247	-1.69055	0.515889	-0.0262522	1.281	1.03885	1.78968	2.00792	0.622019	0.723493	128.83	0.997733	0.9992	0.995966	◯
Signal-induced proliferation-associated 1-like protein 1	SIPA1L1	O43166-2	1345;1366	S									1.36032	1.30757	1.17504	0.977073	0.395568	0.465968	0.791785	1.2624									44.27	0.796509	0.920468		◯
Signal-induced proliferation-associated 1-like protein 1	SIPA1L1	O43166-2	1234;1255	S	1.74852	2.08362	1.6309	1.73828	1.48715	1.55356	0.935618		2.15029	2.16528	1.71506	1.63144	1.60977	1.70901	1.13208	1.6779	0.533179	0.419943	0.841445	1.01705	0.734881	0.654182	0.268081	0.670941	68.674	0.908481	0.913637	0.960305	◯
U4/U6 small nuclear ribonucleoprotein Prp4	PRPF4	O43172-2	482;483	S																									30.191		0.995803		◯
D-3-phosphoglycerate dehydrogenase	PHGDH	O43175	371	S	-2.25727	-1.78449	-1.46324	-1.44359	-1.29375	-0.921707			-2.91612	-2.45942	-2.02233	-1.77851	-2.0793	-1.21632		-1.62725			-3.82859		-3.70864	-3.54166	-3.02162		87.62	1	1	1	◯
D-3-phosphoglycerate dehydrogenase	PHGDH	O43175	55	S									-1.39725	-0.940332	-0.944755	-0.957119	-1.01933	-1.63411	-1.71319	-2.18269									53.373	0.438657	0.694646	0.758863	◯
Septin-4	42617	O43236-5	178;306;317;325;340	S	-1.93122	-1.59858	-0.675815	-1.28775	-1.50611	-0.612176	-1.42218	-1.53988																	63.015	0.997762	0.999876	0.996658	◯
Cytoplasmic dynein 1 light intermediate chain 2	DYNC1LI2	O43237	383	S	-0.41181	0.0921748	-1.68324	-0.691492	-0.36259	-0.900942	-0.633268	-0.24269	-0.915742	-0.517333	-3.74099	-2.09636	-0.96754	-0.894001	-1.64204	0.64235									54.821	0.987568	0.970983		◯
Cytoplasmic dynein 1 light intermediate chain 2	DYNC1LI2	O43237	194	S	2.22825	2.45996	2.49425	2.66301	2.09672	2.07244	1.77536	2.30349	2.5524	2.58181	2.65236	2.84507	2.24726	2.37671	2.07536	2.66261	2.19333	2.27267	2.13018	2.14239	2.61781	2.39369	1.94693	1.83047	158.61	1	1	1	◯
Cytoplasmic dynein 1 light intermediate chain 2	DYNC1LI2	O43237	407	S	0.911293	0.710952	1.52323	1.0524	1.12832	0.976417	1.60402	1.18577	-0.137504	0.0503853	0.980371	0.347633	0.305635	0.174581	-0.124192	0.504239	0.483785	0.22492	-0.383046	0.392886	0.666505	0.296802	0.191321	0.208328	93.995	0.959464	0.972253	0.880802	◯
Cytoplasmic dynein 1 light intermediate chain 2	DYNC1LI2	O43237	446	S	-0.267552	-0.154596	-0.358859	-0.774116	0.0390193	0.0542337	0.785809	0.229021	-0.0987079	0.0855298	-0.0682505	-0.558029	0.069704	0.290719	0.118209	0.468103	-0.644077	-0.620409	0.074156	-0.00238892	0.212904	0.26999	0.420905	0.219218	112.6	0.883115	0.876776	0.992973	◯
U4/U6.U5 tri-snRNP-associated protein 1	SART1	O43290	448	S																									46.028			0.999992	◯
U4/U6.U5 tri-snRNP-associated protein 1	SART1	O43290	596	S									-3.51983	-2.52209	-2.69173	-1.30279	-1.37181	-1.2019		-2.22845	-2.74564	-2.5438	-2.56619	-2.86587	-2.84322	-2.9026	-3.32242	-2.89824	65.463		0.905901	0.706476	◯
U4/U6.U5 tri-snRNP-associated protein 1	SART1	O43290	598	S									-3.51983	-2.52209	-2.69173	-1.30279	-1.37181	-1.2019		-2.22845	-1.44994	-2.5438	-1.85208	-1.63088	-1.23534	-1.16552	-1.94036	-1.73688	101.56	0.90363	0.97614	0.774975	◯
U4/U6.U5 tri-snRNP-associated protein 1	SART1	O43290	789	S																									45.68		0.927331		◯
Death-associated protein kinase 3	DAPK3	O43293	312	S																	-2.56651	-2.90789		-3.45919	-3.03969	-3.04906	-3.24842	-3.44815	59.479	0.796617		0.772175	◯
Transforming growth factor beta-1-induced transcript 1 protein	TGFB1I1	O43294-2	51;68	S	-1.47695	-1.27632	-1.25581	-0.852094	-1.1521	-0.603225	-1.17547	-2.94023										-2.12863	-1.32474	-1.43242	-1.52891	-0.814245	-0.74316	-0.524862	75.81	0.999886	0.999794	0.999995	◯
Centriolar coiled-coil protein of 110 kDa	CCP110	O43303-2	170;170	S	-0.999847	-1.412	-1.4417	-1.67485	-0.0363662	-0.391437	-0.748093	-0.935407																	40.85	0.999829			◯
Centriolar coiled-coil protein of 110 kDa	CCP110	O43303-2	641;641	S	-0.449817	-0.613243	0.0458251	-0.206799	0.469306	0.387235	0.19056	-1.33325	0.274142	0.309601	0.367633	0.478604	1.22664	1.33742	0.708971	0.553646									10.397	1	1	1	◯
Centriolar coiled-coil protein of 110 kDa	CCP110	O43303-2	372;372	S	0.000176615	0.0284167	0.565469	0.181783	0.680677	1.08806	-0.781751	0.104724	-0.710045	-1.19346	-1.10692	-0.679103	-0.397251	-0.587885	-1.1552	-2.21989									89.241	0.999624	0.996408	0.999644	◯
Adenylate cyclase type 6	ADCY6	O43306-2	54;54	S	1.57506	1.71998	1.09947	1.32292	0.940841	0.993172	0.608369	1.35673	0.833084	1.17845	0.847565	1.07584	0.618677	0.945412	0.341833	0.473338	-0.129512	-0.0145809	0.622463	0.317103	0.00356252	-1.02774	-0.425916	-0.885678	85.977	0.984116	0.99013	0.98678	◯
CBP80/20-dependent translation initiation factor	CTIF	O43310	18;18	S	-0.109904	-0.393995	-0.535018	-0.755897	0.515972	0.228786	-1.59508	-0.615455	0.442319	0.219197	-0.224217	0.100271	0.768658	0.637077	0.136844	0.0329941	-0.369324	-0.317787	-0.72667	-1.20795	-0.763919	-0.890612	-0.142029	-0.211459	45.495	1	1	1	◯
Inositol hexakisphosphate and diphosphoinositol-pentakisphosphate kinase 2	PPIP5K2	O43314-2	1151;1172	S	0.0610521	0.442692	0.397062	1.04059	0.342101	0.209019	0.00157742	-0.201897																	48.134	0.852904		0.760096	◯
Inositol hexakisphosphate and diphosphoinositol-pentakisphosphate kinase 2	PPIP5K2	O43314-2	1006;1006	S																									53.961	0.871726	0.919223	0.923389	◯
Mitogen-activated protein kinase kinase kinase 7	MAP3K7	O43318-3	389;389;389;389	S	-2.46852	-2.24867	-3.35811	-2.1372		-2.13261		-3.43211																	43.611	0.999844			◯
Mitogen-activated protein kinase kinase kinase 7	MAP3K7	O43318-3	439;439;412;412	S	0.646654	0.346659	0.490915	0.253763	1.38589	1.29983	0.864734	0.89668	-0.414237	-0.116006	-0.160881	-0.172658	0.230144	0.308592	-1.08832	0.236652	0.931004	1.29205	1.46776	1.33173	1.3802	1.64222	1.96813	1.77153	133.68	0.999999	0.999979	0.999995	◯
Receptor-interacting serine/threonine-protein kinase 2	RIPK2	O43353-2	226;363	S	-1.05274	-0.967298	-1.02694	-0.907136	-0.907241	-0.134191	-1.72939	-1.06105	-2.12431		-4.44574			-2.29065		-4.28626	-1.04522	-0.881696	-2.58957	-1.46618	-1.34526	-0.995754	-0.361511	-0.496919	62.74	0.999999	1	0.999999	◯
WD repeat-containing protein 62	WDR62	O43379	1123;1128	S																									68.576			1	◯
WD repeat-containing protein 62	WDR62	O43379	1228;1233	S	-4.33009	-2.79118	-2.2551	-3.26624	-2.04605	-2.87634		-2.51703	-1.24376	-1.48304	-0.901816	-0.649029	-0.768276	-2.91549	-1.65377	-1.42459	-2.45101	-0.857399	-0.592878	-0.0631117	0.331937	0.445438	0.145148	0.457738	258.97	0.847869	0.851369	0.867995	◯
Heterogeneous nuclear ribonucleoprotein R;Heterogeneous nuclear ribonucleoprotein Q	HNRNPR;SYNCRIP	O43390;O60506-4	252;252;249;249;249;249;97	S	1.02325	1.20114	1.49889	2.0394	1.23531	0.590222	1.45177	1.6546																	55.62	1	1	1	◯
U4/U6 small nuclear ribonucleoprotein Prp3	PRPF3	O43395	619	S	2.70215	2.03838	2.11684	2.06233	3.02691	2.91874	2.72582	2.11015	2.43308	1.93327	2.02681	1.72339	2.62808	2.41549	2.32991	1.84637	2.29294	2.09836	2.07381	1.64034	2.0548	1.71905	2.29306	2.43435	125.39	1	1	1	◯
U4/U6 small nuclear ribonucleoprotein Prp3	PRPF3	O43395	164	S																									63.086	0.996802		0.982445	◯
Thioredoxin-like protein 1	TXNL1	O43396	113	S	0.50512	0.884274	0.821869	0.951668	0.820981	0.466855	1.2739	1.48075	0.782955	0.983678	1.31314	1.44211	0.927376	0.957302	1.52371	1.54029									64.535	0.99808	0.999243	0.995159	◯
Tumor protein D54	TPD52L2	O43399-2	21;21;21;21	S	-2.07403	-3.25453	-2.90186	-2.70096	-2.32698	-2.06072	-2.57681	-1.53019									-2.21875	-1.68546	-1.82899	-2.21907	-1.82972	-1.1021	-2.52996	-2.43194	93.751	0.956868	0.75243	0.918527	◯
Tumor protein D54	TPD52L2	O43399-2	146;160;166;169	S	4.2761	4.68825	4.19144	4.72327	4.43401	5.02816	4.90029	5.19015	4.65069	4.89569	4.44754	4.94013	4.80596	5.37274	5.09738	5.45568	5.7388	5.78109	4.62857	4.79765	4.59185	4.87397	4.917	4.84737	131.85	1	1	1	◯
Tumor protein D54	TPD52L2	O43399-2	129;129;149;129	S																									46.595		0.829979		◯
ER membrane protein complex subunit 8	EMC8	O43402	103	S																	1.10979	1.2284	0.916494	1.16121	1.21892	1.30286	1.21157	1.17009	79.995		1	1	◯
Synaptojanin-1	SYNJ1	O43426	1565	S	-2.10785	-1.93165	-1.59459	-1.51672	-1.43193	-1.97799	-1.96165	-1.56935	-1.25697	-1.57214	-1.83201	-1.18492	-1.14261	-1.44251	-2.89967	-3.43096									27.723	0.949325	0.992952		◯
Synaptojanin-1	SYNJ1	O43426	830;830;830	S																			-2.88796	-4.21706	-3.00457	-1.90819	-3.45738		61.516	0.988719		0.999753	◯
Synaptojanin-1	SYNJ1	O43426	1392	S	-0.591183	-0.564045	0.024115	0.285952	-0.836506	-0.494046	-1.26475	-1.23179	-0.201394	-0.452206	-0.36841	0.476316	-0.540246	-0.431694	-1.9901	-0.489126	-2.1659	-1.46691	-0.921364	-0.470526	-0.579565	-0.288302	-0.814975	-0.719428	48.439	0.783153	0.781579	0.49998	◯
Eukaryotic translation initiation factor 4 gamma 3	EIF4G3	O43432	1156	S	2.40265	2.78832	2.94274	3.24764	2.821	3.14322	1.99983	2.60393	2.04361	2.0332	2.13068	2.25306	2.32878	2.36481	1.66526	2.17606	0.732869	0.567688	0.358721	0.798827	1.57187	2.19305	1.71799	1.72194	94.738	0.983447	0.944641	0.985135	◯
Eukaryotic translation initiation factor 4 gamma 3	EIF4G3	O43432	1409	S	-0.335952	-0.781182	0.0615927	0.0443448	0.0684245	0.267206	0.0955831	0.156207	-1.11687	-1.50446	-1.3417	-1.31845	-1.40363	-0.853896	-1.96535	-3.09222	-1.72228	-2.53625	-2.36733	-1.6872	-1.41721	-1.19391	-1.13518	-0.761275	114.46	0.985051	0.99743	0.998241	◯
Eukaryotic translation initiation factor 4 gamma 3	EIF4G3	O43432	495	S	2.6325	2.54618	3.15264	3.2058	3.02965	3.21678	3.14195	3.44582	2.77662	2.58967	3.10004	3.23134	3.02883	3.40292	3.18646	3.53288	3.57618	3.30279	2.64673	2.48078	3.39753	3.31488	3.40225	3.31634	74.501	1	1	1	◯
Eukaryotic translation initiation factor 4 gamma 3	EIF4G3	O43432	230;241	S	-0.99158	-0.670444	-1.11474	-1.04543	-0.161845	-0.632853	-0.630866	-1.15102									1.88095	1.63287	1.15109	1.30434	1.4784	1.44563	1.39714	1.35746	27.27	0.770009		0.581418	◯
Eukaryotic translation initiation factor 4 gamma 3	EIF4G3	O43432	232;243	S	0.806168	0.728378	1.50844	1.87059	1.82798	1.69738	1.85907	1.69846	0.654616	0.677927	1.04648	1.15748	1.27755	1.58151	1.40528	1.69411	1.22045	1.08865	0.105133	-0.118412	0.711634	0.807045	0.802832	0.993155	17.452	0.989872	0.996543	0.969465	◯
Protein CBFA2T2	CBFA2T2	O43439-2	4;4;33;43	S																									15.442	1
Protein CBFA2T2	CBFA2T2	O43439-2	548;577;587	S																									39.792			0.996356	◯
Histone-lysine N-methyltransferase SUV39H1	SUV39H1	O43463	391	S	0.37267	-0.113267	0.72032	0.27235	0.30144	0.275087	-1.06411	-0.37553	0.95501	0.907311	1.52679	1.48738	0.674823	1.03806	-0.101389	0.679595	-0.273557	-0.180007	0.442005	-0.222797	0.837129	0.958621	0.652533	0.533545	74.754	1	1	1	◯
Protein Mis18-beta	OIP5	O43482	225	S																									41.677	0.999614			◯
Band 4.1-like protein 2	EPB41L2	O43491	715	S									-2.12936	-1.7518	-2.01814	-2.08503	-1.61398	-1.30537	-2.56802	-2.91161	-1.20714	-3.5888	-1.39058	-1.54327	-1.29609	-1.66048	-0.515289	-1.03592	35.617		0.958825	0.714342	◯
Band 4.1-like protein 2	EPB41L2	O43491	718	S									0.74134	0.513021	0.531838	0.248206	1.23712	0.986481	0.336158	1.09185									46.531	0.937713	0.951073		◯
Band 4.1-like protein 2	EPB41L2	O43491	39	S	1.01074	1.04259	1.30752	0.761185	0.908388	0.719249	-0.320186	2.79786	-0.843868	-0.572023	-0.122195	-0.098226	-0.559222	-0.0697858	-0.946994	-0.139113	-1.92319	-1.10615	0.0166922	0.152315	0.137478	-0.0351045	-0.845211	-1.8526	149.7	0.996314	0.988811	0.99768	◯
Band 4.1-like protein 2	EPB41L2	O43491	58	S	-1.41786	-1.9875	-0.779875	-1.47702	-0.408496	-0.65924	-3.40577	-2.4665	-2.76464	-3.00902	-2.97936	-2.61485	-2.41058	-1.45289			-2.12313	-2.01759	-2.06021	-2.32408	-2.14404	-2.11641	-0.558614	-0.57023	140.26	0.642455	0.610824	0.848389	◯
Band 4.1-like protein 2	EPB41L2	O43491	598	S	3.27823	3.12369	2.78383	2.4188	2.97739	2.96168	2.36146	2.30435	0.705689	0.421382	-0.0296778	-0.228112	0.252694	0.4956	-0.223578	-0.410533	1.26649	1.19329	2.24618	2.11855	1.8985	1.61511	1.98272	1.96732	143.41	0.99549	0.968225	0.986059	◯
Band 4.1-like protein 2	EPB41L2	O43491	386	S	2.57579	2.59325	1.64036	1.79556	1.27738	1.19573	0.999972	1.86035	1.49869	1.15569	0.414301	0.293504	-0.409088	0.151952	-0.460058	-0.374512	-1.82676	-1.04251	1.36467	1.1125	-0.199886	-0.197028	-0.487271	-1.19591	175.36	1	1	1	◯
Band 4.1-like protein 2	EPB41L2	O43491	614	S	-0.0292077	0.240539	0.84329	0.623962	1.7609	2.35084	1.09841	0.832088																	45.338	0.999928	0.999999	0.999964	◯
Band 4.1-like protein 2	EPB41L2	O43491	499	S	2.78423	2.66486	1.56255	1.39729	1.89576	2.01407	0.750969	0.631651	1.44539	1.31792	0.387485	-0.268324	0.625166	0.75203	-1.27562	-0.473917	-0.732039	-0.589526	1.20228	1.00743	0.490737	-0.153267	0.344945	0.408432	57.014	1	1	1	◯
Band 4.1-like protein 2	EPB41L2	O43491	87	S	4.95558	4.87456	4.78343	4.93246	4.24005	4.24451	2.95359	3.18649	5.17271	5.10211	5.06115	5.23083	4.52375	4.67478	3.59039	3.88183	2.85902	2.61916	4.81548	4.55152	4.4533	4.66236	4.14431	4.13627	127.75	0.999959	0.999928	0.999944	◯
Band 4.1-like protein 2	EPB41L2	O43491	550	S	0.0529005	-0.823555	-0.3841	-0.906885	-0.933286	-1.20697	-1.99524	-1.22134	-4.36191	-2.95153	-4.64299	-2.56489	-3.68612	-4.3438		-3.84899					-3.80397	-3.99017			66.326	1	0.999852	0.999766	◯
Trans-Golgi network integral membrane protein 2	TGOLN2	O43493-2	71;71;71;71;71	S	0.515456	0.389827	0.46117	0.378192	3.20493	3.21651	0.730724	0.564526	-1.80218	-0.827979	-0.988809	-1.13148	1.56762	1.53877	-0.473917	-1.62446	-0.981581	-0.0463174	-0.41751	0.0548726	-1.21509	-1.01229	1.73478	1.75026	183.88	0.812586	0.801824	0.861441	◯
Trans-Golgi network integral membrane protein 2	TGOLN2	O43493-2	298;298;298;298	S		-4.3343		-3.65004	-0.764624	-0.856841		-3.43591																	101.1	0.797744	0.605944		◯
Forkhead box protein O3	FOXO3	O43524	280	S	-1.41346	-1.52302	-1.4873	-1.68567	-1.346	-2.17621	-0.865156	-0.783355	-1.05134	-1.92679	-2.29634	-3.03133	-0.847302	-1.35182	-2.71981	-2.19103	-0.00164595	-0.467649	-0.467093	-0.17261	-0.624081	-0.00345833	0.114238	-0.0385517	142.78	0.999998	0.999934	0.999987	◯
Forkhead box protein O3	FOXO3	O43524	284	S	-1.41346	-1.52302	-1.4873	-1.68567	-1.346	-2.17621	-0.865156	-0.783355	-1.57745	-2.24567	-2.29634	-4.34827	-1.24206	-1.35182	-2.71981	-2.19103	-0.00164595	-0.467649	-0.467093	-0.17261	-0.624081	-0.00345833	0.114238	-0.0385517	142.78	0.997034	0.979401	0.987928	◯
Forkhead box protein O3	FOXO3	O43524	425	S									0.78728	0.928804	1.24629	1.40261	2.05034	1.84792	-0.417629	0.909546	-2.86777	-2.28547	-0.585244	-1.03359	-0.473563	-0.191844	-0.0589064	0.016529	139.25		0.941524	0.921713	◯
Potassium voltage-gated channel subfamily KQT member 2	KCNQ2	O43526-5	478;479;489;507	S									-3.42018		-2.98292	-2.60684	-2.00785	-1.63068											60	0.989981	0.983238	0.981473	◯
Linker for activation of T-cells family member 1	LAT	O43561-2	40;40	S																									50.706	0.753165			◯
Regulator of G-protein signaling 14	RGS14	O43566-4	50;50;203	S																									19.328		0.998527		◯
A-kinase anchor protein 10, mitochondrial	AKAP10	O43572	281	S																	1.27524	0.899146	0.454105	0.170759	0.987246	0.50132	0.825226	0.66087	21.818	0.982064		0.918437	◯
A-kinase anchor protein 10, mitochondrial	AKAP10	O43572	187	S	-0.294051	-0.233516	-0.133705	-0.168275	0.865923	0.562293	-1.24039	-0.129152	-0.0773012	0.189893	0.523448	0.0268603	0.877001	0.567346	0.223313	0.100848	0.163168	-0.512965	-0.42108	-0.464971	-0.126859	-0.18917	0.575604	0.201711	81.677	0.992414	0.98775	0.996444	◯
Density-regulated protein	DENR	O43583	73	S	1.67071	1.19713	1.81556	0.880517	2.03592	1.89361	2.04092	1.72427	0.775687	0.884505	0.820015	0.50459	1.2606	1.17498	1.50028	1.35809	1.31358	0.19863	0.269183	0.139335	0.562436	0.346112	0.938563	1.06237	90.288	0.999999	0.999976	0.999967	◯
Protein hairless	HR	O43593-2	416;416	S																									56.675		0.999981	0.999999	◯
Protein sprouty homolog 2	SPRY2	O43597	139	S																			-3.48262	-2.60161	-4.01293	-4.33439		-4.03895	58.359	0.499105	0.530905	0.81885	◯
2'-deoxynucleoside 5'-phosphate N-hydrolase 1	DNPH1	O43598	169	S	-3.3733	-4.04477	-3.2407	-3.09981	-3.09342	-3.0495		-3.62993	-2.7375	-1.53112	-1.99257	-1.32975	-1.37472	-1.78128	-1.33471	-2.28155	-0.138376	-0.0702104	-0.122625	0.109372	0.0645893	-0.0515966	0.361132	0.626909	85.894	0.993787	0.99235	0.998778	◯
Protein sprouty homolog 3	SPRY3	O43610	274	S									1.27156	1.4761	1.11502	1.56365	1.17047	0.975587	0.870746	1.11194									33.904	0.930128	0.928174	0.946158	◯
Mitochondrial import inner membrane translocase subunit TIM44	TIMM44	O43615	180	S	1.57074	1.55186	1.17302	1.1493	1.16624	1.65622	1.26063	1.48043																	30.166	0.996806			◯
Cytoplasmic protein NCK2	NCK2	O43639	90	S	-1.27289	-1.02164	-2.36095	-1.554	-1.96243	-2.21913	-1.98136	-1.21399	-0.805876	-0.426404	-1.16707	-1.16722	-1.11721	-1.12597	-1.69738	-2.42253	-2.3854		-1.22228	-1.58936	-3.77285	-3.76697	-1.78137	-3.00769	144.24	0.988333	0.982507	0.991151	◯
Cytoplasmic protein NCK2	NCK2	O43639	94	S	-3.27266	-3.13858	-3.28877	-3.40473	-3.64573	-3.20876	-3.16737	-2.12394	-2.58032	-1.42638	-1.72107	-1.42424	-1.11721	-1.12597	-1.69738	-2.42253									92.045	0.650609	0.800372	0.90959	◯
		O43665-3	10	S	-1.00821	-0.466857	1.02139	1.09067	2.08957	2.37465	-0.810799	-2.12963									-0.617842	-0.483619	-0.894965	-0.787475	1.44179	1.62876	2.44084	2.28312	39.507	0.999991		0.999888	◯
Mitotic checkpoint protein BUB3	BUB3	O43684	325	S																	0.0150214	0.0320805	0.777212	-0.238325	-0.114141	0.0934511	-0.572316	-0.108436	44.034		0.992109	0.940736	◯
Mitotic checkpoint protein BUB3	BUB3	O43684	211;211	S	-1.05776		-0.900716	-1.12914	-1.40632	-1.66693	-2.18511	-1.0222	-1.74646	-1.25193	-1.3866	-1.49151	-2.28778	-1.58312	-2.67646	-2.04692									114.82	1	0.99999	0.999974	◯
Alpha-actinin-4;Alpha-actinin-1;Alpha-actinin-2;Alpha-actinin-3	ACTN4;ACTN1;ACTN2;ACTN3	O43707	159;140;140;147;154	S																									72.737	0.999891	0.999959	0.999944	◯
HIV Tat-specific factor 1	HTATSF1	O43719	579	S	1.50375	1.24443	0.696053	0.701081	2.08304	2.06913	1.63794	1.30969																	65.272	1		1	◯
HIV Tat-specific factor 1	HTATSF1	O43719	624	S	0.0694945	-0.415125	-1.10367	-1.22867	0.607031	0.484325	-0.0389552	-0.914197	-1.12534	-1.94144	-1.34974	-2.02714	0.0380804	-0.415498	-0.84197	-1.70771									106.01	0.999936	0.990258	0.999997	◯
HIV Tat-specific factor 1	HTATSF1	O43719	597	S	-2.8793	-4.10073	-5.10729	-4.50677	-1.88359	-2.16389			-1.75091	-2.95718	-2.93913	-1.52935	-0.823565	-3.94197	-0.838557	-2.09582									118.58	1	1	1	◯
HIV Tat-specific factor 1	HTATSF1	O43719	600	S	-2.8793	-4.10073	-5.10729	-4.50677	-1.88359	-2.16389			-1.75091	-2.95718	-2.93913	-1.52935	-0.823565	-3.94197	-0.838557	-2.09582									118.58	1	1	0.999995	◯
HIV Tat-specific factor 1	HTATSF1	O43719	498	S	3.62757	3.13135	2.39055	1.52962	3.36598	3.22326	3.27374	3.16122	1.14967	0.467324	-0.750306	-0.942677	0.780541	0.195417	0.404253	0.350694	2.48139	1.93478	1.90017	2.04003	0.812969	0.208076	2.1594	2.26127	80.629	0.999977	0.99997	0.999884	◯
HIV Tat-specific factor 1	HTATSF1	O43719	702	S	-1.11737	-1.56224	-1.63469	-1.55392	-0.273317	-0.700292	-1.39618	-1.05093	-1.13513	-1.39364	-1.54353	-1.35153	-0.627662	-0.176482	-1.16488	-1.42117	-2.51259	-2.8566	-1.96911	-2.96297	-4.13085	-2.8728	-1.78428	-1.4107	75.189	1	1	1	◯
HIV Tat-specific factor 1	HTATSF1	O43719	481	S	-0.170382	-1.28279	-1.1997	-1.54712	-1.04975	-1.87804	-0.603356	-1.47112	0.665303	0.940819	-0.133563	-0.0218237	0.122632	-0.211793	0.510984	1.14365									104.39	0.997761	0.915286	0.499855	◯
HIV Tat-specific factor 1	HTATSF1	O43719	387	S	1.44682	1.67759	-0.106773	-0.303849	1.72315	2.18098	0.772261	0.473626	1.72312	2.00134	0.158487	-0.022052	1.80621	2.3201	0.707963	0.446292	0.160579	-0.126335	-0.154561	0.344598	-1.68155	-1.26113	0.654819	0.925268	127.13	0.996366	0.993575	0.986299	◯
HIV Tat-specific factor 1	HTATSF1	O43719	642	S	3.00623	2.46027	2.14184	2.38842	2.4784	2.7439	2.20703	1.21067	3.00242	2.46264	2.56735	2.47574	2.48339	2.82726	2.48127	1.7112	1.83799	1.18927	2.02998	1.57195	1.73076	1.82082	1.85749	1.65677	182.13	1	1	1	◯
HIV Tat-specific factor 1	HTATSF1	O43719	616	S	0.616013	-0.000717604	-0.411891	-0.953206	1.33878	1.21246	0.603774	-0.351886	-0.00446383	-0.370215	-0.305726	-0.46667	0.94915	0.793179	0.290108	-0.464037									106.01	1	1	1	◯
5'-AMP-activated protein kinase subunit beta-2	PRKAB2	O43741	184	S	1.56597	1.51978	2.05612	2.4761	2.57816	2.32719	0.920519	0.824741	0.567383	-0.205586	0.744276	0.682417	0.944803	1.27159	-0.793028	-0.192486	-0.190349	-0.99243	0.364598	-0.217101	0.769524	1.34509	1.62523	1.64247	136.02	0.875375	0.860875	0.934771	◯
5'-AMP-activated protein kinase subunit beta-2	PRKAB2	O43741	108	S	-2.10212	-1.14296	-1.47825	-1.50241	-3.09905	-2.12671	-2.51522	-1.61259									0.449206	0.724125	1.49037	1.19822	0.421372	0.763946	0.0228398	0.578182	97.559	1	1	1	◯
Small glutamine-rich tetratricopeptide repeat-containing protein alpha	SGTA	O43765	77	S	2.53139	2.38381	2.99475	2.97859	3.63299	3.57443	2.50405	2.56533	2.36824	2.41962	2.55674	2.61055	3.42462	3.51735	1.70378	1.81001	1.27707	1.50264	1.68977	1.91993	1.9826	1.98364	2.08194	2.3756	78.132	1	1	1	◯
Small glutamine-rich tetratricopeptide repeat-containing protein alpha	SGTA	O43765	301	S	-2.66001	-2.07321	-2.20525	-3.2238	-1.19284	-1.63896	-1.21437	-0.650534													-4.38042		-1.73449	-2.52906	160.72	0.541482	0.492598	0.750565	◯
Small glutamine-rich tetratricopeptide repeat-containing protein alpha	SGTA	O43765	305	S	-0.915833	-0.536953	0.894653	-0.450953	0.45661	0.328673	-0.902048	1.01151	-1.62677	-2.65853	-0.760242	-1.95715	-0.977547	-1.24956	-1.82357	-0.0180276	-1.82224	-1.40139	-2.11143	-2.99906	-0.621071	-1.84335	-0.156684	-0.658293	180.42	0.985772	0.992597	0.994891	◯
Alpha-endosulfine;cAMP-regulated phosphoprotein 19	ENSA;ARPP19	O43768-6;P56211-2	63;63;67;67;79;83;90;46;62	S	3.81789	3.77033	4.02897	3.89322	3.18016	3.94172	2.47	2.75872	2.37327	1.95034	2.425	2.36637	1.55832	2.4468	-0.589182	0.185294	2.26823	2.20101	3.4521	3.50563	3.30504	3.88094	3.28458	3.49199	120.99	1	1	1	◯
Alpha-endosulfine	ENSA	O43768-6	105;105;109;109;121;125;132	S	3.70412	3.31088	2.11891	1.79097	3.64401	3.79324	1.75405	1.34745	2.86974	2.43627	1.15352	1.10444	2.90672	2.78799	1.40511	1.26742	2.59709	2.49217	3.74034	3.79668	2.62219	2.53672	4.07272	3.82935	47.608	0.83762	0.829955	0.815816	◯
Striatin	STRN	O43815-2	324;373	S	-3.42967	-2.88241	-2.05871	-2.12301	-3.45634	-2.44593	-3.05052	-2.43983																	86.218	0.657916	0.780319		◯
Striatin	STRN	O43815-2	327;376	S	-0.0843306	-0.0450593	0.414548	0.349769	0.491484	-0.291785	0.152449	0.0507864	-0.816258	-2.14846	-0.287222	-0.9915	-0.240961	-1.4933	-0.557835	-1.9105	0.177698	0.798735	0.205698	0.232517	0.226626	0.344473	0.389682	0.0713409	95.963	0.93652	0.936253	0.84851	◯
Striatin	STRN	O43815-2	233;245	S									-1.28124	-0.109296	-0.392728	0.33966	-2.13726	-0.622711	-2.21902	-1.6845	-2.0392	-0.83882	-1.05601	-1.08928	-0.158868	0.0674977	-1.87633	-1.38847	95.309	1	1	0.999999	◯
U3 small nucleolar RNA-interacting protein 2	RRP9	O43818	50	S			-2.47748	-2.98199	-4.0739	-3.16637		-3.86481	-3.08784	-2.55639	-2.93478	-1.24334	-0.860289	-1.12265	-1.22045	-2.04616	-1.90359	-3.01513	-3.78132	-3.09734	-1.66951	-1.59888	-1.52804	-3.00594	93.971	0.999999	1	0.991465	◯
U3 small nucleolar RNA-interacting protein 2	RRP9	O43818	51	S			-2.47748	-2.98199	-4.0739	-3.16637		-3.86481	-1.78473	-0.739305	-1.3874	0.0564762	0.429727	-0.236057	-0.572811	-0.32365									93.971	0.999996	1	0.991465	◯
U3 small nucleolar RNA-interacting protein 2	RRP9	O43818	53	S									-1.78473	-0.739305	-1.3874	0.0564762	0.429727	-0.236057	-0.572811	-0.32365	-1.90359	-3.01513	-3.78132	-3.09734	-1.66951	-1.59888	-1.52804	-3.00594	93.971	0.999167	0.999713	0.977268	◯
Protein C21orf2	C21orf2	O43822-2	95;136	S	-2.51765	-3.73333	-3.26764	-2.29813	-2.50396	-3.13036	-4.22521	-2.07418										-2.28853	-2.12278	-2.7186	-1.63623	-3.17777	-2.85711	-1.79563	94.463	1	1	1	◯
A-kinase anchor protein 8	AKAP8	O43823	112	S	-1.76886	-1.33952	-1.89481	-1.9493	-1.98902	-2.06921	-2.30533	-1.88414																	36.579	1			◯
A-kinase anchor protein 8	AKAP8	O43823	323	S	-0.197541	0.380947	0.419726	0.577685	0.0334213	-0.0458326	0.799882	0.836108	1.03394	0.949982	0.932467	1.27928	1.21624	0.952438	1.26807	1.37356	0.210025	0.289356	-0.230555	-0.721895	0.21118	-0.138135	-0.265285	-0.0163742	242.72	1	1	1	◯
A-kinase anchor protein 8	AKAP8	O43823	328	S	-0.197541	0.380947	0.419726	0.577685	0.0334213	-0.0458326	0.799882	0.836108	1.03394	0.949982	0.932467	1.27928	1.21624	0.952438	1.26807	1.37356	0.210025	0.289356	-0.230555	-0.721895	0.21118	-0.138135	-0.265285	-0.0163742	242.72	1	1	1	◯
Zinc finger and BTB domain-containing protein 14	ZBTB14	O43829	132	S	-1.29197	-1.19091	-0.922505	-1.80946	-1.15011	-1.73136	-1.20397	-1.40384																	82.599	0.805628			◯
Nardilysin	NRD1	O43847	94;94	S	3.38411	3.45938	2.7109	2.94711	3.78139	3.50413	3.01618	2.77102	3.26227	3.07233	2.64897	2.71026	3.53254	3.41174	2.74182	2.62782	3.36715	3.26708	3.5969	3.52929	3.25434	3.05544	3.83843	3.91178	161.69	0.999497	0.99895	0.99874	◯
Nardilysin	NRD1	O43847	86;86	S	-0.251901	-0.076993	-0.0417423	0.146886	0.169357	-0.851775	-2.57411	-0.483737	1.45447	1.19674	1.21764	1.32262	0.805854	0.915995	0.817654	1.0805									81.257	1	1	1	◯
Putative adenosylhomocysteinase 2	AHCYL1	O43865-2	37;84	S	-4.76806	-3.99993	-3.69291	-4.30354	-3.43532	-3.52322	-3.2954	-2.23711									-3.4777		-3.59618	-3.4823	-2.88793	-3.20204	-2.83539	-3.09689	113.99	0.606884		0.818337	◯
Putative adenosylhomocysteinase 2	AHCYL1	O43865-2	38;85	S	-4.76806	-3.99993	-3.69291	-4.30354	-3.43532	-3.52322	-3.2954	-2.23711									-3.4777		-3.59618	-3.4823	-2.88793	-3.20204	-2.83539	-3.09689	113.99	0.606884		0.818336
Kinesin-like protein KIF1C	KIF1C	O43896	494	S	-0.755636	-0.620413	-0.0268715	-0.268724	-0.011597	0.117562	0.0295115	0.039227	-2.93635	-2.05284	-1.90255	-3.96033	-1.19349	-2.70283	-1.84319	-4.26036	-3.05568	-1.96831	-1.84796	-1.21807	-1.38813	-2.51211	-1.51287	-1.82485	61.695	0.999998	0.999994	1	◯
Kinesin-like protein KIF1C	KIF1C	O43896	674	S	-1.26874	-1.06626	-1.41195	-0.916312	-1.70688	-1.12716	-1.41505	-0.738823																	50.071	0.999321			◯
Kinesin-like protein KIF1C	KIF1C	O43896	676	S	0.799552	0.902747	0.518613	0.653946	0.503385	0.78763	0.905261	1.14862	-1.01155	-1.20868	-1.31199	-0.911329	-1.25937	-1.39258	-0.552682	-1.1798	0.885212	0.889631	0.0118754	0.754997	0.349288	0.356318	1.00976	0.901027	78.385	0.999736	0.993986	0.960465	◯
Kinesin-like protein KIF1C	KIF1C	O43896	915	S	1.22943	1.17161	1.02031	0.924975	0.943027	1.2935	0.613196	0.808045																	47.752	0.970315			◯
Kinesin-like protein KIF1C	KIF1C	O43896	1092	S	1.46336	2.01262	1.86126	2.22914	1.3062	1.22577	1.09762	1.55342	2.65594	2.65698	2.5009	2.3514	2.53146	2.29824	1.99445	2.09603	1.21401	1.45174	1.18091	1.40999	1.37328	1.75549	0.996301	0.793312	109.02	1	1	1	◯
Kinesin-like protein KIF1C	KIF1C	O43896	1033	S	0.235048	0.242865	-0.551511	-0.883818	0.284872	0.357348	-0.55571	-0.958147	2.43758	2.38209	1.64094	1.70115	2.55174	2.49005	1.80895	1.03542	0.916378	0.713652	1.3646	1.27513	1.17429	1.09553	1.634	1.64697	52.712	1	1	1	◯
Peroxisome biogenesis factor 1	PEX1	O43933	1211	S									-1.09441	-2.58805	-1.60421	-0.661066	-1.16211	-1.17178	-0.967973	-3.30353		-2.49932	-1.64842	-2.19239	-1.01512	-0.881278	-1.72673	-1.19373	81.023		0.822884	0.81966	◯
Peroxisome biogenesis factor 1	PEX1	O43933	1181	S										-2.97837	-3.17103														112.97		0.811763		◯
Double-strand-break repair protein rad21 homolog	RAD21	O60216	545	S	-4.04974				-4.53807			-3.96716									-1.90047	-3.62392	-3.4001		-3.59825	-3.98387	-3.02564		112.26	1		1	◯
Mitochondrial import inner membrane translocase subunit Tim8 A	TIMM8A	O60220	94	S	-1.00258	-1.15353	-2.0745	-3.36882	-1.17633	-1.27779	-2.5066	-2.06278																	55.388	0.988868		0.877138	◯
Mitochondrial import inner membrane translocase subunit Tim8 A	TIMM8A	O60220	96	S	0.911293	0.751646	-0.221279	0.0386956	0.250331	0.225052	0.4	0.419697																	71.16	0.957505	0.972664		◯
Putative pre-mRNA-splicing factor ATP-dependent RNA helicase DHX16	DHX16	O60231	103	S	1.00359	0.958883	1.17863	1.29658	0.799342	0.784574	1.15042	0.617707	2.11072	1.90276	2.3042	2.35668	2.24259	2.25016	2.27076	2.14407	1.61375	2.00556	1.06909	0.820417	1.6545	1.95016	1.94254	1.83597	220.46	1	1	1	◯
Putative pre-mRNA-splicing factor ATP-dependent RNA helicase DHX16	DHX16	O60231	106	S	0.637901	0.801278	1.0349	1.06012	0.537257	0.735088	1.18816	0.886081	1.48463	1.3251	1.84262	1.9013	1.8251	1.69718	1.86126	1.81812	0.732219	1.33891	0.028328	0.041245	0.793593	1.29419	1.15964	1.19107	220.46	1	0.999719	0.999957	◯
Putative pre-mRNA-splicing factor ATP-dependent RNA helicase DHX16	DHX16	O60231	107	S	-0.698289	-1.0823	-0.971924	-0.138884	-1.60664	-0.5556	-0.78895	-1.46721	-1.515	-3.351	-1.89522	-2.1885	-1.52611	-1.72716	-1.08298	-2.74238	-0.541205	-0.132482	-0.899118	-0.744248	-0.443916	0.0500328	-0.0371965	0.168434	100.76	0.999999	0.99722	0.999569	◯
Putative pre-mRNA-splicing factor ATP-dependent RNA helicase DHX16	DHX16	O60231	160	S	1.9246	2.07252	2.08242	2.47115	2.13834	2.01229	1.96293	1.72915	2.02212	2.16049	2.59554	2.64295	1.98261	1.89106	1.75955	2.18526	1.95799	2.00428	1.9242	2.04012	2.37979	2.56025	1.50793	1.62024	106.7	0.999999	0.999991	0.999948	◯
Mediator of RNA polymerase II transcription subunit 14	MED14	O60244	1112	S	-1.10744	-1.20561	-1.04141	-1.16804	-1.45186	-1.56496	-0.686205	-0.543386																	84.987	0.999974	0.999941	0.999926	◯
Mediator of RNA polymerase II transcription subunit 14	MED14	O60244	1119	S	-1.10744	-1.20561	-1.04141	-1.16804	-1.45186	-1.56496	-0.686205	-0.543386																	84.987	0.998471	0.988532	0.993629	◯
Mediator of RNA polymerase II transcription subunit 14	MED14	O60244	617	S	1.48998	1.51619	1.13538	0.912231	0.720732	0.990652	1.26456	0.889259	2.46787	2.30613	1.98766	1.92464	1.92869	2.3868	2.52445	2.30308									85.154	0.999999	1	1	◯
Phosphoribosyl pyrophosphate synthase-associated protein 2	PRPSAP2	O60256	227	S	0.490943	0.491903	0.409003	1.01867	0.386689	0.648778	-0.0149423	1.11821	1.86513	1.84339	1.47374	1.89346	1.48263	1.79261	1.39673	1.67493	0.674917	0.657559	0.983042	1.1275	1.31993	1.51286	0.881837	0.740328	186.87	1	0.999998	1	◯
SWI/SNF-related matrix-associated actin-dependent regulator of chromatin subfamily A member 5	SMARCA5	O60264	116	S	3.14371	2.84962	3.41076	2.9686	3.14154	3.02264	3.58832	3.6262	2.66237	2.56844	3.17478	2.82419	2.67085	2.65851	3.2153	3.07528	3.34996	3.48435	3.0233	2.90187	3.35046	2.96504	2.9869	2.98451	93.51	0.998887	0.984536	0.998942	◯
C-Jun-amino-terminal kinase-interacting protein 4	SPAG9	O60271	493;493;479;479;479	S																									41.421	0.999639	0.997744		◯
C-Jun-amino-terminal kinase-interacting protein 4	SPAG9	O60271	265;265	S	-1.6824	-1.84168	-2.06318	-4.73499	-1.82047	-3.03068	-2.27208	-1.21963																	97.776	1		0.999987	◯
C-Jun-amino-terminal kinase-interacting protein 4	SPAG9	O60271	268;268	S	-1.6824	-1.84168	-2.06318	-4.73499	-1.82047	-3.03068	-2.27208	-1.21963																	97.776	0.999979		0.998446	◯
C-Jun-amino-terminal kinase-interacting protein 4	SPAG9	O60271	705;705;691;695;691;484	S	-1.9135	-2.49852	-2.05464	-2.78005	-1.4826	-1.64185	-3.35265	-3.57341	-2.97733		-4.35705			-3.62998				-2.21196	-1.6084	-2.19968	-1.61606	-2.49107	-2.98095	-3.19619	75.413	0.999995	0.999938	0.999938	◯
C-Jun-amino-terminal kinase-interacting protein 4	SPAG9	O60271;O60271-7	203;203;203;203;203;203;203;203	S	-1.24334	-0.858382	-1.47473	-1.0986	-2.41488	-2.16067	-3.30905	-1.39376	-1.355	-0.653444	-2.36832	-1.71255		-1.56759		-1.74552			-3.55595	-3.02663	-2.25966	-2.87955	-4.05726		141.59	1	1	1	◯
C-Jun-amino-terminal kinase-interacting protein 4	SPAG9	O60271	815;815;801;805;801;594	S																									129.88			0.999929	◯
C-Jun-amino-terminal kinase-interacting protein 4	SPAG9	O60271	1238;1224;1228	S	-1.75246	-2.27424	-1.57091	-1.47677	-0.623822	-0.870969	-1.14568	-2.06508									-3.35888			-3.93858				-3.84206	77.727	0.987467	0.997484	0.995519	◯
C-Jun-amino-terminal kinase-interacting protein 4	SPAG9	O60271;O60271-7	329;329;315;315;315;315;315	S																									55.003	0.637798	0.642957	0.827752	◯
C-Jun-amino-terminal kinase-interacting protein 4	SPAG9	O60271;O60271-7	332;332;318;318;318;318;318	S	-1.11998	-1.04862	-1.36798	-2.13772	-1.0105	-0.721624	-1.27368	-0.428063									-2.61172	-2.81492	-1.60626	-2.45278	-1.94513	-2.25544	-2.07463	-3.12489	55.003	0.902632	0.714086	0.663701	◯
C-Jun-amino-terminal kinase-interacting protein 4	SPAG9	O60271	730;730;716;720;716;509	S	4.48885	4.34635	4.29723	4.51182	4.73425	4.6581	4.35349	3.62888	3.81636	3.91588	4.01944	4.22278	4.12727	4.15864	4.10156	3.4495	3.58446	3.893	3.65397	3.60653	3.83593	3.86733	3.74511	3.75071	250.9	0.985134	0.974964	0.9512	◯
C-Jun-amino-terminal kinase-interacting protein 4	SPAG9	O60271	732;732;718;722;718;511	S	2.7314	2.5979	2.6774	2.8601	2.84822	2.76173	2.62476	2.17441	3.16979	3.06525	3.14003	3.41233	3.4351	3.33527	3.12716	2.65225	2.38761	2.56771	2.4146	2.38368	2.5134	2.68068	2.62114	2.58209	180.54	0.798953	0.780932	0.707273	◯
C-Jun-amino-terminal kinase-interacting protein 4	SPAG9	O60271	733;733;719;723;719;512	S	4.36794	4.20834	4.16535	4.40728	4.51567	4.4666	4.10872	3.42205	3.64041	3.80512	3.96048	4.1986	3.83486	3.90879	3.83443	3.307	3.77086	3.91053	3.88596	3.79038	3.94426	4.0656	3.77759	3.7805	295.69	0.997551	0.996858	0.986613	◯
C-Jun-amino-terminal kinase-interacting protein 4	SPAG9	O60271	251;251;251	S	2.18127	1.79567	1.49026	1.09597	1.92142	2.20696	1.08145	1.19999	-0.548575	-0.917369	-1.37265	-1.6764	-0.910519	-0.407687	-1.73339	-1.95978	-3.26533		-2.64155	-2.71911	-2.21526	-2.94194	-1.51272	-1.54318	59.704	0.991434	0.956779	0.95249	◯
Zinc finger protein 292	ZNF292	O60281-2	509;654	S	-3.31705	-2.7462	-3.26675	-2.50026	-3.1834	-2.51441	-2.53579	-3.85541	-1.94084	-3.36874	-3.74651	-4.25474	-2.21817	-1.70165		-3.39492	-1.97505	-2.60896	-2.9101	-1.25178	-3.14896	-3.08955	-2.41102	-2.38777	69.168	1	1	0.9998	◯
Zinc finger protein 862	ZNF862	O60290	433	S	-1.84526	-1.31963	-1.73485	-1.34345	-2.15195	-2.36326	-3.06907	-3.07279																	60.935	0.999995	0.998688
E3 ubiquitin-protein ligase MGRN1	MGRN1	O60291-4	501;523;501;523	S																	-0.768966	-0.524255	-0.882026	-0.52299	-0.333369	-0.11997	-0.138719	0.0137999	125.87		0.586612	0.79692	◯
Signal-induced proliferation-associated 1-like protein 3	SIPA1L3	O60292	100	S	-1.88121	-1.14729	-1.62183	-1.35542	-1.91245	-2.04748	-3.19229	-2.11444	-2.48067	-2.10188	-1.59251	-0.866845	-2.7836	-1.60983	-2.24088	-3.74207	-2.52751	-1.95402	-1.14451	-0.890952	-2.4158	-3.50886	-2.13969	-0.884062	131.12	0.987254	0.998076	0.994463	◯
Signal-induced proliferation-associated 1-like protein 3	SIPA1L3	O60292	1364	S	-1.27494	-1.99087	-1.2546	-0.786657	-1.78467	-2.49863	-0.907817	-1.26537																	108.28	1	1	1	◯
Signal-induced proliferation-associated 1-like protein 3	SIPA1L3	O60292	1254	S																	0.0941387	-0.403909	0.25324	0.241032	-0.764743		-0.202082	-0.0384345	33.705			1
Signal-induced proliferation-associated 1-like protein 3	SIPA1L3	O60292	146	S									1.19782	1.13879	1.15966	1.2802	1.05935	1.14679	1.57454	0.778947									59.802	1	1	1	◯
Signal-induced proliferation-associated 1-like protein 3	SIPA1L3	O60292	1544	S	0.903569	0.589777	0.94975	1.4322	0.0934418	0.211685	0.709961	1.3793	0.261508	-0.0357433	0.546677	0.454742	-0.847975	-0.464299	-0.273342	0.541484									83.316	0.998344	0.992489	0.998491	◯
Signal-induced proliferation-associated 1-like protein 3	SIPA1L3	O60292	1547	S																									47.101	0.99722			◯
Zinc finger C3H1 domain-containing protein	ZFC3H1	O60293-2	655;655	S									-0.363509	-0.0411953	-0.0606779	0.0947724	-0.4154	-0.537005	0.293569	0.275235	-0.73049	-0.314721	-0.55598	-0.190194	-0.582169	-0.826136	-1.21703	-1.1398	90.135	0.996435	0.998487	0.997507	◯
Zinc finger C3H1 domain-containing protein	ZFC3H1	O60293-2	194;194;194	S																									18.221	1			◯
Zinc finger C3H1 domain-containing protein	ZFC3H1	O60293-2	1303;1303	S	-0.646911	-0.397535	-0.333165	-0.484721	-0.617729	-0.53838	0.209612	-0.360519	-0.804016	-1.4052	0.0499341	0.300002	-0.997452	-1.12042	-0.469706	0.43164									82.335	0.931955	0.901274	0.856891	◯
Zinc finger C3H1 domain-containing protein	ZFC3H1	O60293-2	1304;1304	S	-0.646911	-0.397535	-0.333165	-0.484721	-0.617729	-0.53838	0.209612	-0.360519																	82.335	0.977391	0.96598	0.921964	◯
Zinc finger C3H1 domain-containing protein	ZFC3H1	O60293-2	953;953	S									-1.27166	-1.36778	-0.537296	-0.881682	-0.756058	-0.875007	-0.313111	0.00423504	-0.664869	-1.52165	-1.56739	-1.05775	-1.18267	-2.42601	-2.47605	-2.41999	34.676		0.573006	0.844867	◯
Zinc finger C3H1 domain-containing protein	ZFC3H1	O60293-2	352;352	S	1.45625	1.47174	2.03206	1.38464	2	2.15256	1.9681	2.25796	2.13267	2.04887	2.62742	1.94595	2.46977	2.64968	2.4712	2.94988	2.15111	1.94563	1.31971	1.47027	1.79897	1.60932	1.96625	1.80936	91.956	0.97001	0.96284	0.918858	◯
Zinc finger C3H1 domain-containing protein	ZFC3H1	O60293-2	206;206;206	S									0.0260641	0.124702	0.697063	0.530894	0.402735	0.566118	1.07547	1.27481									22.911	0.49966	0.847964		◯
Zinc finger C3H1 domain-containing protein	ZFC3H1	O60293-2	1046;1046	S									-2.1271	-1.86448	-3.1654	-2.84386	-2.7043	-1.62271	-2.56329	-2.62053	0.470219	0.395728	-0.259253	-0.378193	-0.051544	0.0592581	0.236367	0.415722	35.895		0.946945	0.97933	◯
Zinc finger C3H1 domain-containing protein	ZFC3H1	O60293-2	805;805	S	-2.32777	-1.43707	-0.448365	-0.557807	-1.05547	-0.84481	-0.25317	-1.29293	-1.17634	-1.28743	-1.224	-1.34063	-0.950933	-1.29596	-1.26642	-0.852268	0.633385	0.0536175	-1.24104	-0.230973	-0.0708802	0.0970908	0.0281389	0.225967	112.05	0.853021	0.741148	0.830871	◯
Zinc finger C3H1 domain-containing protein	ZFC3H1	O60293-2	809;809	S	-2.32777	-1.43707	-0.448365	-0.557807	-1.05547	-0.84481	-0.25317	-1.29293	-0.833774	-1.28743	-0.542677	-0.940554	-0.285125	-0.596488	-0.297349	-0.477623	-0.778706	-1.40773	-2.25041	-0.652196	-0.983826	-0.440352	-1.2554	-1.05105	112.05	0.999997	0.999948	0.999998	◯
Trafficking kinesin-binding protein 2	TRAK2	O60296	889	S																									63.354	0.999931	0.996702		◯
Uncharacterized protein KIAA0556	KIAA0556	O60303	691	S	-0.122413	-0.463391	-0.727164	-0.446751	-0.685554	-0.111242	-0.681105	-0.161465	0.195293	0.283594	-0.0611794	-0.108007	0.666421	0.726465	0.406475	0.451742	0.957038	1.09443	1.37959	1.17029	0.856406	1.48845	1.31404	1.04108	85.501	0.996183	0.995528	0.999451	◯
Uncharacterized protein KIAA0556	KIAA0556	O60303	453	S	0.682027	0.711682	-0.218058	0.256628	0.378743	0.63585	0.41326	0.0799557	2.30202	2.43464	1.81074	1.86617	2.39235	2.1242	2.37924	2.37686									57.823	0.937653	0.935082		◯
80 kDa MCM3-associated protein	MCM3AP	O60318	300	S	-0.533124	-0.392205	0.0939159	-0.539775	-0.598396	-0.543691	-0.058918	-0.968789	1.77786	1.52311	1.69679	1.41187	0.873404	1.03192	1.33482		1.27402	1.39072	1.42032	1.26289	0.88032	0.902899	0.965697	-0.643629	56.433	1	1	1
80 kDa MCM3-associated protein	MCM3AP	O60318	527	S	1.30531	1.3444	0.933067	0.935276	-0.23205	0.0865478	0.42471	0.691247	1.21554	1.14775	1.22308	1.17144	0.494064	1.12845	0.920337	1.38123	1.13639	0.908479	1.38767	1.39987	1.25075	0.779198	0.756758	0.780856	180.96	0.99603	0.928293	0.99377	◯
80 kDa MCM3-associated protein	MCM3AP	O60318	430	S	-0.291858	-0.480223	0.236906	-0.0603915	-1.16753	-0.499287	-0.827741	-0.218093	-0.385457	-0.574377	-0.211373	-0.831973	-2.25549	-0.88255	-1.74992	-2.6079	-2.3181		-1.7833	-1.66703	-1.46868	-1.82454	-2.25613	-2.55856	159.69	0.999741	0.915591	0.974154	◯
Kinesin-like protein KIF1B	KIF1B	O60333-2	1613;1659;1659	S		-3.77892	-2.76114	-3.83044	-3.79703	-2.88514		-3.93188	-2.16712	-1.90077	-0.592625	-2.82701	-1.50459	-1.26665	-2.96071	-2.21042	-2.02904	-2.17136	-0.764387	-2.27545	-0.946696	-1.71529	-1.52095	-0.384368	64.27	0.499992	0.788346	0.807085	◯
Kinesin-like protein KIF1B	KIF1B	O60333-2	1595;1641;1641	S	-2.42006	-3.51046	-2.27409	-2.7355	-2.02174	-2.84802	-1.68326	-1.49015									-2.04122	-1.94029	-3.01267	-1.12489	-1.74919	-1.41296	-1.19057	-1.24362	106.88	0.834216	0.888799	0.997307	◯
Kinesin-like protein KIF1B	KIF1B	O60333-2	1441;1487;1487	S																									57.785		1		◯
Kinesin-like protein KIF1B	KIF1B	O60333-2	1011;1057;1057	S	-0.147371	-0.718549	0.128486	0.0140355	-0.898941	-0.451718	-0.392152	-0.0804453									2.55053	2.23878	1.68546	1.75362	2.17692	2.24425	1.78296	1.34455	51.138	0.996991	0.96492	0.999594	◯
Kinesin-like protein KIF1B	KIF1B	O60333-3	1141	S	0.198463	0.323912	0.758222	0.857641	0.176808	0.230649	-1.14092	-1.17124																	42.074	1	1		◯
Lysine-specific histone demethylase 1A	KDM1A	O60341	69;69	S									-2.78452	-4.24962	-1.50509	-1.26753	-1.82945	-2.53688	-2.34657	-3.33513	-2.51876	-2.17419	-2.90181	-3.38204	-1.32518	-1.49866	-0.733802	-0.878072	48.701		0.993695	0.950047	◯
Lysine-specific histone demethylase 1A	KDM1A	O60341	131;131	S	-0.730971	0.574923	0.845472	1.91243	-0.0452524	-0.56348	-0.422887	-0.524311	-0.845617	-1.10358	0.244267	0.610976	-0.710294	-1.08746	-0.560436	-3.01693	-2.32498	-2.56458	-2.5141	-1.54927	-1.03597	-0.865506	-1.56607	-2.59671	210.39	1	1	1	◯
Lysine-specific histone demethylase 1A	KDM1A	O60341	137;137	S	-0.730971	0.574923	0.845472	1.91243	-0.0452524	-0.56348	-0.422887	-0.524311	-0.0434375	-0.657709	0.838223	1.33411	0.154189	-0.286086	0.181505	-1.2816	-2.32498	-2.56458	-2.5141	-1.54927	-1.03597	-0.865506	-1.56607	-2.59671	210.39	1	0.999997	0.999999	◯
Lysine-specific histone demethylase 1A	KDM1A	O60341	166	S	1.3441	1.06757	1.6726	1.9187	0.864923	0.380241	0.883194	0.928889	1.01262	0.972326	1.77734	1.57847	0.658874	0.302704	0.282775	1.18776	-0.541741	0.454663	0.943044	0.697043	1.16453	1.28745	-0.107335	0.457738	160.5	1	1	1	◯
Lysine-specific histone demethylase 1A	KDM1A	O60341	849;873	S									-1.00231	-1.51655	-3.23888	-3.03643	-1.38633	-2.00428	-2.82908	-1.41473									100.67	0.988667	0.999331	0.999467	◯
TBC1 domain family member 4	TBC1D4	O60343-2	666;666;666	S	0.319205	0.398834	0.510545	0.422357	1.09894	1.22807	1.08288	1.11023	-1.18133	-1.39033	-1.08312	-1.65719	-0.404172	-0.271058	-1.13749	-0.369383	0.44971	0.540794	-0.0966096	-0.292105	-0.0568323	0.262615	0.395707	0.585806	21.928	1	1	1	◯
TBC1 domain family member 4	TBC1D4	O60343-2	318;318;318	S	-0.445688	-0.283682	0.763255	0.479146	0.987132	1.24086	-0.312349	-0.239562	-3.42781	-3.65983	-1.86874	-1.67862	-0.601101	-0.716493	-1.1734	-1.63263	-3.32677	-1.00101	-2.23346	-1.66451	-1.72673	-1.29749	-0.756493	-0.393859	58.36	0.86832	0.871484	0.974825	◯
TBC1 domain family member 4	TBC1D4	O60343-2	106;106;106	S	-2.63214	-1.7662	-2.12332	-1.47802	-1.96581	-2.71507	-1.33873	-2.66174	-0.825232	-0.258463	0.108816	-0.62852	-1.62214	-0.51181	-0.435087	-0.458485	-2.84208	-1.33167	-1.17238	-0.443409	-0.717645	-1.24027	-1.55742	-1.01828	144.01	0.786299	0.98545	0.777961
TBC1 domain family member 4	TBC1D4	O60343-2	588;588;588	S	2.52862	2.27041	2.49243	2.46405	2.74827	2.9471	2.83405	2.91663	1.41337	1.32176	0.730379	0.642165	1.75192	1.33092	1.25364	0.734646	3.3815	3.26247	2.98969	2.94922	3.02964	3.02766	3.49327	3.44867	99.71	1	1	1	◯
TBC1 domain family member 4	TBC1D4	O60343-2	591;591;591	S	3.26958	3.21897	2.71689	3.1487	2.78761	2.6751	3.38696	3.14659	2.29639	2.297	1.29146	1.83037	1.9448	1.7873	2.1081	1.62733	2.54818	2.50173	2.44781	2.75238	2.01889	2.30199	2.15076	2.33214	62.966	1	1	1	◯
TBC1 domain family member 4	TBC1D4	O60343-2	341;341;341	S	-0.384879	-0.87526	-0.0273411	-0.215924	0.0971114	-0.0792525	-0.4913	-1.81017	-0.273716	-0.923761	-0.401805	-0.770401	0.376877	0.284213	-0.62983	-1.6973	1.2581	0.542239	0.0300491	-0.242865	0.521973	0.23704	0.712351	1.31825	94.151	0.997007	0.99807	0.998785	◯
TBC1 domain family member 4	TBC1D4	O60343-2	673	S									-2.10377	-3.8755							-2.23	-2.31492	-2.77294	-1.58155	-3.0148	-2.90481	-3.23032	-3.32065	98.319		0.760245	0.953903	◯
TBC1 domain family member 4	TBC1D4	O60343-2	566;566;566	S			-3.91786	-3.59505	-3.86082	-3.69113																			89.287	0.806941			◯
TBC1 domain family member 4	TBC1D4	O60343-2	570;570;570	S	0.591758	0.826715	0.341753	0.665242	0.384975	0.412272	0.470034	0.534646	0.113292	0.737619	-0.540027	0.256277	0.386048	0.733247	0.401601	0.562069	0.271159	0.930847	0.78447	0.4148	0.278597	0.350067	0.830493	0.308871	114.1	0.7589	0.846373	0.910153	◯
TBC1 domain family member 4	TBC1D4	O60343-2	597;597;597	S	0.162927	-0.1328	-4.298	-1.56351	-0.80843	-1.04337	-0.837401	-1.29767									-1.16194	-2.32105	-1.03221	-0.745614	-3.58413	-3.36088	-1.24569	-1.02117	31.5	0.955314		0.942832	◯
TBC1 domain family member 4	TBC1D4	O60343-2	691;746;754	S	0.811546	0.775733	1.31194	1.3897	1.3232	1.03598	2.02192	0.250636	0.602471	0.890179	1.6963	1.90271	1.65848	1.65631	1.62577	1.1239	1.6935	1.71638	0.930199	1.1412	1.59241	1.79359	1.50819	1.36286	132.29	0.995022	0.975283	0.958283	◯
TBC1 domain family member 4	TBC1D4	O60343-2	694;749;757	S	-1.78115	-2.94669	-2.21731	-1.78502	-1.68411	-2.21943	-1.43193	-1.14004	-1.03289	-0.612659	-0.118901	-0.110108	-0.371047	-0.139116	-0.926988	-0.872111	-0.449065	-0.324752	-0.628734	-0.335156	-0.249176	0.0631345	-0.254779	0.0759498	95.249	0.995048	0.987064	0.989739	◯
PH domain leucine-rich repeat-containing protein phosphatase 1	PHLPP1	O60346	425	S	-0.791901	-0.500075	-0.437118	-0.590169	-1.10892	-1.08538	-1.23669	-0.717938																	45.707	1		1	◯
PH domain leucine-rich repeat-containing protein phosphatase 1	PHLPP1	O60346	317	S	-0.583997	-0.280309	0.241983	0.409988	-0.588888	-0.479117	-0.00629814	-0.106976									-0.565707	-0.197511	-1.04771	-0.655769	-0.383651	-0.321733	-0.577056	-0.692835	66.229	0.992046	0.979221	0.966739	◯
PH domain leucine-rich repeat-containing protein phosphatase 1	PHLPP1	O60346	336	S	-2.01514	-2.28754	-1.80597	-2.52222	-4.49153	-2.95688	-3.72741	-2.90539	0.271876	-0.0335465	0.611531	0.433949	0.340443	0.733745	0.730124	1.0441									75.061	0.770073	0.499994		◯
PH domain leucine-rich repeat-containing protein phosphatase 1	PHLPP1	O60346	412	S																	1.62971	1.76593	1.27368	1.37966	1.72796	1.87345	1.3942	1.35441	121.96	0.954599	0.976244	0.988107	◯
Frizzled-6	FZD6	O60353	620	S																									40.74	0.990054			◯
Frizzled-6	FZD6	O60353	526	S									-3.17789		-3.44278	-2.89131	-2.82786	-2.11636	-3.68568										41.71	1	1	1	◯
Frizzled-6	FZD6	O60353	653	S	1.64006	1.70326	1.1907	1.19249	2.38006	2.19115	1.94748	1.74602																	53.392	0.999996		0.575481
Periplakin	PPL	O60437	14	S	1.26319	1.61564	0.967482	1.00458	0.803279	0.432412	0.646298	0.80899	1.44846	1.4767	1.02473	1.23873	0.389319	0.735733	0.655556	1.02076	-0.110275	0.472183	0.914539	1.04224	0.411752	0.549555	0.0657972	-0.238109	50.625	0.817488	0.785157	0.545409	◯
Periplakin	PPL	O60437	1657	S	1.88296	1.92275	1.17466	1.53101	0.776148	0.918437	1.43691	1.52255	1.30802	1.557	0.357775	0.800935	0.126198	0.104354	0.580405	0.838225	-0.607817	0.0505727	0.455643	0.329064	-0.408868	0.195974	-0.0740427	-0.376445	100.43	1	1	0.999998	◯
Ecotropic viral integration site 5 protein homolog	EVI5	O60447	776	S	-3.77273		-2.46846	-2.17263	-2.82319	-3.32347	-2.23878		-1.00971	-1.37779	-0.62905	-0.633017	-2.1594	-0.564995	-2.60907	-0.0265245	-1.13322	-3.44699	-3.18146	-3.92882	-2.4766	-2.39765	-2.35421	-1.9396	168.77	0.998598	0.991752	0.999424	◯
Ecotropic viral integration site 5 protein homolog	EVI5	O60447	778	S	-3.77273		-2.46846	-2.17263	-2.82319	-3.32347	-2.23878		-1.00971	-1.37779	-0.62905	-0.633017	-2.1594	-0.564995	-2.60907	-0.0265245	-1.13322	-3.44699	-3.18146	-3.92882	-2.4766	-2.39765	-2.35421	-1.9396	168.77	0.975639	0.949573	0.990244	◯
Plexin-C1	PLXNC1	O60486	978	S																	0.181124	0.863537	2.3933	2.51842	0.721272	0.113469	-1.26341	0.063936	44.069			0.999982	◯
Myelin protein zero-like protein 2	MPZL2	O60487	208	S	1.87431	1.87856	2.45418	2.88253	1.84265	1.74999	1.40579	1.91478	1.78207	1.02859	1.92447	2.10065	1.69677	1.61877	1.55288	1.54132	1.73554	1.83364	1.54448	1.57995	2.1643	2.24208	1.52983	1.42085	158	0.999999	0.999979	0.999989	◯
Long-chain-fatty-acid--CoA ligase 4	ACSL4	O60488-2	633;674	S																									64.15	0.962522	0.996699	0.993547	◯
Sorting nexin-3	SNX3	O60493-3	72;50;72	S																	-0.737555	-0.991896	-1.07164	-0.852179	-0.940029	-1.5833	-1.89453	-1.19704	74.451			0.999467	◯
Syntaxin-10	STX10	O60499-2	94;143	S	-3.16575	-2.80876	-2.27237	-4.4605		-1.92685		-3.19607																	41.113	0.811798		0.778826	◯
Bifunctional protein NCOAT;Protein O-GlcNAcase;Histone acetyltransferase	MGEA5	O60502	364;364	S	-0.925979	-0.768151	0.0160453	0.32256	0.220241	0.241562	-0.899931	-1.82272	-0.148724	-0.522	0.24316	0.636391	0.0822728	0.214931	-1.237	-0.613531	-0.842874	-1.07468	-0.100878	0.0284964	0.572448	0.573082	0.190943	0.707275	174.2	0.999999	0.999993	1	◯
Vinexin	SORBS3	O60504-2	31;373	S	-0.792227	-1.08342	-2.07941	-1.19026	-0.0260652	-0.581561	-0.687483	-1.22796	-0.776943	-0.550321	-0.809622	-0.957992	-0.20685	-0.432609	-0.487876	-1.23258		-1.74177	-3.62907	-1.96785	-2.89259	-1.98692	-1.94957	-1.8546	69.43	0.999571	0.999999	0.999992	◯
Vinexin	SORBS3	O60504-2	202;544	S																									52.175	0.861033			◯
Vinexin	SORBS3	O60504-2	203;545	S	0.328708	0.431475	0.156675	0.582063	0.643517	0.320565	0.054733	0.783808									-0.377275	-0.618758	-0.258791	0.293578	-0.65729	-0.753989	0.16109	0.517025	52.099	0.909246	0.946389	0.886511	◯
Vinexin	SORBS3	O60504-2	188;530	S	2.1645	2.49568	2.03152	2.21739	2.28447	2.35963	1.48665	1.25923	2.81351	3.03517	2.69443	2.89225	2.84713	3.12181	2.21436	2.63642	-0.245052	-0.409935	1.16447	1.16745	-0.343634	1.05191	1.33529	1.7762	122.45	0.996117	0.996348	0.996935	◯
Vinexin	SORBS3	O60504-2	53;395	S																									35.662		1		◯
Heterogeneous nuclear ribonucleoprotein Q	SYNCRIP	O60506-4	159;159;159;159	S																									54.167	0.856308	0.722589	0.758455	◯
Nuclear export mediator factor NEMF	NEMF	O60524-4	705;722;726;747	S	-1.69787	-1.75364	-1.26	-1.49204	-1.23417	-1.31654	-1.40306	-1.06735																	93.936	0.999947	0.99058	0.998689	◯
Nuclear export mediator factor NEMF	NEMF	O60524-4	706;723;727;748	S	-1.69787	-1.75364	-1.26	-1.49204	-1.23417	-1.31654	-1.40306	-1.06735																	93.936	0.999846	0.99058	0.998689	◯
Nuclear export mediator factor NEMF	NEMF	O60524-4	756;773;777;798	S	0.177476	-0.106428	-0.0612102	0.0112201	0.473749	0.185817	0.106158	0.153252									0.445983	0.449475	0.169211	0.509519	-0.119866	0.225387	0.760478	0.63109	44.88	0.997298		0.999538	◯
Nuclear export mediator factor NEMF	NEMF	O60524-4	375;392;417;417	S	-2.45942	-1.94867	-1.58682	-2.37828	-1.43322	-2.83256	-1.52934	-1.39913																	40.47	0.986166			◯
GDP-mannose 4,6 dehydratase	GMDS	O60547	14	S	1.48389	1.41807	-0.896591	-1.00446			-3.06149	-1.56033	1.47048	1.20726	-0.887971	-0.771361		-2.2209	-0.844969	-0.86978	-2.93032	-2.18402	0.394565	0.438836	-1.84517	-2.38255			44.019	1	1	1	◯
Forkhead box protein D2	FOXD2	O60548	96	S	1.09679	0.797705	-0.276466	-0.295849	0.263338	0.246229	-0.793792	0.206839	-0.499966	-0.590869	-1.29459	-1.20685	-1.33055	-1.34441	-1.62314	-0.675627	-3.65109	-2.9631	-2.05641	-3.0353	-3.26034	-4.46427	-1.92097	-3.09038	62.151	1	1	1	◯
Glycylpeptide N-tetradecanoyltransferase 2	NMT2	O60551	38	S	0.64688	0.47385	0.438217	0.53008	1.26957	1.26159	0.471534	-0.00360608	0.224881	0.24702	-0.391868	0.577593	0.761628	1.04729	-0.0310457	-0.837034									29.244	0.993426	0.966548		◯
Glycylpeptide N-tetradecanoyltransferase 2	NMT2	O60551	72	S	-1.3328	-1.48376	-3.20849	-3.36399	-1.425	-2.05424	-2.52009	-1.21861	-0.840895	-1.06721	-3.28699	-5.57971	-2.60495	-2.28726	-3.821	-3.08868									47.889	0.978362	0.998672
Mitotic checkpoint serine/threonine-protein kinase BUB1 beta	BUB1B	O60566	670;684	S	1.76622	1.81887	2.17985	1.55681	2.01223	1.89779	1.72713	2.22548	0.486635	0.488078	1.16441	0.526868	0.310416	0.803262	0.631996	0.254888	1.92468	1.91947	1.82801	1.67314	2.42913	2.12109	1.99084	1.53065	69.777	0.999938	1	0.99999	◯
Mitotic checkpoint serine/threonine-protein kinase BUB1 beta	BUB1B	O60566	543;557;494	S																									20.876	1			◯
Cyclin-T2	CCNT2	O60583-2	480;480	S	1.13713	1.29954	1.41502	1.57519	1.52008	1.17794	1.15518	1.4981	-0.720359	-0.619046	-0.765211	-1.34134	-0.381253	-0.716738	-1.13392	-1.47311	-0.405258	-0.896915	-0.544844	-0.4892	-0.460252	-0.992469	-0.317875	-0.374225	134.51	0.994772	0.998641	0.971021	◯
Protein diaphanous homolog 1	DIAPH1	O60610-2	22;22	S									0.197417	-0.307561	0.920662	0.716796	0.691371	0.872839	0.705107	1.48523									105.83	0.999999	1		◯
High affinity cAMP-specific and IBMX-insensitive 3',5'-cyclic phosphodiesterase 8A	PDE8A	O60658-2	313;359	S	1.58306	1.35159	-0.156903	-0.18901	0.627747	0.57667	0.173684	0.403812	1.93963	1.62585	-0.574394	-0.515625	0.925405	1.00242	-0.35455	0.148485	0.345042	0.452685	1.81618	1.89823	0.263462	0.0906828	1.10961	1.21208	19.229	1	1	1	◯
High affinity cAMP-specific and IBMX-insensitive 3',5'-cyclic phosphodiesterase 8A	PDE8A	O60658-2	334;380	S	-2.64704	-1.95464	-2.66949	-3.72473	-2.37439	-3.80074	-2.93566	-1.93523	-1.58036	-1.52927	-1.84489	-2.46137	-0.950485	-3.01294	-2.88676	-0.501246	-0.86475	-0.651898	-0.325357	-0.917391	-1.03069	-0.825244	-0.398428	-0.389293	25.658	0.978634	0.987042	0.927198
High affinity cAMP-specific and IBMX-insensitive 3',5'-cyclic phosphodiesterase 8A	PDE8A	O60658-2	411;457	S																									50.363		0.994251		◯
Perilipin-3	PLIN3	O60664-3	148;148	S																									40.577	0.993071		0.994309	◯
Perilipin-3	PLIN3	O60664-3	130;130	S	2.74492	2.72256	2.78367	2.95121	4.51009	4.54857	3.17417	3.11346	2.14025	1.85978	2.33949	2.08889	3.94848	3.86927	2.97353	2.3382	1.41337	1.47302	1.11757	1.31911	1.43262	1.50732	3.21229	3.15422	114.43	1	1	0.999983	◯
Perilipin-3	PLIN3	O60664-3	241;241;58	S									0.1929	0.148638	0.508879	0.103344	0.719583	0.9019	0.312909	0.102814									21.206	0.988631	0.997053		◯
DNA polymerase zeta catalytic subunit	REV3L	O60673-2	1646;1724	S	-0.634626	-0.894315	0.480132	0.280086	-0.73319	-0.951795	-1.75806	-0.217281	-2.93716	-2.89692	-1.42076	-1.15124	-2.48161	-1.88103	-1.18272	-1.11427									64.748	0.951894	0.621818		◯
DNA polymerase zeta catalytic subunit	REV3L	O60673-2	952;1030	S																									97.379	0.984327	0.982216	0.730876	◯
Transcription factor MafK	MAFK	O60675	25	S																	-2.02065	-2.40679	-1.83118	-1.47209	-2.04804	-3.90843	-3.89751	-2.87364	73.625	0.999936	0.997447	0.999409	◯
Protein arginine N-methyltransferase 3	PRMT3	O60678	25	S	0.0300127	-0.285386	0.367709	0.526162	0.255267	-0.0307864	0.0399361	-0.746448	0.267965	-0.832712	-0.0210325	0.788081	0.737661	0.243156	0.149695	0.185437	-0.355247	-0.197383	0.275218	0.715597	0.502165	0.766907	-0.233739	-0.4312	187.72	1	1	1	◯
Protein arginine N-methyltransferase 3	PRMT3	O60678	27	S	0.0300127	-0.285386	0.367709	0.526162	0.255267	-0.0307864	0.0399361	-0.746448	0.267965	-0.832712	-0.0210325	0.788081	0.737661	0.243156	0.149695	0.185437	-0.355247	-0.197383	0.275218	0.715597	0.502165	0.766907	-0.233739	-0.4312	187.72	1	1	1	◯
Peroxisome biogenesis factor 10	PEX10	O60683	261;281	S									0.596347	0.800278	0.591074	-0.0646636	1.15374	0.910726	0.309058	0.843917	0.267574	0.377766	0.464325	0.601153	0.355658	0.336659	1.00179	0.93952	43.062	1	1	1	◯
UDP-glucose 6-dehydrogenase	UGDH	O60701	476	S																									19.867			0.99914	◯
Catenin delta-1	CTNND1	O60716-21	606;612;653;659;707;713;606;612;653;606;659;612;653;707;659;713;707;713;606;612;653;659;707;713;384;390;384;390;384;390;384;390	S									-3.27589	-4.1717	-2.83243	-2.45674	-3.9576	-2.96875											61.463		1		◯
Catenin delta-1	CTNND1	O60716-21	151;151;198;198;252;252;151;151;198;151;198;151;198;252;198;252;252;252;151;151;198;198;252;252	S	1.81697	1.8477	1.7587	2.02021	1.50042	1.82631	1.33578	2.19771	1.58822	1.93028	1.30897	1.74082	1.52246	1.49994	1.30169	1.56955	-2.88424		-1.91367	-2.35135	-2.25488	-3.25091	-3.42428	-3.32952	82.771	0.999998	1	0.999989	◯
Catenin delta-1	CTNND1	O60716-21	740;746;787;793;841;847;740;746;787;740;793;746;787;841;793;847;841;847;740;746;787;793;841;847;518;524;518;524;518;524;518;524	S	0.325704	0.661309	0.690566	0.729609	-0.385342	-0.745775	0.144588	0.862625																	37.236	0.999904	0.999954		◯
Catenin delta-1	CTNND1	O60716-21	750;756;797;803;851;857;750;756;797;750;803;756;797;851;803;857;851;857;750;756;797;803;851;857;528;534;528;534;528;534;528;534	S									-2.65605	-1.32204	-1.78667	-2.46499	-1.26232	-0.923942	-2.84764	-2.82319	-1.5421	-1.56411	-2.04869	-1.90349	-0.793462	-0.868196	-0.701575	-0.85305	73.848	1	1	1	◯
Catenin delta-1	CTNND1	O60716-21	245;245;292;292;346;346;245;245;292;245;292;245;292;346;292;346;346;346;245;245;292;292;346;346;23;23;23;23;23;23;23;23	S	4.80876	4.64589	4.21006	4.24839	4.0808	3.79139	4.64877	4.30202	5.253	5.09229	4.73344	4.8197	4.53955	4.40877	5.01002	4.77746	5.38177	5.19142	5.15812	5.17907	4.80564	4.87911	4.60039	4.47809	139.81	1	1	1	◯
Catenin delta-1	CTNND1	O60716-21	248;248;295;295;349;349;248;248;295;248;295;248;295;349;295;349;349;349;248;248;295;295;349;349;26;26;26;26;26;26;26;26	S	5.0554	4.99442	5.01103	5.33659	4.25149	4.34854	4.50327	4.64329	5.13394	5.01828	5.07596	5.37709	4.46012	4.58645	4.75267	4.85302	5.32563	5.27359	5.32767	5.48006	5.42498	5.61806	4.98227	4.83216	82.369	1	1	1	◯
Catenin delta-1	CTNND1	O60716-21	251;251;298;298;352;352;251;251;298;251;298;251;298;352;298;352;352;352;251;251;298;298;352;352;29;29;29;29;29;29;29;29	S	3.69032	3.97991	3.96288	4.3038	3.48041	3.47101	3.48726	3.84217	4.2708	4.56523	4.54007	4.80302	3.91837	3.91582	3.9322	4.37387	4.47795	4.53679	4.64087	4.90564	4.66251	4.94979	4.19712	4.2257	90.529	1	1	1	◯
Catenin delta-1	CTNND1	O60716-21	129;129;176;176;230;230;129;129;176;129;176;129;176;230;176;230;230;230;129;129;176;176;230;230	S	1.48005	1.74321	1.81861	1.96487	1.50077	1.8234	1.62783	1.23835									-0.070517	0.0823004	-0.647648	-0.509998	-0.420145	-0.135387	0.139642	-0.110118	167.78	0.9988	0.997904	0.968953	◯
Catenin delta-1	CTNND1	O60716-21	813;819;860;866;914;920;793;799;840;813;846;819;860;894;866;900;914;920;793;799;840;846;894;900;591;597;571;577;591;597;571;577	S	0.000529781	-0.0433332	0.308636	0.441755	0.860998	0.875859	0.0319352	-0.377367										-0.927375	-0.901971	-1.0892	-0.690014	-1.02696	0.0889876	-0.0381415	77.901	1		1	◯
Catenin delta-1	CTNND1	O60716-21	792;798;839;845;893;899;792;798;839;845;893;899;570;576;570;576	S	-0.74009	-0.805512	-1.5815	-1.52744	-1.72537	-1.37238	-2.17048	-1.1478	-1.01038	-0.911864	-2.55077	-1.57205	-1.41039	-0.793216	-0.941605	-2.2663									57.637	0.999928	0.999996		◯
Catenin delta-1	CTNND1	O60716-21	187;187;234;234;288;288;187;187;234;187;234;187;234;288;234;288;288;288;187;187;234;234;288;288	S	-3.44704	-4.33292	-2.42121	-1.77587	-3.70586	-2.35068		-2.16661	-1.65663	-1.50973	-0.632638	-1.22886	-1.03229	-0.712313	-0.622999	-1.4775									80.532	0.76694	0.889011	0.666167	◯
Catenin delta-1	CTNND1	O60716-21	757;763;804;810;858;864;757;763;804;757;810;763;804;858;810;864;858;864;757;763;804;810;858;864;535;541;535;541;535;541;535;541	S	0.509098	0.57773	0.35668	0.696408	0.33246	-0.0409321	0.162734	1.57727	-0.137939	-0.503725	0.22445	-0.121722	0.0660294	-0.195544	-1.06007	1.3157	1.48757	1.64036	1.46069	1.4921	1.50463	1.85092	1.42057	1.5785	130.88	0.999349	0.99231	0.956462	◯
Catenin delta-1	CTNND1	O60716-21	167;167;214;214;268;268;167;167;214;167;214;167;214;268;214;268;268;268;167;167;214;214;268;268	S	2.03978	2.33042	1.82167	2.20876	1.863	2.00295	1.38336	2.42956	2.981	3.15927	3.05418	3.27881	2.80876	2.85104	2.44977	3.32813	1.85356	1.82961	1.89602	2.04887	1.97238	2.30462	1.66755	1.66549	119.85	1	0.962497	1	◯
Catenin delta-1	CTNND1	O60716-21	168;168;215;215;269;269;168;168;215;168;215;168;215;269;215;269;269;269;168;168;215;215;269;269	S	2.06711	2.12741	1.44221	1.95466	1.88901	2.12147	1.88918	2.47634	1.32433	1.50613	1.3886	1.30468	1.27039	1.69217	0.843329	1.31979	-0.796421	0.0211352	-0.917743	-1.20634	-1.35804	-1.27564	-0.513799	-0.896861	83.113	1	0.959795	1	◯
Sorting nexin-2	SNX2	O60749	277	S	-1.62348	-2.07145	-1.93347	-2.70067	-2.91208	-2.49349	-2.38039	-1.04504	-1.59734	-2.2397	-2.46605	-3.22234		-1.47479	-2.23434	-0.684986	-3.10405	-3.2619	-3.07661		-3.33836	-2.51399	-4.00636		103.06	1	0.999989	0.999836	◯
Sorting nexin-2	SNX2	O60749	185	S									1.08539	0.905282	0.151683	0.415665	0.160138	-0.484893	0.110359	0.361052									74.646	1	1	1	◯
Sorting nexin-2	SNX2	O60749	119	S	-0.353752	-0.0300862	-0.214309	0.313854	-0.210717	-0.164265	-0.48116	-1.09798																	19.7	0.779316			◯
General vesicular transport factor p115	USO1	O60763	942;953	S	0.0866763	-0.252479	0.768203	0.939314	0.49238	0.199649	-0.00349143	-0.194097	-0.0918503	-0.212373	0.296572	0.866734	-0.442454	-0.868378	-0.726016	0.00949429	1.08164	1.37785	0.929646	1.12243	1.60635	1.72347	1.39851	1.82726	227	1	1	1	◯
Histone H2B type 1-C/E/F/G/I;Histone H2B type F-S;Histone H2B type 1-K;Histone H2B type 1-D;Histone H2B type 1-L;Histone H2B type 1-M;Histone H2B type 1-N;Histone H2B type 1-H;Histone H2B type 2-F	HIST1H2BC;H2BFS;HIST1H2BK;HIST1H2BD;HIST1H2BL;HIST1H2BM;HIST1H2BN;HIST1H2BH;HIST2H2BF	P62807;P58876;Q99880	37;37;37;37;37;37;37;37;37	S	1.15618	1.25794	1.69189	1.51544	2.12328	1.97988	2.16605	1.39915	0.967666	0.926165	1.69125	1.42246	2.26098	1.89769	1.96852	1.19911									101.45	0.916599	0.999758	0.973984	◯
Histone H2B type 1-C/E/F/G/I;Histone H2B type F-S;Histone H2B type 1-K;Histone H2B type 1-D;Histone H2B type 1-L;Histone H2B type 1-M;Histone H2B type 1-N;Histone H2B type 1-H;Histone H2B type 2-F	HIST1H2BC;H2BFS;HIST1H2BK;HIST1H2BD;HIST1H2BL;HIST1H2BM;HIST1H2BN;HIST1H2BH;HIST2H2BF	P62807;P58876;Q99880	39;39;39;39;39;39;39;39;39	S	-0.255271	-0.318793	-0.549012	-0.298371	0.308354	-0.805104	1.12431	0.165494									0.421096	1.01191	-0.592587	-0.0602357	-0.160397	-0.453032	-0.653527	0.177646	54.51	0.951168	0.731951	0.991027	◯
Histone H2B type 1-C/E/F/G/I;Histone H2B type F-S;Histone H2B type 1-K;Histone H2B type 2-E;Histone H2B type 1-J;Histone H2B type 1-B;Histone H2B type 1-O;Histone H2B type 1-D;Histone H2B type 1-L;Histone H2B type 1-M;Histone H2B type 1-N;Histone H2B type 1-H;Histone H2B type 2-F;Histone H2B type 1-A	HIST1H2BC;H2BFS;HIST1H2BK;HIST2H2BE;HIST1H2BJ;HIST1H2BB;HIST1H2BO;HIST1H2BD;HIST1H2BL;HIST1H2BM;HIST1H2BN;HIST1H2BH;HIST2H2BF;HIST1H2BA	P62807;Q16778;P58876;Q99880	113;113;113;113;113;113;113;113;113;113;113;113;113;114	S	1.59523	1.68768	0.498033	0.19093	0.947245	0.751747	1.98725	1.13161	2.08489	2.19893	0.953537	0.537879	1.76698	1.44856	2.64174	1.79286									65.17	0.999983	0.999921	0.999907	◯
Histone H2B type 1-C/E/F/G/I;Histone H2B type F-S;Histone H2B type 1-K;Histone H2B type 2-E;Histone H2B type 1-J	HIST1H2BC;H2BFS;HIST1H2BK;HIST2H2BE;HIST1H2BJ	P62807;Q16778	7;7;7;7;7	S	0.722204	0.75498	0.684554	0.724758	0.693547	0.265923	2.16462	1.98279	1.55455	1.59224	1.61829	1.16075	1.91868	1.13968	3.14475	2.78988	0.392276	1.44509	0.0488119	0.395603	-0.411921	0.199697	-1.03788	-1.52927	58.991	1	1	1	◯
Histone H2B type 1-C/E/F/G/I;Histone H2B type F-S;Histone H2B type 1-K;Histone H2B type 2-E;Histone H2B type 1-J;Histone H2B type 1-B;Histone H2B type 1-O;Histone H2B type 1-D;Histone H2B type 1-L;Histone H2B type 1-M;Histone H2B type 1-N;Histone H2B type 1-H;Histone H2B type 2-F;Histone H2B type 1-A	HIST1H2BC;H2BFS;HIST1H2BK;HIST2H2BE;HIST1H2BJ;HIST1H2BB;HIST1H2BO;HIST1H2BD;HIST1H2BL;HIST1H2BM;HIST1H2BN;HIST1H2BH;HIST2H2BF;HIST1H2BA	P62807;Q16778;P58876;Q99880	56;56;56;56;56;56;56;56;56;56;56;56;56;57	S																									34.231		0.836049		◯
Histone H2B type 1-C/E/F/G/I;Histone H2B type F-S;Histone H2B type 1-K;Histone H2B type 2-E;Histone H2B type 1-J;Histone H2B type 1-B;Histone H2B type 1-O;Histone H2B type 1-D;Histone H2B type 1-L;Histone H2B type 1-M;Histone H2B type 1-N;Histone H2B type 1-H;Histone H2B type 2-F;Histone H2B type 1-A	HIST1H2BC;H2BFS;HIST1H2BK;HIST2H2BE;HIST1H2BJ;HIST1H2BB;HIST1H2BO;HIST1H2BD;HIST1H2BL;HIST1H2BM;HIST1H2BN;HIST1H2BH;HIST2H2BF;HIST1H2BA	P62807;Q16778;P58876;Q99880	57;57;57;57;57;57;57;57;57;57;57;57;57;58	S	-0.234614	-0.262915	-0.135477	-0.143246	-0.392841	-0.611547	0.62917	-0.708358	0.0605759	0.262066	0.443096	0.408201	0.234743	-0.104203	1.47188	0.75264									96.996	0.74231	0.845143		◯
6-phosphofructo-2-kinase/fructose-2,6-bisphosphatase 2;6-phosphofructo-2-kinase;Fructose-2,6-bisphosphatase	PFKFB2	O60825	466	S	0.923639	0.910847	0.864207	0.835313	0.838625	0.878308	1.40021	1.06185	1.0846	0.99578	0.6885	0.80029	0.819559	0.687453	0.572039	0.352946	2.15558	2.16217	2.23719	2.11962	1.88867	2.04242	2.24802	2.01044	53.89	0.994884	0.999427	0.998444	◯
6-phosphofructo-2-kinase/fructose-2,6-bisphosphatase 2;6-phosphofructo-2-kinase;Fructose-2,6-bisphosphatase	PFKFB2	O60825	493	S									3.09722	2.95242	1.3293	1.71514	1.36779	0.965881	0.979903	1.40269	-0.713883	-0.432357	1.45616	1.09897	0.0628146			-0.315314	39.632		1	1	◯
6-phosphofructo-2-kinase/fructose-2,6-bisphosphatase 2;6-phosphofructo-2-kinase;Fructose-2,6-bisphosphatase	PFKFB2	O60825-2	463	S									0.817546	0.3986	0.0838748	0.616609	-0.0072937	-0.032393	-0.0531212	0.0801697	0.163431	0.310939	0.943866	0.82798	0.706485	0.825968	0.446857	0.477681	64.687		0.683795	0.753322	◯
Polyglutamine-binding protein 1	PQBP1	O60828-5	147;152;246;247	S	-2.14367	-1.59186	-1.62837	-2.22471	-2.57268	-1.5786	-2.63597	-1.35381	-0.980239	-0.663576	-0.372479	-0.39776	-0.769309	-1.63186	-3.1129	-0.556517									87.659	0.946967	0.997696	0.997363	◯
H/ACA ribonucleoprotein complex subunit 4	DKC1	O60832	485	S	0.892573	0.701718	1.07593	0.893383	0.847133	1.31526	0.161653	0.787433	1.04076	1.03186	1.09973	1.15437	1.3838	1.31299	0.753487	1.20575	0.1515	-0.175904	0.0237576	0.014578	0.152446	0.404847	0.670153	0.221063	129.65	1	0.999995	1	◯
H/ACA ribonucleoprotein complex subunit 4	DKC1	O60832	494	S	4.20572	3.96941	4.41644	4.30176	3.67295	3.52917	3.83961	3.95204	4.07703	4.07984	4.22851	4.30375	3.7502	3.52196	3.8789	3.9163	3.68922	3.63068	3.7331	3.74761	4.19658	4.31984	3.34926	3.1219	161.69	0.999804	0.999902	0.999863	◯
H/ACA ribonucleoprotein complex subunit 4	DKC1	O60832	513	S	1.48527	1.37358	1.51753	1.56608	1.62929	1.52687	2.18675	2.26138	1.47108	1.02627	1.48908	1.38823	1.55177	1.58692	1.42128	2.06175	2.11541	2.22462	1.77706	1.39206	1.82494	1.46437	1.62348	1.40031	98.369	1	1	1	◯
H/ACA ribonucleoprotein complex subunit 4	DKC1	O60832	451	S	3.51967	3.6204	3.83247	3.94811	3.70089	3.51822	4.37615	4.47295	3.43564	3.58171	3.68832	3.8955	3.80519	3.75617	4.26937	4.30367	4.04579	4.19991	3.38852	3.35282	3.52123	3.68622	3.42322	3.50184	176.75	0.99975	0.999676	0.99997	◯
H/ACA ribonucleoprotein complex subunit 4	DKC1	O60832	453	S	3.47927	3.53807	3.77032	3.86503	3.6713	3.46555	4.32247	4.41916	3.43564	3.58171	3.68832	3.8955	3.80519	3.75617	4.26937	4.30367	4.12509	4.26785	3.49691	3.44838	3.60428	3.74838	3.49147	3.60471	176.75	0.999534	0.999321	0.998542	◯
H/ACA ribonucleoprotein complex subunit 4	DKC1	O60832	455	S	1.21154	1.63356	1.63268	2.01124	1.47677	1.35444	1.88892	1.99828	2.37342	2.26359	2.5561	2.67169	2.83251	2.55304	2.9825	2.91788									126.07	0.998793	0.997463	0.874577	◯
H/ACA ribonucleoprotein complex subunit 4	DKC1	O60832	21	S	-4.67015	-1.72328	-1.66379	-1.53539	-2.65626	-2.67249	-3.23221	-2.37158	-1.99257	-1.38329	-1.35309	-2.53852	-2.47852	-1.421	-2.58487	-2.32003	-3.54661		-0.891703	-1.59216	-1.32693	-2.13993	-3.30141	-1.49188	173.26	1	1	1	◯
Eukaryotic translation initiation factor 5B	EIF5B	O60841	1168	S	1.39573	1.05202	1.76502	1.63056	1.87934	1.89589	1.31709	1.09732	0.948088	1.00195	1.37843	1.14058	1.33748	1.68663	0.753627	0.849202	0.716765	0.786197	0.600624	1.14533	1.25249	1.10952	1.36358	1.2567	95.108	1	1	1	◯
Eukaryotic translation initiation factor 5B	EIF5B	O60841	182	S	-4.56341	-3.61466	-3.03854	-2.25626	-1.72356	-2.68575	-0.898803	-2.83631																	98.241	0.988483		0.633036	◯
Eukaryotic translation initiation factor 5B	EIF5B	O60841	183	S																									61.384	0.989386	0.566493		◯
Eukaryotic translation initiation factor 5B	EIF5B	O60841	186	S	-0.154695	-0.364076	-0.173835	-0.127323	-0.64383	-0.414549	-0.754967	-0.780322	-1.97225	-2.44213	-1.51011	-2.47829	-2.61857	-2.49153	-2.93508	-2.13988	-2.87616	-1.81425	-1.35071	-0.796851	-1.22433	-1.17399	-1.74759	-0.754809	135.06	0.985533	0.994726	0.987956	◯
Eukaryotic translation initiation factor 5B	EIF5B	O60841	190	S	-0.448578	-0.766401	-0.789763	-0.901931	-0.0598011	-0.988963	0.738222	-0.0842976																	98.241	0.999814	0.998986	0.902103	◯
Eukaryotic translation initiation factor 5B	EIF5B	O60841	107	S	3.83607	3.8987	3.62048	3.98679	3.94605	3.85947	4.36372	3.63665	3.08383	2.89282	2.93695	3.24487	3.14862	2.98807	3.71432	3.16007	3.24844	3.21559	2.30216	2.24224	2.62194	2.89415	2.36881	2.3232	150.93	1	1	1	◯
Eukaryotic translation initiation factor 5B	EIF5B	O60841	113	S	4.80931	4.87709	5.30742	5.54599	5.02479	4.82074	5.11343	4.60037	4.43838	4.33906	4.97959	5.20942	4.64957	4.5138	4.72142	4.18292	4.12143	4.12311	3.63727	3.58924	4.41301	4.62943	3.88189	3.66451	203.74	1	1	1	◯
Eukaryotic translation initiation factor 5B	EIF5B	O60841	164	S	4.78904	4.39667	4.57222	4.99954	4.81082	4.8488	4.7484	3.93592	4.87808	4.40588	4.60485	5.11477	4.8578	4.93795	4.88033	4.36062	4.41409	4.18226	4.05935	4.29636	4.69421	4.86173	4.41385	4.40743	185.6	1	1	1	◯
Eukaryotic translation initiation factor 5B	EIF5B	O60841	438	S	-1.08326	-0.520462	-0.996662	-0.967993	-1.03849	-0.82266	-0.702568	-0.314135	-1.44412	-0.706989	-0.68682	-0.487613	-0.419997	-0.945505	-1.37431	-0.237517									126.19	0.752397	0.752348		◯
Eukaryotic translation initiation factor 5B	EIF5B	O60841	214	S	3.93679	3.8117	4.5728	4.74528	3.51927	3.45446	3.40486	3.17095	4.23934	3.87635	4.74598	4.8926	3.64038	3.74672	3.87883	3.54611	3.54608	3.7197	3.67722	3.67527	4.35591	4.57709	3.30073	3.09143	247.74	1	1	1	◯
Eukaryotic translation initiation factor 5B	EIF5B	O60841	135	S	4.35407	4.26274	5.07078	5.08561	4.90027	5.02595	3.18826	3.44351	4.66449	4.48585	5.33125	5.31773	5.16841	5.35733	3.69842	3.44504	3.45072	3.36828	4.24825	4.34539	4.85848	5.07165	4.83705	4.90272	209.11	1	1	1	◯
Eukaryotic translation initiation factor 5B	EIF5B	O60841	137	S	4.57646	4.47473	5.16232	5.19288	5.00814	5.09154	3.43144	3.57402	4.69681	4.52245	5.34899	5.33226	5.19309	5.36296	3.72451	3.48013	3.51897	3.39498	4.29892	4.40349	4.89926	5.09484	4.85636	4.93348	209.11	1	1	1	◯
Bromodomain-containing protein 4	BRD4	O60885	1117	S	2.60902	3.00507	3.55197	3.92842	2.39646	2.74707	2.67437	2.84713	2.90528	3.43528	3.79714	4.10784	2.61058	2.85084	2.76305	2.85866	2.46973	2.8304	3.35067	3.44985	2.0843	2.98359	2.55477	3.1539	67.644	1	1	1	◯
Bromodomain-containing protein 4	BRD4	O60885	470;470	S	1.34452	1.15855	1.12283	1.16258	1.19153	1.01693	0.143391	0.928793	0.123801	-0.114605	-0.775351	0.308408	-0.607009	0.150388	-1.34208	-0.742182	-1.49248	-1.0118	1.03787	0.771121	0.174483	0.677052	0.494979	-0.0242446	85.617	0.84423	0.828912	0.969771	◯
Bromodomain-containing protein 4	BRD4	O60885	1126	S	-0.392279	-0.387504	-0.296142	0.23506	-0.837607	-1.52988	-0.959806	-0.906427	0.281169	0.630767	-0.178005	0.341406	-0.52721	-0.309838	-1.944	-0.539136									68.942	0.940619	0.919908	0.959124	◯
Bromodomain-containing protein 4	BRD4	O60885	601;601	S	-0.0541806	-0.311636	-0.552609	-0.263253	-0.222005	-0.454199	-1.02862	-0.0779024	-0.175549	-0.433679	-0.899069	-0.718424	-0.473363	-0.0850396	-0.930393	-0.956803									55.478	0.994252	0.99074		◯
Oligophrenin-1	OPHN1	O60890	703	S																									9.6887	0.979432			◯
Nibrin	NBN	O60934	432	S	0.987461	0.793365	1.68749	1.60561	0.945137	0.546013	0.714115	1.30017	-1.71991	-1.48726	-0.618587	-0.918642	-1.10155	-1.1568	-2.15463	-0.430447									123.86	0.991482	0.999682	0.985238	◯
Nibrin	NBN	O60934	397	S	0.145357	0.0759304	0.255562	0.170728	-0.195743	-0.0898827	-0.643979	-0.800663																	45.112	0.999998			◯
Nibrin	NBN	O60934	343	S	-1.26201	-1.22653	-1.69602	-1.60588	-2.26854	-1.66542	-2.52346	-2.38764	-4.05285	-3.08714	-3.89257	-3.1964	-4.05255	-3.45777	-3.80243		-0.355122	-0.443183	-0.0943017	0.164505	-0.164357	-0.394568	-0.0718112	0.0796443	103.98	0.99879	0.964047	0.993599	◯
Nibrin	NBN	O60934	347	S																									106.66	0.999994	0.99821		◯
Dystrobrevin beta	DTNB	O60941-3	394;394;394	S	1.22747	1.3927	1.65284	1.42795	1.42604	1.3793	1.5333	1.6872	-0.715006	-0.709674	0.0824994	0.0968763	-0.42962	-0.36855	-0.832048	0.52299	-0.492446	-0.520621	-0.698781	-0.82738	-0.29621	-0.507116	-1.05979	-0.992166	82.232	0.968657	0.858483	0.975522	◯
Kinesin-like protein KIF21B	KIF21B	O75037-2	1149;1149	S	-0.836716	-1.23924	-1.60873	-1.64069	-1.37476	-1.37175	-2.62929	-1.29482																	76.003	1	1		◯
1-phosphatidylinositol 4,5-bisphosphate phosphodiesterase eta-2	PLCH2	O75038-2	568;595;595;595	S	-4.64772	-3.30009	-4.05049		-4.20951	-2.93961		-4.08465																	105.34	1	1	1
SLIT-ROBO Rho GTPase-activating protein 2	SRGAP2	O75044	427	S	0.928473	0.672981	0.45151	0.940089	0.484897	0.604494	-0.0509468	0.220972	1.61066	1.47364	1.22489	1.59637	0.984727	0.992811	0.580138	0.864558	1.04701	1.16891	1.70929	1.85027	1.63465	1.62403	1.24722	1.49594	101.86	0.504835	0.573087	0.89154	◯
SLIT-ROBO Rho GTPase-activating protein 2	SRGAP2	O75044	1061	S	-3.3234	-3.6555	-3.8463		-3.56434	-2.6662																			76.303	0.915765			◯
Carboxyl-terminal PDZ ligand of neuronal nitric oxide synthase protein	NOS1AP	O75052	371	S									-3.4417	-3.64792	-3.95995	-4.0509		-3.90852					-4.69689	-2.83536	-3.18393	-3.92911	-4.10358	-3.90766	49.836	0.99602	0.996783	0.983887	◯
Carboxyl-terminal PDZ ligand of neuronal nitric oxide synthase protein	NOS1AP	O75052	374	S																									49.836	0.998635	0.994405		◯
Carboxyl-terminal PDZ ligand of neuronal nitric oxide synthase protein	NOS1AP	O75052	266	S																									53.388		0.776186		◯
Syndecan-3	SDC3	O75056	428	S																	-0.559868	-0.214218	-0.45164	-0.0808591	-0.199755	-0.309699	1.39721	1.53414	85.842		0.98486	0.939464	◯
DENN domain-containing protein 4B	DENND4B	O75064	732	S									-1.74917	-1.44934	-3.47116	-3.09182	-2.91475	-3.4555	-2.46411	-2.02544	-1.99107	-2.80477	-1.47086	-0.899832	-2.98433	-2.35849	-1.58397		36.147	0.981338	0.99956	0.999012	◯
DENN domain-containing protein 4B	DENND4B	O75064	963	S	-0.389068	-0.688407	-1.25893	-1.53062	-1.16869	-1.27841	-0.817478	-0.865307																	23.679	0.878645			◯
Low-density lipoprotein receptor-related protein 4	LRP4	O75096	1900	S	1.72737	1.37321	-0.212439	0.0765707	0.962125	0.578651	-0.0786021	0.135646									-1.2418	0.403078	0.312095	0.575207	-1.26038	-0.260153	-0.239119	0.0275249	48.952	0.840541		0.624305
Low-density lipoprotein receptor-related protein 4	LRP4	O75096	1887	S																									56.821	0.999935	0.999959	0.999959	◯
NEDD4-binding protein 1	N4BP1	O75113	300	S									2.41765	2.31627	2.19586	2.62981	2.26525	2.28967	1.93697	2.39786		-0.097976	0.395233	-0.234279	-0.337005	0.376781	-0.322252	-0.537202	129.89	1	1	1	◯
NEDD4-binding protein 1	N4BP1	O75113	288	S	-0.834971	-0.513088	-0.753192	-1.42335	-0.225618	-0.515694	-1.27372	-1.05554	-0.52446	0.00357024	-0.0206333	-0.577944	0.711656	0.601543	0.287526	0.0549798	0.578441	0.0229211	-0.00230236	-0.379531	0.21081	-0.138995	0.869885	0.351579	57.462	0.99993	0.999852	0.999645	◯
Rho-associated protein kinase 2	ROCK2	O75116	425	S												-3.02969		-3.96519				-3.91395	-4.49558	-2.91258	-4.23694	-3.13701	-3.44292	-4.41911	51.187	0.838395	0.930684	0.580613	◯
CLIP-associating protein 2	CLASP2	O75122	430	S																									42.516		1	1	◯
CLIP-associating protein 2	CLASP2	O75122	360;366	S	-0.666181	-0.58443	-1.12305	-1.35045	-1.00108	-1.51963	-1.34247	-1.24167	-0.120156	-0.174045	-0.630448	-0.692576	-0.506417	-0.597163	-1.17414	-1.63976									30.736	0.875232	0.950832		◯
CLIP-associating protein 2	CLASP2	O75122	1029	S									-2.81771	-3.27528	-2.88689			-4.41814											142.02	0.99964	0.996995	0.999876	◯
CLIP-associating protein 2	CLASP2	O75122	507	S	-1.23606	-0.519673	-0.0390162	0.113876	-1.6063	-1.47625	-1.26816	-0.976361	-0.289599	0.252393	0.120122	0.705465	-1.01381	-1.26633	-0.0398983	0.114443	-0.91952	-0.894791	-0.253422	-0.0922751	-0.44004	0.0355413	-0.8477	-0.857971	37.907	0.943023	0.842512	0.984164	◯
CLIP-associating protein 2	CLASP2	O75122	541	S									-0.741821	-0.501549	-0.931494	-1.76037	-2.22749		-1.97355	-1.21698	-3.72326	-2.49276	-0.311735	-0.419125	-1.15855	-1.79828	-2.66985	-4.44721	29.384		0.869023	0.731516	◯
CLIP-associating protein 2	CLASP2	O75122	525	S																	-0.209641	0.286514	0.754282	0.793799	0.571009	0.784246	0.47222	0.457045	53.449			0.991166	◯
CLIP-associating protein 2	CLASP2	O75122	529	S																	-0.209641	0.286514	0.754282	0.793799	0.571009	0.784246	0.47222	0.457045	53.449			0.999996	◯
CLIP-associating protein 2	CLASP2	O75122	459	S	-1.1349	-1.67735	-3.05377	-1.17471	-1.25387	-1.11285	-2.91949	-2.79389									-0.336556	-0.381804	0.42104	0.283138	-0.820796	-0.075376	0.0111307	0.458153	78.629	0.99973	0.990196	0.997787	◯
CLIP-associating protein 2	CLASP2	O75122	368;374	S	1.30893	1.34138	1.05733	1.19379	-0.298976	0.336837	-0.629609	-1.526	2.76241	2.7539	2.6034	2.71468	1.99228	1.70785	1.15647	1.481	0.567747	0.734254	1.56546	1.24638	1.23834	1.64744	0.183062	0.276228	129.26	0.775501	0.5	0.5	◯
CLIP-associating protein 2	CLASP2	O75122	370;376	S	2.9907	2.82533	2.74088	2.76265	1.17371	1.5656	0.731294	1.17295	3.33195	3.31391	3.18835	3.35129	2.31734	2.06661	1.42952	2.11043	1.1074	1.2012	2.14955	1.9149	1.89681	2.24172	0.800975	0.7243	154.69	0.997673	0.971433	0.96079	◯
CLIP-associating protein 2	CLASP2	O75122	596	S																			-2.57956	-3.52498	-3.97042	-4.33233			99.299		0.54596	0.750493	◯
Protein cordon-bleu	COBL	O75128-2	268	S	-1.04723	-1.09218	-1.36441	-2.24515	-2.12074	-2.46525	-2.75073	-3.08288	-1.07192	-1.21234	-0.859378	-0.972037	-1.14785	-0.951859	-0.793966	-0.714498	-1.76387	-2.84393	-0.790181	-1.47505	-1.84205	-1.22275	-2.50464	-0.443667	75.322	0.999998	0.99993	0.999457	◯
Protein cordon-bleu	COBL	O75128-2	272	S	-0.0458893	-0.147162	-0.18519	-0.951249	-1.63189	-1.48598	-0.877152	-0.907771	0.234739	-0.184172	-0.333639	-0.147495	-0.186456	-0.207966	-0.445498	0.362694	-0.112291	0.0242866	0.711059	0.210195	0.104815	0.200603	-0.392988	0.18439	98.819	0.999657	0.982382	0.996057	◯
Protein cordon-bleu	COBL	O75128-2	235;235;235;235;235;235	S									3.09331	2.79601	1.03245	0.900149	1.10608	1.36991	1.05409	0.472486	2.1346	1.89428	3.43694	3.50447	2.27052	1.89158	2.13173	1.95564	62.869		0.5	0.80537	◯
Protein cordon-bleu	COBL	O75128-2	897;815;815;872;357	S									0.943982	0.93104	0.861425	0.878502	0.199088	0.301094	-0.419894	0.889418									99.084		1		◯
Protein cordon-bleu	COBL	O75128-2	648;566;566;623;108	S																									49.262	0.998724			◯
Protein cordon-bleu	COBL	O75128-2	309;284;284;284;284;284	S									-3.27947	-3.86096	-3.9685	-3.63324	-3.06503	-2.98189											65.399	0.839528	0.927262	0.842016
Copine-3	CPNE3	O75131	243	S	3.67804	3.55689	2.02253	2.19688	2.54457	2.34143	1.75248	1.8021	3.28886	3.21327	1.72541	1.96791	2.05176	2.13056	1.69414	1.7651	-0.0217699	-0.927375	2.05998	1.81706	0.420413	0.423475	0.561664	0.65448	176.99	0.817586	0.822728	0.82746	◯
Copine-3	CPNE3	O75131	197	S																									50.265		0.810993		◯
Copine-3	CPNE3	O75131	14	S	-1.25434	-1.01326	-1.14975	-0.989916	-1.43734	-1.99659	-1.06901	-0.941535																	111.16	1			◯
Zinc finger BED domain-containing protein 4	ZBED4	O75132	624	S	-3.10886	-2.49899	-2.22311		-2.21992	-3.02607		-4.03651	-1.96558	-4.15182	-3.30057	-2.99847	-2.86233	-2.5699											55.196	0.687067	0.813204	0.680571	◯
Autophagy-related protein 13	ATG13	O75143-3	324;324;361	S									-2.04139	-1.62882	-2.10561	-3.05056	-2.86674	-3.69234	-2.8502	-2.6079	-1.44645	-1.54126	-1.11302	-2.56039	-1.33962	-1.3018	-1.66073	-2.50133	78.98	1	1	1	◯
Liprin-alpha-3	PPFIA3	O75145-2	17;17	S	-0.242117	0.153234	-0.0826521	-0.0990961	-0.243673	-0.286853	0.0593294	0.327185									-0.0381895	-0.860607	0.342746	0.237761	-0.445819	0.00180417	-0.0534295	-0.421768	80.811	1	1	1	◯
Liprin-alpha-3	PPFIA3	O75145-2	1155;1164	S	-3.49948	-4.7391	-3.57981	-3.52669		-3.4347	-2.77627																		48.47	0.999986	0.9982		◯
Lysine-specific demethylase PHF2	PHF2	O75151	853	S																	0.713235	1.44205	1.17975	1.25713	1.18688	1.32804	0.818616	0.799008	55.948		0.999988	0.999082	◯
Lysine-specific demethylase PHF2	PHF2	O75151	705	S	-1.25462	-0.625458	-0.242528	-0.113534	-0.139033	0.408888	-3.21293	-2.8769	-1.38532	-1.05524	-0.605027	-1.34891	-0.615781	-0.0993219	-2.31847	-1.50144	-1.80112	-1.30343	-0.546202	-0.600552		-0.387625	-0.470085	-1.14265	50.115	1	1	1	◯
Lysine-specific demethylase PHF2	PHF2	O75151	882	S									-2.48756	-1.88963	-1.85307	-1.37778	-2.43207	-1.68938	-2.58642	-2.14131	-0.421082	-1.28253	-1.69827	-0.90651	-0.281135	0.315892	-0.272694	-0.707452	102.4		0.997298	0.999862	◯
Lysine-specific demethylase PHF2	PHF2	O75151	474	S	-1.47057	-2.07316	-1.0696	-1.27463	-2.43065	-1.92529	-2.23459	-2.12306																	83.924	0.999999	0.999807	0.999986	◯
Lysine-specific demethylase PHF2	PHF2	O75151	539	S	1.55351	1.56845	1.85894	0.816185	1.32577	1.24004	1.56967	1.67764	1.30556	1.33243	1.77938	1.86427	1.00388	1.11804	1.61774	1.93256	1.62979	1.94464	1.43695	1.17245	1.95556	1.83514	1.34459	1.0397	161.27	0.939051	0.817473	0.807063	◯
Lysine-specific demethylase PHF2	PHF2	O75151	899	S	0.506613	0.559103	1.04493	0.3016	0.557471	0.429934	1.10097	0.449473	-0.315849	-0.0946202	0.553146	0.10702	-0.0857163	-0.0877968	0.722584	2.12724	0.426057	0.347258	-1.18562	-0.745777	-0.209835	-1.00009	-0.11557	-0.616985	66.993	0.999999	0.999988	1	◯
Lysine-specific demethylase PHF2	PHF2	O75151	905	S	0.946553	1.07184	1.34366	1.25233	1.05683	0.92034	0.665372	0.634968									0.638252	0.845584	-0.21751	0.480603	0.755986	0.519477	0.636085	-0.103666	64.109	0.974805	0.945411	0.909916	◯
Lysine-specific demethylase PHF2	PHF2	O75151	1056	S	-0.43199	-0.136213	-0.230985	-1.00673	0.000909673	0.399759	-0.338781	0.225977	-0.244462	0.209495	0.0282369	-0.544029	0.031239	-0.102746	0.0964477	0.083892	-0.787706	-1.17222	-1.23619	-1.88252	-1.79911	-1.47723	-0.337868	-0.581913	105.84	0.935128	0.883059	0.970698	◯
Lysine-specific demethylase PHF2	PHF2	O75151	1059	S	1.88612	1.98307	2.27736	1.7352	1.76189	1.43479	2.37555	1.85538	0.0474177	0.182942	0.0882674	0.0191893	-0.2313	-0.363136	-0.101137	-0.561092	-0.798683	-1.37921	-0.798435	-4.86882	-0.254136	-0.720541	-0.803634	-0.872594	122.61	0.921557	0.712442	0.705866	◯
Zinc finger CCCH domain-containing protein 11A	ZC3H11A	O75152	290	S	0.758371	0.772726	0.595298		0.450578	0.957679	0.0523473	-0.105769	0.429273	0.431793	0.743319	0.112975	0.68606	0.623505	0.542562	0.687503									42.047	0.998724	0.997982		◯
Zinc finger CCCH domain-containing protein 11A	ZC3H11A	O75152	132	S	1.77694	1.95565	2.15975	2.02241	1.51803	1.51	2.30188	2.59093	0.960492	0.899015	1.10794	0.844264	0.690156	0.884265	1.36692	1.54116	0.881485	0.764485	-0.0967785	0.399021	0.661553	0.573548	0.161186	-0.339443	90.355	0.999784	0.999882	0.999228	◯
Zinc finger CCCH domain-containing protein 11A	ZC3H11A	O75152	758	S	1.79416	1.89874	1.87857	1.77594	1.63299	1.98874	1.4966	1.84672	0.455801	0.702625	0.250282	-0.358556	3.56e-05	0.513671	0.0563139	0.676582	0.395472	-0.00781219	0.598886	0.137943	1.06227	1.042	0.728608	0.93266	160.83	0.983599	0.961008	0.982124	◯
Zinc finger CCCH domain-containing protein 11A	ZC3H11A	O75152	761	S	-1.11079	-0.811837	-0.906127	-1.59676	-1.31889	-0.841859	-2.01527	-0.181872	1.07387	1.17838	0.961565	0.221185	0.707622	1.03653	0.871775	1.48108	0.249409	0.151799	-0.429617	-0.383703	-0.515022	-0.955915	-0.829886	-0.4718	121.64	0.947332	0.754293	0.941344	◯
Zinc finger CCCH domain-containing protein 11A	ZC3H11A	O75152	108	S	1.09309	1.49114	1.25382	0.942954	0.514405	0.847283	-0.00299897	0.72499	0.46222	0.267509	-1.09676	-0.498928	-1.63393	-1.28214	-1.57867	-1.79139	-0.142245	-4.48022e-05	0.150188	-0.170512	0.599065	0.310584	-0.0409649	-0.798736	123.08	1	1	1	◯
Clustered mitochondria protein homolog	CLUH	O75153	664	S	0.375487	-0.72107	0.836335	0.832309	-0.321036	-0.759069	-0.777371	-1.34692	-1.08554	-1.22231	0.165779	0.0840476	-0.0985273	-1.58788	-1.06258	-1.54765	-0.192256	-1.52893	-0.125917	0.381624	0.807844	0.992342	-0.01892	-0.157256	157.62	1	1	1	◯
Lysine-specific demethylase 4A	KDM4A	O75164	520	S	-2.09884	-2.01735	-1.86239	-2.37897	-3.00018	-1.10509	0.260689	-0.195044																	53.141	0.802747			◯
Lysine-specific demethylase 4A	KDM4A	O75164	522	S	-2.5914	-2.33074	-2.27192	-3.16968	-3.00018	-2.78024	-0.530594	-1.29636																	135.32	0.762028	0.48967	0.779814
Phosphatase and actin regulator 2	PHACTR2	O75167-5	157;168;237;248	S	2.5571	2.38258	1.01827	0.85312	-0.490878	-0.351878	-0.467741	-0.846252	1.76758	1.70277	0.144318	0.200316	-1.70494	-1.48193	-1.04145	-0.67411	-0.191218	-0.160684	1.70299	1.88673	0.773118	0.602988	-0.246032	0.290295	91.89	0.949554	0.961031	0.923122	◯
Phosphatase and actin regulator 2	PHACTR2	O75167-5	16;27;16;27	S																									42.923	0.939293			◯
Phosphatase and actin regulator 2	PHACTR2	O75167-5	442;453;522;533	S	2.14889	2.44315	1.12537	1.17291	1.0167	0.587317	0.745004	0.860198	2.79254	3.12963	2.10784	2.31409	1.75419	1.86059	1.69275	1.82232	-0.556506	-0.284084	1.41697	1.28192	0.0928242	0.0767934	-0.799779	-0.826497	24.437	0.99886	0.997555	0.992538	◯
Serine/threonine-protein phosphatase 6 regulatory subunit 2	PPP6R2	O75170-6	262;289;289;290;289;289	S																									49.424	0.984762			◯
CCR4-NOT transcription complex subunit 3	CNOT3	O75175-3	118;299;299	S	0.470944	0.246095	0.202966	-0.612775	1.24349	0.616616	0.85013	-1.50056	0.684927	0.391081	0.515418	0.0156721	1.31795	0.666034	0.90722	-1.21876	-0.711308	-0.663872	-0.981746	-1.24179	-0.516715	-1.45913	0.517384	0.171427	98.212	0.999996	0.999989	0.999995	◯
Ankyrin repeat domain-containing protein 17	ANKRD17	O75179-2	2400;2401;1808	S	-1.41317	-1.80307	-0.331555	-0.665504	-1.38987	-2.09765	-2.82098	-1.97477									-2.7702	-2.29731	-2.07043	-1.26622	-0.159154	0.0236034	-2.35017	-3.08805	45.675	0.980026		0.937946	◯
Ankyrin repeat domain-containing protein 17	ANKRD17	O75179-2	19;19;19;19;19	S	-3.29932	-4.60071	-3.10214		-3.13463	-4.58203	-2.26579	-2.96785	-1.43928	-2.06507	-0.875433	-1.35282	-0.90774	-0.545913	-1.78234	-0.628645		-2.21851	-3.94429	-4.13768	-2.96193	-4.30239	-2.41562	-1.40409	102.23	0.999971	0.999785	0.999486	◯
Ankyrin repeat domain-containing protein 17	ANKRD17	O75179-2	2044;2045;1452	S	-1.13884	-1.33919	-0.540673	-0.40219	-0.602832	-0.681495	0.374348	0.0664542																	121.22	0.920576	0.727721		◯
Ankyrin repeat domain-containing protein 17	ANKRD17	O75179-2	2046;2047;1454	S	-4.25118		-1.8032	-1.76613	-2.78544	-2.68641	-1.19291	-2.43953																	75.236	0.996115	0.995381	0.954627	◯
Ankyrin repeat domain-containing protein 17	ANKRD17	O75179-2	1708;1709;1116	S	2.96605	2.75097	3.69267	3.2798	2.98999	3.1408	3.18061	3.09162	2.9351	2.68653	3.73426	3.33407	3.1827	3.16395	3.19272	3.41313	2.61323	2.38695	2.18898	1.67393	2.93852	2.74646	2.46878	2.18053	50.475	0.999998	0.99999	0.999936	◯
Ankyrin repeat domain-containing protein 17	ANKRD17	O75179-2	1456;1457	S																					-4.22267				25.834			1	◯
Ankyrin repeat domain-containing protein 17	ANKRD17	O75179-2	2066;2067;1474	S	-1.47276	-1.1073	-0.995512	-1.21487	-0.352312	-0.72296	-0.402458	-0.744353																	61.608	0.997817		0.974528	◯
Ankyrin repeat domain-containing protein 17	ANKRD17	O75179-2	1695;1696;1103	S	-1.94749	-2.02916	-1.59969	-1.8225	-1.76465	-1.2738	-1.10259	-0.791888																	74.378	0.855219	0.743212		◯
Ankyrin repeat domain-containing protein 17	ANKRD17	O75179-2	1698;1699;1106	S	-0.81161	-0.625311	-0.291621	-0.651398	-0.573159	-0.429998	-0.11308	0.159073																	74.378	0.91676			◯
Paired amphipathic helix protein Sin3b	SIN3B	O75182-2	708;740	S	0.910979	0.958637	0.823433	0.676729	0.658141	0.608462	0.652564	0.597325	-0.544221	-0.489198	-0.0650002	-0.466049	-0.466448	-0.714483	0.327894	-0.0272329	-0.0940147	-0.259327	-0.335093	-0.0362368	0.161913	-0.12672	-0.454234	-1.08418	97.493	0.94468	0.988877	0.744439	◯
Paired amphipathic helix protein Sin3b	SIN3B	O75182-2	971;1003	S									-1.53862	-2.30592	-1.40211	-1.16344	-1.65877	-3.80819	-2.15285	-1.32792			-3.31138	-4.08437	-2.66047	-2.37695	-3.87115		94.737		0.742909	0.877228	◯
DnaJ homolog subfamily B member 6	DNAJB6	O75190-3	312	S	-2.91501	-2.08245	-2.48327	-2.55025	-1.4661	-2.64546	-2.18528	-3.03298																	85.529	0.968158			◯
DnaJ homolog subfamily B member 6	DNAJB6	O75190-3	315	S	-2.91501	-2.08245	-2.48327	-2.55025	-1.4661	-2.64546	-2.18528	-3.03298																	85.529	0.904889			◯
DnaJ homolog subfamily B member 6	DNAJB6	O75190-3	277;277	S	-0.131674	0.106129	0.0286415	0.0454979	0.237563	0.537006	-0.406861	-0.880755	-0.176271	0.207257	-0.258946	0.0564581	0.309985	0.0599476	-0.366121	-0.666769	1.25048	1.62098	1.48134	1.67369	1.63626	1.46173	1.74597	1.6306	124.74	1	1	1	◯
DnaJ homolog subfamily B member 6	DNAJB6	O75190-3	15;15;15	S	1.91408	1.76046	0.989126	1.45494	1.0891	1.52415	1.89285	2.15548																	30.254	1	1	1	◯
Vacuolar protein sorting-associated protein 4B	VPS4B	O75351	102	S	-1.39745	-1.55573	-2.24174	-0.91943	-2.4675	-1.3493	-3.11243	-2.62943	-1.04634	-1.42467	-1.35752	-1.89249	-3.33574	-1.58918	-2.02177	-1.44672	-2.12035	-1.547	-0.904335	-0.575379	-1.30082	-1.5086	-2.52095		49.678	0.996538	0.995873	0.99464	◯
Zinc finger protein 217	ZNF217	O75362	407	S	-2.30414	-3.5639	-3.97001	-4.74791	-3.29372	-3.72311	-2.99599		-3.31604	-2.8021	-1.85893	-1.04706	-1.50824	-3.28208	-3.16588	-3.32258	-0.924591		-1.79825	-1.90364	-0.925974	-1.94816	-1.27254	-0.540712	66.506	0.994823	0.974704	0.996255	◯
Zinc finger protein 217	ZNF217	O75362	570	S	1.28089	1.36762	1.43195	1.11655	1.18046	0.836671	1.91291	1.90259	-1.77003	-1.60781	-1.58957	-2.3673	-1.50895	-1.66967	-0.626337	-0.810412	-1.29641	-1.80976	-2.84872	-1.44388	-1.47291	-1.8459	-2.17206	-1.45158	52.773	0.9826	0.970268	0.880151	◯
Zinc finger protein 217	ZNF217	O75362	848	S	1.34516	1.3162	1.27588	1.26191	0.863924	1.02131	1.34139	1.61699	1.92275	1.89677	1.91468	1.39044	1.28085	1.49084	1.93942	2.37145	1.77926	1.79957	1.65762	1.55289	1.52272	1.32153	1.20074	0.936144	46.404	0.993822	0.985269	0.837674	◯
Core histone macro-H2A.1	H2AFY	O75367-2	170;169;170	S	1.44483	1.75898	1.47504	1.86762	-0.304343	-0.0983885	2.25672	2.02647	1.22742	1.37399	1.08271	1.5382	-0.590778	0.406435	2.06122	1.85837	2.09601	1.92991	1.44032	1.62318	1.35828	1.61312	-0.263946	-0.251542	218.66	0.999344	0.990497	0.99594	◯
Core histone macro-H2A.1	H2AFY	O75367-2	173;172;173	S	2.48845	2.64658	2.278	2.63214	1.33779	1.37267	2.77254	2.55746	1.45258	1.55349	1.30733	1.69769	0.218574	0.677249	2.25087	2.0623	1.99572	2.01052	2.14713	2.23681	1.95195	1.91896	0.560567	0.561266	218.66	0.989187	0.8606	0.938785	◯
Filamin-B	FLNB	O75369-7	1927;2083;2107;2107;2107	S	0.518748	-0.262915	-0.910085	-1.41136	-0.460487	-0.217009	-1.71691	-1.27552	0.279039	-0.450334	-2.28621	-1.45972	-0.503178	0.142752	-2.03328	-0.584881	-1.0475	-0.992609	0.238638	0.305923	-0.233006	-0.733556	0.377693	0.512899	164.46	0.999777	0.99858	0.999685	◯
Filamin-B	FLNB	O75369-7	1933;2089;2113;2113;2113	S	-1.72654	-1.62533	-2.57926	-2.83057	-1.93048	-1.52791	-3.39623	-3.14001																	80.909	0.999651	0.997454	0.997699	◯
Filamin-B	FLNB	O75369-7	489;658;658;658;658;658;658	S																									47.777		0.906091		◯
Filamin-B	FLNB	O75369-7	814;983;983;983;983;983;983	S	1.81486	1.58839	1.59228	1.46672	1.47188	1.23977	1.48733	2.09621	1.22045	1.34332	0.945085	0.427277	0.374403	0.677869	1.53366	1.45975	2.81772	2.76261	2.48134	2.40402	2.26269	1.69298	1.92868	1.92722	42.896	0.973103	0.938171	0.986889	◯
Filamin-B	FLNB	O75369-7	2298;2454;2478;2413;2437	S	-0.742236	-0.535427	-2.45892	-3.00103	-1.70377	-1.41493		-2.62421	-1.96326	-2.57531	-1.72583		-2.1926	-1.37974					-1.26313	-1.22504	-1.77411	-3.37538	-2.59647	-3.00968	190.18	0.999737	0.98872	0.998673	◯
Filamin-B	FLNB	O75369-7	1336;1505;1505;1505;1505;1505;1505	S	2.69254	2.65985	3.73128	3.57482	2.4943	2.33989	3.21674	2.47458	2.26398	2.43997	3.39254	3.20939	2.17411	2.21261	2.92979	2.24447	2.73841	2.65134	1.66035	1.79805	2.6602	2.58531	1.55849	1.55001	81.321	1	1	1	◯
Filamin-B	FLNB	O75369-7	2285;2441;2465;2400;2424	S	1.74799	1.73148	2.35989	2.28192	1.50487	1.59525	2.24069	2.05063	1.36535	1.65869	2.26564	2.15269	1.20677	1.16129	1.96762	1.3331	1.83476	2.03929	1.26523	1.62934	2.11809	2.10915	1.39885	1.48239	69.763	1	1	0.999995	◯
Nuclear receptor corepressor 1	NCOR1	O75376-2	1488;1472	S	1.17273	1.08012	0.818997	0.684985	0.217594	0.647794	0.266765	0.79126	1.09176	0.987749	0.377313	0.540587	0.401115	0.782737	0.26512	0.658768	-0.0838044	0.749382	0.954327	1.07734	0.384032	0.140255	-0.641726	-0.259945	82.716	0.999998	0.999991	0.999998	◯
Nuclear receptor corepressor 1	NCOR1	O75376-2	1549;1533	S																									42.412			0.956597	◯
Nuclear receptor corepressor 1	NCOR1	O75376-2	1297;1281	S									1.63202	1.46859	0.667187	0.82398	0.0995178	-0.100492	1.20679	1.32748	1.67831	1.25369	1.75636	1.78931	0.786084	0.860794	0.0170237	-0.00527833	80.841	0.999932	0.99999	0.999999	◯
Nuclear receptor corepressor 1	NCOR1	O75376-2	2033;2136	S	1.03445	1.20041	0.170667	0.20015	-1.39365		0.588647	0.86414	1.41051	1.31089	0.242667	0.308681	-1.6608	-1.24783	0.85144	0.860479	-0.191414	-0.568092	-0.162264	0.0386968	-1.06995	-1.29851	-2.03187	-1.08176	37.478	0.961907	0.999733	0.994904	◯
Nuclear receptor corepressor 1	NCOR1	O75376-2	157;157	S	0.367932	0.170762	-0.7406	-0.695869	-1.29526	-1.58634	-0.413894	-0.759019																	161.13	0.952106	0.555465		◯
Nuclear receptor corepressor 1	NCOR1	O75376-2	158;158	S	1.94279	1.69501	0.855252	0.901445	0.205746	0.299833	1.15586	1.16788									0.89528	0.992345	1.14919	1.21512	0.973071	1.05492	0.23097	0.104626	217.14	0.870505	0.846513	0.89698	◯
Nuclear receptor corepressor 1	NCOR1	O75376-2	172;172	S	-1.05685	-2.53569	-4.08399	-3.13126		-2.05301	-1.27757	-0.794084	-1.39433	-1.35866	-2.14174		-3.16284	-3.08227		0.120723									112.08	0.970596	0.94699		◯
Nuclear receptor corepressor 1	NCOR1	O75376-2	2081;2184	S	3.09726	3.0908	2.55093	2.80499	1.66729	1.6101	2.34481	2.21055	2.6983	2.68625	2.18827	2.29993	1.29269	1.54723	1.72137	2.05652	2.09308	1.83502	2.58803	2.4413	1.89972	2.2095	1.09891	0.997544	160.05	0.999096	0.999171	0.999175	◯
Nuclear receptor corepressor 1	NCOR1	O75376-2	2212;2315	S	0.538911	0.678595	-0.0497126	-0.0184294	-1.42447	-1.43873	-0.653759	-0.0361344	1.28111	1.03164	0.4985	0.405658	-0.824007	-2.04521	-0.0568622	0.314902									75.873	0.999888	0.999961		◯
Nuclear receptor corepressor 1	NCOR1	O75376-2	2017;2120	S	0.0551694	-0.478456	-1.023	-1.58512	-3.13832	-2.47143	-1.05563	-1.36617									-0.0746223	0.0730936	0.302586	-0.286816	-0.913719	-0.806392	-1.65999	-1.31385	45.251	1	1	1	◯
Nuclear receptor corepressor 1	NCOR1	O75376-2	1874;1977	S	0.0235386	-0.819562	-0.998088	-0.664207	-0.658098	-0.950478	-1.88307	-1.6611	-0.828011	-0.854934	-1.65736	-0.972074	-2.18853	-1.15942	-1.32435	-0.899779	-2.97145	-2.85612	-3.40233	-1.26996	-2.84681	-3.80141		-2.34646	142.27	0.999998	0.999919	0.999987	◯
Nuclear receptor corepressor 1	NCOR1	O75376-2	1878;1981	S	-0.722785	-1.17854	-1.32354	-0.664207	-1.37926	-2.00802	-3.22431	-1.94199	-1.07794	-1.01362	-1.95322	-1.46784	-3.54455	-1.35617	-1.63567	-0.899779									142.27	0.998408	0.925888	0.982421	◯
Vesicle-associated membrane protein 4	VAMP4	O75379	30	S									-4.67351		-3.80039	-3.3328				-3.67213	-0.179353	-0.045647	-0.0597171	0.0542373	0.452463	-0.134035	-0.0315991	-0.0145862	85.504	1	1	1	◯
Peroxisomal membrane protein PEX14	PEX14	O75381-2	189;232	S	0.673634	0.825501	1.00432	1.24055	0.714005	0.639155	0.620345	1.11813	0.64531	0.794063	0.950147	0.508941	0.80187	0.552536	0.796942	1.36549									78.486	0.999006	0.998141	0.998315	◯
Tripartite motif-containing protein 3	TRIM3	O75382-3	7;7;7	S	1.68019	1.90463	2.10807	2.33378	1.77369	1.93393	1.62176	1.84329	1.92203	1.71972	1.86487	1.87243	1.91438	1.53746	1.35446	1.56125	0.128797	0.417465	0.98313	1.01629	0.920899	1.03066	0.88291	0.599428	103.83	1	1	1	◯
Tripartite motif-containing protein 3	TRIM3	O75382-3	358;426;437	S									0.964551	0.943669	0.849345	0.740428	1.29153	1.20542	1.29269	1.51893									21.985		0.999686		◯
Serine/threonine-protein kinase ULK1	ULK1	O75385	758	S	-4.41437	-3.15798	-2.49232	-4.70307	-2.98381	-1.85591	-2.56726	-4.04936	-2.16194	-2.50265	-1.03563	-1.28688	-1.21685	-0.839232	-0.975728	-1.36594	-1.12201	-1.09678	-1.18307	-0.141302	-0.292833	-0.263149	0.147081	0.176333	169.02	0.992379	0.994114	0.998845	◯
Serine/threonine-protein kinase ULK1	ULK1	O75385	450	S																									70.823	0.996904			◯
Serine/threonine-protein kinase ULK1	ULK1	O75385	623	S	0.360796	0.484231	0.0602668	-0.174471	0.398634	0.394	-0.352398	-0.166179	-0.72611	-0.441714	-0.783579	-1.9272	-0.476113	-0.016277	-1.36797	-1.02889	-0.138267	-0.978247	-0.141659	0.287183	-0.080518	-1.06267	0.185515	0.14695	112.98	0.996355	0.992946	0.991632	◯
Serine/threonine-protein kinase ULK1	ULK1	O75385	469	S	-0.10015	-0.133062	-0.288803	-0.45075	-0.459024	-0.35712	-0.125645	-0.46168																	47.174	0.896754			◯
Serine/threonine-protein kinase ULK1	ULK1	O75385	405	S	-2.49915	-2.85161	-3.47832	-3.20448	-3.23625	-3.76539	-3.46799	-1.68153																	65.388	0.825998	0.366665	0.373111	◯
Sperm-associated antigen 7	SPAG7	O75391	114	S			-4.76619		-4.62979				-0.615004	-0.105609	-0.217053	0.0346919	0.0183737	-0.0670279	0.249089	-0.0569896									97.518	0.999416	0.999973	1	◯
Sperm-associated antigen 7	SPAG7	O75391	158	S																									48.658		0.761396		◯
Vesicle-trafficking protein SEC22b	SEC22B	O75396	137	S	0.925376	0.771887	0.67318	1.06787	1.50037	1.53155	0.387282	0.533123	0.891896	1.15705	1.00396	1.31631	1.45421	1.67409	0.707963	0.989346	0.659284	0.47954	0.845653	1.0182	0.790544	1.18704	1.90309	1.52768	152.11	0.999933	0.999975	0.999936	◯
Deformed epidermal autoregulatory factor 1 homolog	DEAF1	O75398-5	176;108;162;176	S	-1.10007	-1.86942	-2.20535	-1.77985	-1.93915	-2.03247	-2.29871		-1.11404	-2.95306	-4.0488	-2.54026	-1.7327	-2.46581	-2.29391	-1.75488									92.242	0.975789	0.995519	0.96434	◯
Pre-mRNA-processing factor 40 homolog A	PRPF40A	O75400-3	885;903;876	S	-1.65599	-2.1157	-1.54311		-1.37835	-1.76111	-2.20475	-1.15564																	28.678	1
Pre-mRNA-processing factor 40 homolog A	PRPF40A	O75400-3	915;933;906	S	-1.75671	-1.94342	-2.01129	-2.66336	-1.38492	-2.79203	-1.04456	-0.988488																	108.72	0.787048			◯
Pre-mRNA-processing factor 40 homolog A	PRPF40A	O75400-3	920;938;911	S	-1.75671	-1.94342	-2.01129	-2.66336	-1.38492	-2.79203	-1.04456	-0.988488																	108.72	0.999974			◯
Pre-mRNA-processing factor 40 homolog A	PRPF40A	O75400-3	865;883;856	S									-1.93664	-2.8907	-2.25027	-1.74007	-2.21238	-1.34908	-2.42959	-2.97389									49.197	1	1	0.997667	◯
Pre-mRNA-processing factor 40 homolog A	PRPF40A	O75400-3	867;885;858	S	1.2957	1.39347	1.14718	1.23424	1.50022	1.45232	2.14253	1.47184	-1.93664	-2.8907	-2.25027	-1.74007	-2.21238	-1.34908	-2.42959	-2.97389									50.916	1	1	0.955449	◯
Pre-mRNA-processing factor 40 homolog A	PRPF40A	O75400-3	870;888;861	S	2.8414	2.68846	2.9759	2.9839	2.90503	2.73526	3.05777	2.17965	0.847104	0.780932	1.33883	1.16235	0.951089	0.862596	1.0106	0.0979712	1.539	1.39957	1.4148	1.36368	1.58468	1.36544	1.07709	1.25662	97.488	1	1	0.999935	◯
Transforming acidic coiled-coil-containing protein 1	TACC1	O75410-3	110;260;305;305	S	-3.65757	-3.47519	-2.23413	-3.05204	-4.20114	-4.37412	-3.2473	-2.41934																	92.839	0.999807	0.961015	0.970417	◯
PERQ amino acid-rich with GYF domain-containing protein 1	GIGYF1	O75420	24	S	0.281911	0.508978	0.0230946	0.464025	0.550127	0.36884	-0.170632	-0.595549	-1.24654	-1.04018	-1.80575	-1.04609	-1.22729	-1.17996	-1.99263	-1.69017									92.883	0.999488	0.999167	0.988812	◯
PERQ amino acid-rich with GYF domain-containing protein 1	GIGYF1	O75420	406	S																		-3.17497	-2.50979	-3.44587	-2.80443	-3.24181	-3.18253	-3.60615	38.078		0.999204	0.995165	◯
PERQ amino acid-rich with GYF domain-containing protein 1	GIGYF1	O75420	230	S	-0.385755	-0.666092	-2.18194	-3.73103	-3.43556	-2.16822	-1.94656	-2.12947	-0.910729	-0.982357	-2.41667	-7.31987	-2.91448	-2.19394	-2.13475	-2.49359									26.037	0.976798	0.617746		◯
PERQ amino acid-rich with GYF domain-containing protein 1	GIGYF1	O75420	137	S																									30.659	1	1	1	◯
PERQ amino acid-rich with GYF domain-containing protein 1	GIGYF1	O75420	638	S	1.42869	1.52818	0.734243	0.655174	0.671652	0.647548	0.445262	1.16075	0.880704	0.620317	-0.119027	-0.114077	-0.182261	-0.171313	0.138299	0.0590346	1.2234	1.29488	1.69932	1.58034	1.0804	1.02427	0.939407	1.06073	73.903	0.999339	0.996215	0.989331	◯
PERQ amino acid-rich with GYF domain-containing protein 1	GIGYF1	O75420	157	S									-1.36704	-0.935757	-1.66242	-0.812789	-2.05405	-1.14169	-0.557523	-2.68931									60.775	0.900869	0.960601	0.822835	◯
PERQ amino acid-rich with GYF domain-containing protein 1	GIGYF1	O75420	538	S	-2.23942	-1.87752	-1.65461	-2.09307	-2.33289	-1.83659	-2.38858	-1.5476				-4.00578	-4.10768				-2.81479	-2.79431	-3.25001	-1.48724	-3.79221	-3.68944	-3.02989	-3.21606	49.316	1	1	1	◯
Leucine-rich repeat and calponin homology domain-containing protein 4	LRCH4	O75427	281	S	-0.811713	-0.730126	-0.607391	-0.615962	-1.39708	-0.868996	-0.967363	-0.184021	-0.359034	-0.370038	-0.00269809	-0.0907243	-0.666701	-0.380732	-0.841591	0.626794									75.413	0.759675	0.886098	0.424656	◯
Leucine-rich repeat and calponin homology domain-containing protein 4	LRCH4	O75427	506	S									-0.551582	0.0752146	-0.793976	-0.17782	-0.90938	-0.792528	-1.13532	-0.608681	-1.04532	-0.517509	0.474219	0.115709	-0.496144	-0.327167	-0.688188	-0.457025	34.042		0.874062	0.982662	◯
Histone deacetylase complex subunit SAP30	SAP30	O75446	131	S	-0.157057	0.0122643	0.106923	0.0668079	-0.303686	0.193143	-0.833421	-0.184982	-2.36755	-1.55769	-2.56742	-1.21831	-2.28256	-0.638692	-2.79738	-3.03888	-2.048	0.425372	0.55318	0.441554	0.571585	-0.111675	0.15969	0.215488	207.47	1	1	1	◯
Histone deacetylase complex subunit SAP30	SAP30	O75446	138	S	-0.157057	0.0122643	0.106923	0.0668079	-0.303686	0.193143	-0.833421	-0.184982	-2.36755	-1.55769	-2.56742	-1.21831	-2.28256	-0.638692	-2.79738	-3.03888	-2.048	0.425372	0.55318	0.441554	0.571585	-0.111675	0.15969	0.215488	207.47	1	1	1	◯
Mediator of RNA polymerase II transcription subunit 24	MED24	O75448-2	849;862	S	0.0785572	0.300897	0.630416	0.398189	0.716307	0.575291	-0.355345	0.635914	0.844226	0.431681	0.984133	0.463328	0.897534	1.19621	0.780731	1.09403	0.907112	0.697176	1.17205	1.26515	1.07533	1.02768	1.39461	1.65786	167.19	0.942049	0.955973	0.943553	◯
Mediator of RNA polymerase II transcription subunit 24	MED24	O75448-2	860;873	S	-1.07366	-1.37181	-0.636675	-0.240184	-0.064786	-0.44224	-0.950718	-0.139559	0.0323695	-0.078983	-0.0828522	0.0165429	0.253277	0.536659	0.202622	-0.0709688	-0.411449	-0.293876	-0.488912	-0.694313	0.0980321	-0.144415	-0.323444	-0.0395288	130.16	0.787638	0.780843	0.790544	◯
Katanin p60 ATPase-containing subunit A1	KATNA1	O75449-2	109;109	S									-1.07878	-1.41227	-1.13436	-0.948089	-0.650432	-0.807446	-1.01163	-0.0696304									12.813		1		◯
PC4 and SFRS1-interacting protein	PSIP1	O75475	129;129	S	0.297999	0.435902	0.429001	0.20738	0.572236	0.442094	0.127336	0.706867	-0.132926	-1.16884	-0.942738	-0.361995	-0.652	-0.736665	-2.16874	-2.8988									83.014	0.999997	0.999987	0.977601	◯
PC4 and SFRS1-interacting protein	PSIP1	O75475	522	S	-1.57099	-3.30682	-2.24578	-2.63306	-3.00703	-3.36035	-3.42458										-0.921286	-1.50325	-1.14599	-1.03594	-0.515511	-1.20055	-1.66266	-0.86049	135.15	0.980606	0.970668	0.89432	◯
PC4 and SFRS1-interacting protein	PSIP1	O75475	206;206	S	-0.68123	-0.968959	0.297333	-0.0406338	-0.562989	-0.414875	-0.408541	-0.325903	-0.680099	-1.07052	-0.227933	-0.0971435	-0.865218	-1.0984	-0.727379	-1.14172	-2.39544	-1.06899	-1.52018	-1.45821	-1.39967	-0.588195	-1.68099	-1.71542	80.692	0.995818	0.926927	0.917445	◯
PC4 and SFRS1-interacting protein	PSIP1	O75475	105;105	S									0.527626	0.583233	0.665442	0.220172	0.786962	0.62028	0.341109	-0.700871	-2.86055	-1.17859	-0.903711	-1.10184	-0.4377	-0.51409	-1.5408	-1.04037	95.566	0.933955	0.785842	0.570442	◯
PC4 and SFRS1-interacting protein	PSIP1	O75475	106;106	S	2.74237	2.55241	3.21105	2.88471	2.26424	2.21725	1.70545	1.63763	1.34537	1.08911	1.81981	1.47423	1.23197	0.74168	0.43128	-0.121155	1.15459	0.947427	1.76502	2.1189	2.66158	2.34826	1.23046	1.01421	131.75	0.946192	0.917516	0.965704	◯
PC4 and SFRS1-interacting protein	PSIP1	O75475	177;177	S	1.8261	2.05858	2.62976	2.82779	1.78141	1.87995	1.74382	1.94835	2.37708	2.47566	3.05545	3.17132	1.90888	1.97023	1.74719	2.4023	1.23137	1.30107	1.82677	1.84412	2.91217	2.62124	1.27572	1.604	242.78	1	0.999999	1	◯
PC4 and SFRS1-interacting protein	PSIP1	O75475	273;273	S	2.52956	2.61215	3.41292	3.43539	3.15651	3.12296	3.12891	2.98077	2.39145	2.77965	3.29961	3.14196	3.31746	3.2187	3.00557	2.91761	3.20328	3.33457	2.74071	2.87994	3.45186	3.44033	3.4209	3.49178	262.85	0.996447	0.99685	0.986064	◯
PC4 and SFRS1-interacting protein	PSIP1	O75475	275;275	S	2.78462	2.90292	3.65227	3.67403	3.36408	3.32206	3.40038	3.21386	2.51222	2.83921	3.46506	3.30828	3.36543	3.28776	3.15179	2.97453	3.3281	3.54631	2.99223	3.11948	3.61177	3.67077	3.53909	3.59611	262.85	1	1	1	◯
Transcriptional adapter 2-alpha	TADA2A	O75478	361	S	-4.15134		-3.79795	-3.27039	-3.345	-3.98617		-2.8282											-2.72513		-3.69425			-2.67472	67.076	0.999241	0.998697	0.999464	◯
Serine/arginine-rich splicing factor 10	SRSF10	O75494-2;O75494-3;O75494-4	23;23;23;23	S	-1.19021	-0.557748	-0.891707	-0.398187	-0.915272	-0.697684	-0.499319	-0.52889	0.874909	1.17717	0.95301	1.08717	0.910399	1.08084	1.51328	1.80399	0.858107	1.13923	0.291868	0.523357	0.592457	0.59818	0.57065	0.281292	42.542	0.836502	0.806817	0.935687	◯
Serine/arginine-rich splicing factor 10	SRSF10	O75494-2;O75494-3;O75494-4	106;106;106;106	S	-0.67208	-0.54269	0.0866627	0.0529706	-0.371854	-0.913743	-0.0746757	0.512403	-2.53915	-2.3479	-0.826526	-0.61454	-1.49185	-1.60701	-1.187	-0.645876									51.298	0.885281	0.560327	0.483572	◯
Serine/arginine-rich splicing factor 10	SRSF10	O75494-2;O75494-3;O75494-4	133;133;133;133	S	3.16894	3.22397	3.44036	3.54659	3.65283	3.71563	4.01632	3.05753	3.80345	3.7751	4.1364	3.95058	4.17435	4.23388	4.73722	3.28823	3.91995	3.53776	3.39069	3.39017	2.95604	3.16499	3.7558	3.79592	121.28	1	1	0.999999	◯
Serine/arginine-rich splicing factor 10	SRSF10	O75494-2	157;158	S	-0.543764	-0.229164	1.29221	1.44564	-0.254555	0.0636107	1.10159	-0.749657	-2.11796	-1.45225	0.583607	0.51826	-1.66781	-1.02003	-0.530551	-4.0516	0.192019	-0.514052	-0.803207	-0.461065	-0.601024	-0.793518	-0.572824	-0.49657	59.005	0.984831	0.951345	0.992854	◯
Serine/arginine-rich splicing factor 10	SRSF10	O75494-2	159;160	S	-0.495444	-0.986124	1.00718	0.84213	-0.221124	-0.0787096	1.53187	-0.599692	-1.04486	-1.13771	0.985679	0.84687	-1.26549	-0.360691	0.815917	-1.26747	-0.334851	0.70681	1.16259	1.06543	-0.158549	-0.184547	0.360852	1.54324	122.83	0.768966	0.826992	0.923325	◯
Serine/arginine-rich splicing factor 10	SRSF10	O75494-2;O75494-3;O75494-4	131;131;131;131	S	2.11504	2.06896	2.24835	2.27785	2.45515	2.48032	2.78466	1.96812	1.58356	1.37522	1.34848	1.36208	1.61029	1.58427	1.85691	1.42453	1.69706	0.901784	1.06742	0.835286	0.806866	0.971337	1.63632	1.3229	121.28	1	1	0.999879	◯
Serine/arginine-rich splicing factor 10	SRSF10	O75494-2	155;156	S																	0.192019	-0.514052	-0.803207	-0.461065	-0.601024	-0.793518	-0.572824	-0.49657	58.113			0.999628	◯
Serine/arginine-rich splicing factor 10	SRSF10	O75494-2	212;213	S	0.0876741	0.370533	-0.166184	0.115661	0.0548755	0.240257	0.356759	-1.46772									0.567299	0.202254	0.284821	0.593714	-0.10681	0.196595	0.193005	0.68627	40.635	0.795155	0.802663	0.935578
Tumor necrosis factor receptor superfamily member 21	TNFRSF21	O75509	541	S	1.47684	1.04219	1.56481	1.62469	1.05885	0.986182	2.06492	2.22788	1.89995	1.79077	2.47566	2.09496	1.82208	1.99692	2.95714	3.18139									183.31	1	1	0.999992	◯
Transcriptional adapter 3	TADA3	O75528-2	298;298	S	-1.86113	-1.69149	-1.77835	-5.30292	-2.42005	-1.06878	-1.28161	-1.40447	-3.21216	-3.35505			-3.13783	-4.18353	-3.21133		-2.19574		-1.96766	-2.4673	-3.91106	-4.37178	-2.76368	-4.2007	81.459	0.824886	0.819965	0.514179	◯
Splicing factor 3B subunit 1	SF3B1	O75533	332	S																	0.980123	1.29679	1.07669	0.830492	1.08356	1.24127	0.352146	0.866495	50.537			0.887711	◯
Splicing factor 3B subunit 1	SF3B1	O75533	129	S	3.31751	3.18111	3.27591	3.54901	2.82102	2.70428	2.1708	1.76311	2.74402	2.89628	2.78366	3.35995	2.12329	2.36047	1.16373	1.70645	1.54407	1.59342	2.45147	2.53863	2.84038	2.88804	1.85863	1.89291	139.8	0.999057	0.999724	0.998677	◯
Splicing factor 3B subunit 1	SF3B1	O75533	194	S																	1.11001	0.704888	0.696937	0.796259	1.41924	1.17955	0.890882	0.774532	66.226	0.99877		0.995424	◯
Cold shock domain-containing protein E1	CSDE1	O75534	123	S	-2.82171	-3.69109	-1.54166	-2.76937	-1.33095	-1.38236	-1.80412	-0.910739	-1.91589	-1.32821	-0.892589	-1.03161	-1.45203	-2.32662	-0.792335	-1.31477	-1.90092	-1.61553		-2.99582	-1.29413	-0.811074	-0.915838	-1.98225	122.31	0.999669	0.999249	0.979564	◯
Cold shock domain-containing protein E1	CSDE1	O75534	276;245	S	0.28288	0.113995	0.872603	1.06439	0.799503	0.599413	0.76026	0.721763																	54.069	1			◯
WW domain-binding protein 4	WBP4	O75554	258	S	-0.339912		0.621454		0.335681	-0.225729	-0.0937703	0.864847	-0.207301	0.151243	0.149714	-0.229342	0.649697	0.394656	0.429254	-0.29425	1.17648	1.30434	1.09933	1.06996	1.3142	0.614712	1.15109	1.34508	39.653	0.999897	0.999966	0.999933	◯
WW domain-binding protein 4	WBP4	O75554	262	S	3.4878	3.40092	3.8748	3.48803	3.11107	3.11305	3.01702	3.26007	3.07002	3.18316	3.3751	3.13009	2.76824	2.76131	2.85548	2.18302	2.41793	2.58374	2.78976	2.84515	2.85715	2.77441	2.37607	2.38379	102.81	0.998317	0.99877	0.996714	◯
WW domain-binding protein 4	WBP4	O75554	277	S	1.43472	1.48829	0.90749	0.719259	1.99667	1.33674	1.399	-0.839594	0.697833	0.969067	-0.841434	0.231132	1.35543	0.807143	0.541576	-0.430947	1.69706	1.35895	1.79093	1.85097	1.275	1.25981	1.72828	1.83037	80.409	0.999696	0.999956	0.999804	◯
Jerky protein homolog	JRK	O75564	509	S	-1.65088	-3.32576	-2.26687	-4.51712	-3.37622	-1.69958	-2.74946	-2.34912																	92.822	0.998142		0.953107	◯
Interferon-inducible double stranded RNA-dependent protein kinase activator A	PRKRA	O75569	18	S	4.80851	4.68848	4.28622	4.52679	4.75747	4.76033	3.90213	3.90522	4.7435	4.55833	4.16852	4.37104	4.56637	4.62349	3.81981	3.56734	3.40118	3.4558	4.41649	4.21677	3.84727	3.97699	4.34687	4.2973	210.36	0.995094	0.995272	0.998243	◯
Low-density lipoprotein receptor-related protein 6	LRP6	O75581	1490	S	-0.28438	-0.526856	-0.856662	-0.311486	-1.31655	-1.13439	-1.0578	-2.71311	-0.85651	-0.712861	-1.32884	-1.70624	-1.77052	-0.498242		-3.50921	-3.35225	-1.20152	-0.128641	-0.280014	-0.950579	-2.08109	-1.79515		90.767	0.984596	0.958666	0.951357	◯
Probable E3 ubiquitin-protein ligase MYCBP2	MYCBP2	O75592-2	2774;2774	S																									20.331	0.999161			◯
Probable E3 ubiquitin-protein ligase MYCBP2	MYCBP2	O75592-2	2315;2315	S																									34.569			0.846318	◯
Probable E3 ubiquitin-protein ligase MYCBP2	MYCBP2	O75592-2	143;143	S																									67.279	0.997301			◯
Probable E3 ubiquitin-protein ligase MYCBP2	MYCBP2	O75592-2	145;145	S																									67.279	0.997544			◯
Probable E3 ubiquitin-protein ligase MYCBP2	MYCBP2	O75592-2	3467;3467	S																	-0.0993181	0.155884	-0.434735	-1.48051	-0.823294	-0.951712	0.103401	-0.278397	65.777	0.995062	0.993529	0.992268	◯
Probable E3 ubiquitin-protein ligase MYCBP2	MYCBP2	O75592-2	2833;2833	S																									45.97	0.498472	0.482135	0.767354	◯
Probable E3 ubiquitin-protein ligase MYCBP2	MYCBP2	O75592-2	2795;2795	S	-1.20545	-0.788682	-0.727966	-0.748784	-0.775655	-1.06703	0.176313	0.090729																	42.606	0.768802			◯
Probable E3 ubiquitin-protein ligase MYCBP2	MYCBP2	O75592-2	2801;2801	S	-1.20545	-0.788682	-0.727966	-0.748784	-0.775655	-1.06703	0.176313	0.090729	-0.919852	-1.40451	-1.16651	-1.40055	-2.20496	-1.00804	-0.651478	-0.213401									32.338	0.511069	0.820078	0.491365	◯
GTPase Era, mitochondrial	ERAL1	O75616-2	173;173	S	-2.47172	-2.52003	-2.01343	-2.91901	-1.77827	-1.51386		-3.72453																	79.174	0.999984	0.99991	0.999991	◯
U5 small nuclear ribonucleoprotein 200 kDa helicase	SNRNP200	O75643-2	225;225	S	-0.219451	-1.15303	0.0469413	-0.615097	-1.39189	-0.776906	-2.23584	-3.24964	1.05012	-0.156884	0.923046	0.335923	0.683398	0.856031	-1.08812	-1.91207	-0.392793	-0.514404	0.25237	0.0719772	0.490229	0.481193	0.893788	0.93674	158.79	1	1	1	◯
Oral-facial-digital syndrome 1 protein	OFD1	O75665-3	646;686	S																	-0.00740926	-0.232067	-1.29281	-1.61736	0.799589	0.140412	0.357769	0.0863425	47.981	0.47008	0.433516	0.766721	◯
Oral-facial-digital syndrome 1 protein	OFD1	O75665-3	695;735	S	-0.186241	-0.312958	0.998443	0.999234	0.957302	1.33658	0.00523544	0.495297	0.214299	0.520993	1.58895	1.39209	1.68473	1.75016	0.680045	1.04173									52.27	0.921697	0.921697		◯
TOM1-like protein 1	TOM1L1	O75674	314	S	-2.34263	-2.8581	-4.63954		-3.6147	-2.62075	-2.94067		-2.11638	-1.21399	-1.83518	-1.9706	-2.80775	-1.47741	-2.81093	-2.55179	-3.49706		-1.77336	-2.79372		-3.36706		-1.93719	70.615	0.999376	0.999134	0.996907	◯
TOM1-like protein 1	TOM1L1	O75674	321	S	-2.63814		-2.90902	-2.32993	-3.63109	-3.79288	-2.68095	-3.88134	-0.958526	-1.10391	-0.791653	-0.26501	-0.195514	-0.649316	-1.14512	-0.464868	-1.63505	-0.766314	-0.194076	-0.313554	-0.414258	-1.26313	-0.616948	-0.814405	108.46	0.999985	0.999914	0.999975	◯
TOM1-like protein 1	TOM1L1	O75674	323	S	-0.190535	-0.480306	0.0720457	-0.164454	-0.580531	-0.899983	-0.870571	-0.591999	-0.965253	0.104188	0.218576	0.457473	-0.117012	0.0862845	-0.959298	-0.321911	-0.117076	0.0150995	0.764553	0.612368	0.28891	0.733994	-0.242008	-0.131316	165.56	0.999999	0.999988	0.999992	◯
Ribosomal protein S6 kinase alpha-4	RPS6KA4	O75676-2	343;343	S	-0.0145003	0.0102472	0.287168	0.0782619	-0.615239	0.0239628	0.34392	-0.437787	-2.06175	-1.69357	-0.987567	-0.780665	-0.759827	-1.37017	-1.01686	-0.983088	-0.0391982	0.250476	-0.150307	-0.469182	0.14627	0.319931	-0.314808	-0.660186	74.135	0.999947	0.999605	0.999922	◯
Ribosomal protein S6 kinase alpha-4	RPS6KA4	O75676-2	347;347	S	0.472303	0.301674	0.94975	0.69448	0.122541	0.498314	0.667634	0.230056	-0.648496	-0.671137	-0.276505	-0.388582	-0.0848084	-0.602202	-0.704225	-0.944708	1.48398	1.13159	1.06926	0.469434	1.33906	1.05784	0.926979	1.00799	97.987	0.999999	1	1	◯
Ribosomal protein S6 kinase alpha-4	RPS6KA4	O75676-2	739;745	S	-0.147241	-0.0573251	0.0620343	0.271611	0.178417	0.236989	1.02313	0.565892	0.0817302	-0.104284	-0.0534925	0.55456	0.2179	0.205924	0.677751	0.397983	1.32715	1.45721	0.8718	0.574816	0.781028	1.07697	0.969742	0.849706	54.052	1	1	1	◯
Surfeit locus protein 6	SURF6	O75683	138	S	2.52766	2.23392	2.68183	2.33428	2.47312	2.22048	2.46158	2.56915	3.12415	2.80799	3.10927	2.7806	2.78882	2.71646	3.18294	2.98045	3.10194	2.95478	2.8615	2.82721	3.00431	2.65139	2.73891	2.3958	75.354	1	1	1	◯
Surfeit locus protein 6	SURF6	O75683	206	S																									48.103			0.999992	◯
Small subunit processome component 20 homolog	UTP20	O75691	1732	S	-1.57924	-3.46446	-1.88929	-2.7635	-2.77104	-1.61031	-1.53158	-2.67517	-2.57677	-2.606	-1.69819	-2.27509	-1.0608	-2.6223	-0.862621	-0.834635	-0.976837	-1.60739	-1.84235	-2.98791	-2.82239	-1.79792	-1.2887	-1.21194	106.72	0.728152	0.810376	0.7409	◯
Small subunit processome component 20 homolog	UTP20	O75691	788	S																									100.05	0.768056	0.907992	0.757277	◯
Nuclear pore complex protein Nup155	NUP155	O75694	992;933	S	2.88879	2.70229	2.61533	2.26439	3.1441	3.039	3.34359	3.28126	2.97242	2.86908	2.69333	2.12817	3.36709	3.05167	3.39281	3.23984	1.53392	1.25397	0.436046	0.281446	0.0910838	0.17012	1.24184	1.38765	77.062	0.999858	0.999574	0.998565	◯
WD repeat and HMG-box DNA-binding protein 1	WDHD1	O75717	383	S	0.166814	0.657524	1.56994	2.29552	0.513032	0.59865	0.586383	0.307022	-1.75106	-1.43389	-0.149006	0.217241	-1.56662	-1.81756	-3.55504	-2.93768									180.35	1	1	1	◯
Paralemmin-1	PALM	O75781-2	201;245	S																									60.384	0.940007			◯
Paralemmin-1	PALM	O75781-2	205;249	S																									60.384	0.929504			◯
Paralemmin-1	PALM	O75781-2	124;124	S	0.116858	-0.121959	-0.901836	0.0760066	1.78601	1.87274	0.30052	-0.548483	-1.10779	-1.37988	-1.62302	-0.645624	0.922209	1.25207	-0.128508	-0.528466									41.475	1	1		◯
Calpain-15	SOLH	O75808-2	296;296	S									0.591913	0.856468	-0.167396	0.851654	0.209519	-0.0929039	0.633636	0.859713									115.76	1	1	1	◯
Breast cancer anti-estrogen resistance protein 3	BCAR3	O75815-2	51;375	S																									61.306	0.999999			◯
Eukaryotic translation initiation factor 3 subunit G	EIF3G	O75821	264	S									-1.03835	-0.885491	-1.22223	-0.688252	-2.18317	-1.04343	-2.04179	-2.15415									59.753		0.995721		◯
Eukaryotic translation initiation factor 3 subunit G	EIF3G	O75821	42	S	1.91492	1.44678	1.28268	1.35716	1.09685	1.31396	-0.386928	-0.306911	1.81793	1.14266	1.5933	1.14703	0.667207	0.936364	-3.42375	-1.06238	-1.54432	-1.4153	1.57951	1.37173	1.31959	1.46933	1.35728	1.14382	190.88	0.998487	0.98557	0.939335	◯
CAAX prenyl protease 1 homolog	ZMPSTE24	O75844	310	S	-1.90157	-3.58728	-1.76286	-2.00312		-3.21841	-2.54447	-2.35682																	48.163	1			◯
Protein phosphatase 1 regulatory subunit 37	PPP1R37	O75864	561;88	S	-2.80515	-3.04886	-2.96345	-1.83661	-1.60094	-2.17923	-1.5776	-1.08132									-1.0538	-1.13275	-2.98071	-1.64368	-1.90894	-2.53135	-1.81109	-1.36007	25.186	0.811406		0.788015	◯
Protein phosphatase 1 regulatory subunit 37	PPP1R37	O75864	50	S	-2.15748	-1.74136	-1.9565	-2.09054	-3.27448	-4.60793	-2.95404	-3.73235	-0.939818	-2.27615		-2.15223	-2.79742	-3.53667		-2.20656	-3.57735		-2.68302	-3.55669	-3.05989	-4.13163			59.756	0.953127	0.809185	0.95807	◯
Cyclin-K	CCNK	O75909-1	340;340	S	3.96104	3.88921	4.07168	3.82404	3.65339	3.61065	3.99206	3.72768	4.03329	3.80805	3.91213	3.67519	3.62107	3.4881	3.80644	3.80449	2.81612	2.74972	2.69211	2.38568	2.67104	2.59396	2.16422	2.05438	140.43	1	1	1	◯
Cyclin-K	CCNK	O75909-1	324;324;324	S	2.73549	2.74569	2.66424	2.48731	2.73907	2.38517	3.32967	3.38478	2.92362	2.98662	3.04086	2.92799	2.96531	2.69634	3.44315	3.65142	2.94529	3.02767	2.274	2.21085	2.48019	2.25418	2.07884	2.02393	74.623	0.999936	0.999707	0.999955	◯
Cyclin-K	CCNK	O75909-1	329;329;329	S	3.20502	3.15664	3.10842	3.10554	3.19554	2.99425	3.7393	3.78132	3.17319	3.20782	3.27126	3.0678	3.20953	2.94085	3.57296	3.85792	3.61704	3.69718	3.14564	3.06299	3.27701	3.14813	3.03827	3.06683	74.623	0.968423	0.953425	0.970583	◯
E3 SUMO-protein ligase PIAS1	PIAS1	O75925	503	S	1.10135	1.02337	1.0318	1.30822	0.740308	1.00692	1.35608	1.28397	1.31176	1.402	1.29444	1.18634	1.15502	1.07323	2.00457	1.69768	1.16919	1.15761	0.0446464	0.406376	0.538177	0.456865	0.00257778	0.0405105	126.13	0.999336	0.993432	0.99998	◯
E3 SUMO-protein ligase PIAS1	PIAS1	O75925	483	S	-0.755755	-0.851483	-0.761784	-0.740015	-0.561624	-0.902167	-0.970655	-1.05615	-2.68579	-1.65349	-1.8257	-1.23132	-1.54836	-2.26968	-1.89346	-3.1251		-3.934	-3.36338	-3.38701	-2.8772		-4.10841	-3.25487	32.145	0.832208	0.79076	0.81913	◯
E3 SUMO-protein ligase PIAS1	PIAS1	O75925	485	S	1.11903	1.29057	1.35213	1.40663	1.62516	1.51055	1.72776	1.09363	0.310045	0.446602	0.27542	0.493187	0.475204	0.465489	0.804777	0.463908	-0.397831	-0.841385	-1.16162	-0.901136	-0.428031	-0.782996	-0.632666	-0.555424	90.705	0.97455	0.963716	0.978201	◯
E3 SUMO-protein ligase PIAS1	PIAS1	O75925	488	S	0.13499	-0.612091	-0.631006	-0.30979	-0.459698	-0.0335465	-0.193727	-0.440727	0.680473	0.334423	0.566491	0.699247	0.740225	0.547904	0.808142	1.17303	-1.00879	-0.502049	-0.929602	-0.802729	-0.49006	-0.36581	-0.360703	-0.240557	97.408	0.994866	0.997827	0.99715	◯
E3 SUMO-protein ligase PIAS2	PIAS2	O75928-2	499;499	S	1.0258	0.793641	1.48677	0.865905	1.55232	1.3577	0.573358	0.766521	0.0210208	-0.0856339	-0.122322	0.157566	0.361137	0.391255	-0.545313	-0.520166	-1.60628	-1.35742	-1.18355	-0.345006	-0.577435	-0.648028	-0.020688	-0.341683	115.43	0.985912	0.959898	0.938743	◯
Survival of motor neuron-related-splicing factor 30	SMNDC1	O75940	201	S	0.343078	0.12083	0.541361	0.627528	0.471428	0.423336	-0.500789	-0.104307	-1.14556	-1.0373	-1.03062	-2.06812	-1.84487	-1.03575	-2.82312	-1.47099	-0.0563546	-0.441388	-0.288962	-0.676493	0.0730229	-0.405562	-0.00651382	-0.653558	70.757	0.994797	0.990572	0.990904	◯
Flotillin-1	FLOT1	O75955	385	S	1.25013	1.22584	0.804157	0.826032	0.846043	0.501404	0.783285	0.924539	0.16888	0.259654	-0.672026	-0.141985	-0.282498	-0.14578	-1.25632	-0.366871	-2.07558	-1.05404	-0.0907627	-0.0438586	-0.556637	-0.595939	-0.400159	-1.25089	142.06	0.993457	0.988247	0.982696	◯
Triple functional domain protein	TRIO	O75962-5	2455;2396;2455	S	-1.52109	-2.00227	-1.99609	-3.12943	-3.12458	-1.90373		-1.76613	-0.609099	-1.45512	-1.28436	-3.98116	-3.15137	-1.12676		-4.03354	-3.14176	-2.16693	-1.43523	-1.64453	-2.14145	-1.85015	-2.86207	-2.10821	64.585	0.982377	0.991769	0.993784	◯
Triple functional domain protein	TRIO	O75962-5	2429;2370;2429	S																									49.85	0.474161	0.908797	0.47842	◯
Ribosomal L1 domain-containing protein 1	RSL1D1	O76021	427	S	2.25386	1.86234	3.12648	2.23973	3.45485	3.28417	3.41746	3.00297	2.04494	1.67531	2.84521	1.97564	3.19998	3.18769	3.02189	2.60259	3.18641	2.68831	1.79686	1.54991	2.87144	2.02081	3.08982	2.97798	108.22	0.99999	0.999928	0.999117	◯
Ribosomal L1 domain-containing protein 1	RSL1D1	O76021	361	S	2.708	2.57613	3.4628	3.35123	2.50067	2.52917	2.56469	2.86396	3.01766	2.67776	3.95137	3.88056	3.06055	2.89226	3.16599	3.06977	3.23937	3.07777	2.80155	2.70587	4.08651	3.96237	2.55477	2.5266	197.48	0.998951	0.998918	0.99838	◯
Ribosomal L1 domain-containing protein 1	RSL1D1	O76021	443	S	0.303735	0.0562846	0.473009		1.23179	0.814699	1.5096	0.949398	0.362928	-0.415103	0.226194	-0.759417	0.852916	1.0936	1.13294	0.461739	1.8052	1.01179	0.130077	-0.121174	1.05508	-0.1989	1.3626	1.46009	33.731	0.677825	0.903789	0.710199	◯
Ribosomal L1 domain-containing protein 1	RSL1D1	O76021	392	S	-1.38953	-2.58606	-0.787493	-0.615028	0.131387	-0.481915	0.705216	-0.228195	0.781008	0.506611	1.75903	0.95733	1.97274	1.86532	2.26925	2.26482	0.760728	0.669855	-0.588066	-0.543152	0.308857	-0.0360475	0.101274	0.334016	48.324	0.999632	0.996547	0.999467	◯
Wolframin	WFS1	O76024	32	S	1.17383	1.30478	2.05841	2.2607	1.66115	1.64484	2.70455	2.92267	-0.428128	-0.53239	1.15718	0.985803	0.57685	0.646406	1.57201	1.44033	1.42311	1.24361	-1.20428	-0.915523	0.649961	0.714028	0.387622	0.259975	88.694	0.999446	0.999976	0.994896	◯
Wolframin	WFS1	O76024	235	S	-0.489529	-0.289355	1.50516	0.671884	0.824464	1.13949	2.57637	2.4904	0.138109	-0.163189	1.45707	1.11114	1.12067	1.09647	2.12886	2.40343	2.5499	1.78976	-0.161793	0.358469	1.17069	0.918961	0.929247	0.645875	32.237	0.974517	0.980633	0.976925	◯
ATP-dependent Clp protease ATP-binding subunit clpX-like, mitochondrial	CLPX	O76031	617	S																									87.121		0.999047	0.999803	◯
Cyclin-dependent kinase-like 5	CDKL5	O76039	407	S	-0.190669	0.19384	0.111304	0.31074	0.245852	-0.268825	0.182971	0.733304									-0.111574	-0.141294	-0.16138	-0.367088	-0.673081	-0.572261	-0.0802446	0.0709246	66.556	1		0.999997	◯
Cyclin-dependent kinase-like 5	CDKL5	O76039	306	S																	0.58574	0.645158	1.62827	1.09643	-0.311285	-0.621936	-1.11764	-1.81913	50.245			0.994601	◯
Cyclin-dependent kinase-like 5	CDKL5	O76039	529	S	-1.62119	-1.74088	-1.91871	-2.81887	-1.88706	-1.59431	-3.01052	-1.59333	-1.0454	-1.92986	-2.31594	-2.41098	-3.18447	-4.40493	-2.07631	-1.4282	-2.93885	-2.4375	-2.48117	-1.58696	-2.19193	-1.6911	-2.51683	-4.36786	106.87	0.75599	0.667316	0.644863	◯
E3 ubiquitin-protein ligase RNF8	RNF8	O76064	157	S	-1.11778	-1.04437	-0.747975	-1.23457	-1.49833	-1.62245	-2.25827	-1.47062	0.4498	0.285592	0.684607	0.795872	0.756888	0.721056	-0.636217	-0.677664									138.49	1	1	1	◯
Gamma-synuclein	SNCG	O76070	124	S	-2.79924	-2.35287	-2.12704	-4.35264	-0.871018	-0.353289	1.25778	1.49262																	129.92	1		1	◯
cGMP-specific 3',5'-cyclic phosphodiesterase	PDE5A	O76074-2	44;86	S																									33.209			0.987419	◯
AN1-type zinc finger protein 5	ZFAND5	O76080	48	S	-2.05731	-3.03723	-1.62577	-3.37171	-0.608649	-0.593923	-2.77549	-1.18714	-0.928048	-1.29999	-0.905141	-1.15107	-0.547603	-1.29069	-3.70471	-1.66416	-1.00371	-2.97754	-1.27468	-1.49608	-1.76404	-2.47912	-0.782883	-0.506398	168.81	0.999337	0.995373	0.989337	◯
Signal recognition particle subunit SRP72	SRP72	O76094	620	S				-4.03593	-3.78933	-3.315	-3.39295	-2.87555	-2.88376	-3.99843	-3.4731	-1.84144	-3.18325												192.75	0.821443	0.795212	0.488042	◯
Signal recognition particle subunit SRP72	SRP72	O76094	621	S	1.25744	1.1034	1.57079	1.205	1.32376	1.06343	1.48314	1.5693	1.98525	2.24291	1.94361	2.36648	2.26844	2.18327	2.23065	2.53266	0.821203	0.786068	0.963992	1.12118	1.40066	1.66621	1.56992	1.07425	192.75	0.92276	0.845981	0.811408	◯
Signal recognition particle subunit SRP72	SRP72	O76094	625	S	0.251169	-0.0330195	0.152118	-0.0477634	0.120482	0.0505153	-0.199901	0.294297	0.87814	1.08467	0.825123	1.0696	1.24962	0.797088	0.813106	1.08815	-0.316665	-0.249606	-0.0163189	0.416953	0.359332	0.708197	0.813817	0.0687317	151.36	0.772743	0.812088	0.761805	◯
Signal recognition particle subunit SRP72	SRP72	O76094	630	S	-1.56015	-2.09323	-1.3277	-0.861006	-0.933286	-1.39762	-2.8923	-1.56288																	150.14	0.882712	0.242937		◯
ATP-dependent DNA helicase Q4	RECQL4	O94761	89	S									-0.367213	-0.317175	-0.103055	-0.3243	0.0256267	0.414401	-0.482835	0.153703									47.481		0.963749		◯
ATP-dependent DNA helicase Q4	RECQL4	O94761	27	S									-1.96957	-3.05114	-0.868846	-2.25036	-1.08133	-1.09398	-1.05327	-0.0147926	-1.82206	-1.19479	-3.60902	-1.10518	-0.418428	-2.34652	-1.43435	-1.73346	52.486		0.999995	0.999988	◯
ATP-dependent DNA helicase Q4	RECQL4	O94761	251	S	0.829552	0.79743	0.795153	0.751148	1.42286	1.21157	1.21389	1.1285	0.548266	0.601894	0.24316	0.181918	0.638744	0.483465	0.473641	0.223412	0.161303	-0.0589488	0.0943657	-0.19714	-0.2766	-0.352983	0.593826	0.308656	46.807	0.998255	0.999038	0.989381	◯
ATP-dependent DNA helicase Q5	RECQL5	O94762	488	S	0.701567	0.672531	0.239349	0.312417	0.855746	1.38473	1.12222	0.544507	0.63516	0.546941	0.502414	0.401124	1.23893	0.757813	1.07223	0.491734	-0.441843	-1.26898	-1.12312	-0.451188	-0.51272	-0.807303	-0.732308	0.161819	72.236	0.99985	0.999996	0.997734	◯
ATP-dependent DNA helicase Q5	RECQL5	O94762	491	S	0.701567	0.672531	0.239349	0.312417	0.855746	1.38473	1.12222	0.544507	-0.00950802	0.0594344	0.169153	0.159883	1.11713	0.595973	0.923443	0.344939	-1.06419	-1.8544	-3.07846	-2.77049	-1.62184	-3.10163	-1.68891	-1.02508	72.236	0.999991	1	0.999676	◯
ATP-dependent DNA helicase Q5	RECQL5	O94762	815	S	0.644998	0.410846	0.575017	0.521094	0.804322	0.758904	0.593916	0.111118	0.248249	-0.880441	-0.575457	-0.3612	0.361692	0.243994	-0.220722	-0.153528	-2.07155	-1.1969	-1.4235	-3.29357	-3.82647	-3.35369	-0.929709	-2.04987	159.52	1	0.999998	0.999998	◯
Metastasis-associated protein MTA2	MTA2	O94776	54	S									-0.820873	-0.879714	-1.78571	-1.06776	-1.89671	-1.204	-0.585857	-1.60142									60.903	0.38787	0.790269		◯
Metastasis-associated protein MTA2	MTA2	O94776	435	S																									50.323			0.969784	◯
Ubiquitin carboxyl-terminal hydrolase 1	USP1	O94782	67	S	0.561273	0.299538	0.891302	0.35408	0.723787	0.49804	0.950658	0.840322	-0.819181	-0.873012	-0.629524	-2.05109	-0.757354	-1.02406	-1.44906	-0.918143	-0.436915	-0.0434305	-0.542438	-0.352668	-0.014194	-0.968835	-0.338755	-0.595845	117.74	0.805737	0.904025	0.982787	◯
Ubiquitin carboxyl-terminal hydrolase 1	USP1	O94782	313	S	1.02279	0.815005	1.50028	1.01264	0.472841	-0.0371027	1.26826	0.989562																	113.01	0.999997	0.999997	1	◯
Serine/threonine-protein kinase 10	STK10	O94804	450	S	-1.00454	-0.69854	-0.640083	-0.0815087	-2.37483	-1.29869	-1.7564	0.211608																	142.14	0.983665	0.808318	0.721238	◯
Serine/threonine-protein kinase 10	STK10	O94804	454	S	0.19466	0.0583531	0.324738	0.644845	-1.07915	-0.0400067	-0.257072	1.19181	-1.2577	-1.29308	-1.01348	-0.16065	-2.46763	-2.83279	-0.90995	0.117693	0.736794	0.276771	-0.0614937	0.0202341	0.705173	1.02989	-0.0741562	-0.40125	142.14	0.989245	0.946629	0.948	◯
Serine/threonine-protein kinase 10	STK10	O94804	13	S	0.288098	0.483375	1.12827	1.18349		1.23579	-0.987233	0.12075	0.332205	-0.0137551	1.73608	1.94308		2.03919	-1.66993	0.641444	-0.1315	-0.722915	-0.949712	-1.05698	0.251887	0.397091	0.487561	0.211255	52.426	0.94444	0.986149	0.926983	◯
Serine/threonine-protein kinase 10	STK10	O94804	951	S																									77.015	0.797451	0.48518		◯
Serine/threonine-protein kinase 10	STK10	O94804	438	S	0.629703	1.05075	0.897873	0.872742	-0.254823	0.272429	0.596168	0.63993	0.0370619	-0.318218	-0.319369	0.0881427	-0.2079	-0.76486	0.198239	-0.370402	0.603269	0.103606	0.451924	0.5448	0.134101	0.853992	0.162536	-0.193621	143.84	1	1	1	◯
Serine/threonine-protein kinase D3	PRKD3	O94806	364;364	S																									38.421		0.992042	0.992062	◯
Serine/threonine-protein kinase D3	PRKD3	O94806	41;41	S	-2.25558	-1.35562	-2.23272	-1.95476	-2.19009	-2.51162	-1.8102	-1.27882			-3.29999				-3.23469	-3.91455									56.983	0.924259	0.661632		◯
Serine/threonine-protein kinase D3	PRKD3	O94806	213;213	S	-0.123054	-0.0196239	0.121299	-0.0627036	-0.0337841	-0.362216	-0.441554	0.252843																	38.257	0.992504	0.920728	0.997664	◯
Serine/threonine-protein kinase D3	PRKD3	O94806	27;27	S	-0.414005	0.0113153	0.0985518	-0.294025	-0.907346	-0.461985	-1.60034	-0.218969	-0.360186	-0.9248	0.175618	-1.06451	0.0336277	-0.0437038	-1.70618	-0.403005	-0.962747	-0.121018	-0.165688	-0.317418	0.211057	0.176124	-0.0931507	0.441582	94.315	0.983358	0.991605	0.995946	◯
Serine/threonine-protein kinase D3	PRKD3	O94806	31;31	S	-0.8244	-0.310213	-0.176697	-0.546448	-1.01813	-0.664426	-1.60034	-0.42197	-0.524438	-0.9248	0.0728344	-1.06451	0.0336277	-0.0437038	-1.70618	-0.533724	-0.962747	-0.121018	-0.303605	-0.317418	0.211057	0.176124	-0.0931507	0.441582	94.315	0.820637	0.792548	0.850158	◯
Serine/threonine-protein kinase D3;Serine/threonine-protein kinase D1	PRKD3;PRKD1	O94806	735;742	S	-0.469332	-1.00036	-0.479393	-0.33178	-0.573368	-0.575764	-2.58859	-1.40954	0.163186	0.145203	0.206252	0.198913	0.0553094	0.0455632	-1.48438	-0.0734541	-0.015254	0.0453971	0.530744	0.725607	0.848108	0.498252	0.85932	0.911884	113.32	1	0.999885	0.999998	◯
Serine/threonine-protein kinase D3;Serine/threonine-protein kinase D1	PRKD3;PRKD1	O94806	391;391;397	S									-2.31437	-2.61445	-2.32906	-3.03365	-3.66701		-1.60334		-2.41259	-0.926353	-1.63434	-1.17397	-1.09482	-1.60056	-1.32933	-1.29795	97.758	0.76601	0.625965	0.829903	◯
Serine/threonine-protein kinase D3;Serine/threonine-protein kinase D1	PRKD3;PRKD1	O94806	395;395;401	S																	-1.96889	-1.95941	-1.43224	-1.43473	-2.74106	-1.45584	-1.652	-2.80863	33.078			0.897316	◯
Glutamine--fructose-6-phosphate aminotransferase [isomerizing] 2	GFPT2	O94808	244	S									-1.29278	-1.15875	-1.37106	-0.88739	1.11112	1.31519	-0.669858	-0.708085									103.4	0.840313	0.798941	0.901241	◯
Tubulin polymerization-promoting protein	TPPP	O94811	159	S	-2.08024	-1.93187	-2.26559	-3.40594	-1.74946	-1.85085	-2.79609	-2.05642																	23.143	0.78446		0.498777	◯
Tubulin polymerization-promoting protein	TPPP	O94811	160	S									-2.66162	-1.88636		-5.16882	-3.55643	-1.65965	-3.23378	-1.09676									44.894		0.864775	0.498777	◯
Tubulin polymerization-promoting protein	TPPP	O94811	32	S																									63.853		0.978217	0.911252	◯
Tubulin polymerization-promoting protein	TPPP	O94811	18	S	1.15544	0.956482	-0.181918	-0.0355801	0.879608	0.876489	0.834105	1.28608	0.559663	0.821693	-0.749546	-0.523495	-0.0655909	0.601216	0.339789	0.731997									37.549	0.937247	0.967909	0.967679	◯
BAI1-associated protein 3	BAIAP3	O94812-2	97;115	S	-0.643393	-0.751507	-0.609534	-1.28325	0.619022	0.167739	-0.153271	0.160866	-2.86457	-1.77796	-2.84536	-3.7576	-0.977899	-1.87902	-3.00834	-1.85285	-1.92842	-2.70208	-1.21349	-1.44341	-1.79346	-1.54871	-0.869575	-1.27485	57.314	0.805498	0.819161	0.798747
Kelch repeat and BTB domain-containing protein 11	KBTBD11	O94819	107	S	0.768155	0.817449	-0.28094	-0.331723	-0.0290621	0.179249	0.15403	-0.128549	0.926801	0.808552	-1.14074	-0.960834	-0.443181	-0.409707	-0.464338	-0.201919	0.734287	0.715834	1.38	1.49953	0.378226	0.452686	0.962471	1.12118	82.039	1	1	1	◯
Kelch repeat and BTB domain-containing protein 11	KBTBD11	O94819	310	S	1.09326	1.11714	-0.460843	-0.869185	0.657165	0.802223	-0.645545	-0.379636									-2.48635	-2.44224	-0.854012	-1.00422	-3.85544		-2.57703	-1.61343	78.122	0.999491	0.875226	0.997869	◯
Kelch repeat and BTB domain-containing protein 11	KBTBD11	O94819	314	S	2.36435	2.08029	0.414375	0.0322538	1.30178	1.23699	0.49707	0.515363	-0.198441	-0.797018	-5.13862		-3.07794	-3.28197	-3.21712		-2.48635	-2.44224	-0.854012	-1.00422	-3.85544		-2.57703	-1.61343	78.122	0.963957	0.744681	0.98498	◯
Probable phospholipid-transporting ATPase VB	ATP10B	O94823	617	S									1.64633	1.46286	-0.221938	-0.139176	-0.48178	-0.0194758	0.284476	0.545269	0.183547	0.236843	1.4986	1.10024	-0.568013	-0.651214	-0.390512	-0.836618	30.608	0.981478	0.925617	0.945567
Mitochondrial import receptor subunit TOM70	TOMM70A	O94826	91	S	2.89411	2.37197	2.83107	2.73359	2.77878	2.66484	2.1494	2.23179	3.18702	3.10444	3.42397	3.39323	3.18858	3.19084	2.7144	2.9265	1.57423	2.03711	2.13359	1.96069	2.4756	2.35017	2.10331	2.11746	186.51	0.999968	0.999871	0.999646	◯
Mitochondrial import receptor subunit TOM70	TOMM70A	O94826	434	S																									34.235			1	◯
Pleckstrin homology domain-containing family G member 5	PLEKHG5	O94827-5	851;888;907;928;851	S									-1.04148	-0.815825	-2.03404	-1.12812	-1.83847	-1.43216	-1.51439	-1.26124	0.533705	0.80272	0.469788	0.728889	0.483408	0.285311	0.367278	0.497217	35.202		1	1	◯
Pleckstrin homology domain-containing family G member 5	PLEKHG5	O94827-5	855;892;911;932;855	S									-1.04148	-0.815825	-2.03404	-1.12812	-1.83847	-1.43216	-1.51439	-1.26124	0.533705	0.80272	0.469788	0.728889	0.483408	0.285311	0.367278	0.497217	35.202		1	1	◯
Pleckstrin homology domain-containing family G member 5	PLEKHG5	O94827-5	903;940;959;980	S	-0.0741278	0.534052	0.284994	0.104224	0.125753	0.305876	0.197202	0.244057	0.473548	0.56823	-0.622239	-0.821207	-0.994749	-0.54729	-2.69192	-0.810574	-3.61581	-1.32599	0.624629	0.897239	-0.317316	-0.172466	-0.435732	-0.180757	97.023	0.840008	0.870867	0.998768	◯
TOX high mobility group box family member 4	TOX4	O94842	178	S									0.106809	-0.139773	0.104622	-0.0434804	0.00269005	-0.161845	1.12983	1.20706	0.791154	1.20237	0.867187	1.08916	1.08336	1.1704	0.627499	0.83432	94.277	0.990846	0.853457	0.988645	◯
TOX high mobility group box family member 4	TOX4	O94842	182	S	-0.4141	-0.402568	-0.34679	-0.280506	0.00510109	0.351921	0.173534	0.355942	0.106809	-0.139773	0.104622	-0.0434804	0.00269005	-0.161845	1.12983	1.20706	0.791154	1.20237	0.867187	1.08916	1.08336	1.1704	0.627499	0.83432	94.277	0.772304	0.876026	0.708031	◯
Protein-methionine sulfoxide oxidase MICAL2	MICAL2	O94851-2	344;515	S																									24.46	0.998732			◯
Uncharacterized protein KIAA0754	KIAA0754	O94854-2	181;181	S	-0.41087	-0.287355	0.4605	0.629259	-0.112923	0.471034	-0.240588	0.564028																	57.436	0.790153			◯
Uncharacterized protein KIAA0754	KIAA0754	O94854-2	666;666	S																									59.131	0.728527	0.829793	0.862593	◯
Uncharacterized protein KIAA0754	KIAA0754	O94854-2	668;668	S																									76.542	0.692686	0.78528		◯
Protein transport protein Sec24D	SEC24D	O94855	266;267	S											-4.11648		-4.1187	-4.34538						-3.31935				-4.19442	43.356	0.997123	0.996647	0.996607	◯
STAGA complex 65 subunit gamma	SUPT7L	O94864-2	321;323	S																									112.87	0.999954	0.999849	0.998115	◯
STAGA complex 65 subunit gamma	SUPT7L	O94864-2	332;334	S																									112.87	0.999036	0.999848	0.968737	◯
STAGA complex 65 subunit gamma	SUPT7L	O94864-2	106;108	S	-4.80862	-2.9321	-2.79858	-3.40454	-3.11655	-1.65349			-2.92441		-3.28728	-4.24593				-3.04823	-2.27849	-3.71418	-3.70237		-2.44432	-2.77582	-3.09942	-2.64206	39.709	0.990909	0.994727	0.984732	◯
E3 UFM1-protein ligase 1	UFL1	O94874-2	393;458;458	S	2.83846	2.60684	2.3655	1.74024	1.96249	1.51635	1.92868	1.75257	2.71938	2.39511	2.16867	1.51046	1.85548	1.391	1.36464	1.76476	1.35956	1.09778	1.83909	1.98491	1.86595	1.16986	1.30933	1.26472	192.07	0.999999	1	1	◯
Sorbin and SH3 domain-containing protein 2	SORBS2	O94875-3	383;429;429;404	S	4.07451	4.12643	-0.583931	-0.151332	-2.68921	-2.53318	-2.98612	-1.8872	3.74248	3.82982	-0.100787	-1.03449	-2.56779	-2.84415	-2.22363	-1.75879	-1.40705	-2.18952	3.22793	3.44715	-0.383949	-1.22863	-3.47118		56.387	1	1	1	◯
Sorbin and SH3 domain-containing protein 2	SORBS2	O94875-3	278;324;324	S	1.87861	2.04306	0.385992	0.585535	-0.0877385	0.19033	0.322769	0.00190998	0.469708	0.640265	-1.73211	-1.57563	-3.53598	-3.11629	-2.26613	-2.50987	0.752196	1.12862	3.02144	3.10087	1.36072	1.31114	1.08321	0.765833	64.858	0.992421	0.958843	0.967328	◯
Sorbin and SH3 domain-containing protein 2	SORBS2	O94875-3	166;212;212;212;166;85	S	0.837813	0.892478	0.0677636	-0.2216	-0.140437	-0.616307	-0.05699	0.315094	1.9266	1.58455	0.537972	0.199794	0.0764165	0.0791934	0.460788	0.897404	-0.536639	-0.640022	0.145925	-0.0980588	-0.569706	-0.859982	-1.80279	-1.61529	120.89	0.85462	0.85462	0.818498	◯
Sorbin and SH3 domain-containing protein 2	SORBS2	O94875-3	350;396;396;371;278	S	5.80364	5.88115	3.18556	3.54047	2.37745	2.6261	2.89846	3.12465	4.87201	4.84419	2.53075	2.65953	1.64417	1.59225	1.80585	2.28474	2.69543	2.90803	5.17095	5.23708	2.8736	3.00067	2.06747	1.71338	185.84	0.993393	0.915864	0.843826	◯
Sorbin and SH3 domain-containing protein 2	SORBS2	O94875-3	260;306;306	S	2.08037	2.21887	0.369672	0.600617	0.699163	0.464715	0.184352	0.365387	2.0142	2.08144	-0.039543	0.0268235	0.27609	-0.0101007	-0.648044	0.522247	-0.84173	-0.983195	1.29938	1.53191	-0.757561	-0.91397	-0.27589	-1.18752	120.33	0.9992	0.998701	0.998143	◯
Sorbin and SH3 domain-containing protein 2	SORBS2	O94875-3	331;377;377;352;259	S	2.04624	1.98657	-0.538512	-1.01717	-0.267727	-0.894788	-0.85839	-1.02049																	100.44	1		1	◯
Sorbin and SH3 domain-containing protein 2	SORBS2	O94875-3	370;416;416;391;298	S	-0.236833	-0.13687	-2.74567	-2.37334		-3.92928	-2.72089		-1.29618	-1.05717															76.508	0.634904	0.656174	0.754425	◯
Sorbin and SH3 domain-containing protein 2	SORBS2	O94875-3	371;417;417;392;299	S																									47.546		0.84042		◯
Sorbin and SH3 domain-containing protein 2	SORBS2	O94875-3	374;420;420;395;302	S	-0.0746239	0.252835	-2.24037	-3.34063	-2.93535	-3.58843		-3.44059	-0.113212	-0.116121	-3.26022	-3.06659	-3.19079	-2.12615	-3.39722	-3.70083			-0.821247	-0.915011	-2.39456	-2.94274			76.508	0.989024	0.933572	0.933598	◯
Sorbin and SH3 domain-containing protein 2	SORBS2	O94875-3	157;203;203;203;157;76	S																	-2.65086	-1.96963	-0.0622086	-0.0514608	-1.78877	-2.27547	-2.65948	-2.32496	103.39			0.99924	◯
Transmembrane and coiled-coil domains protein 1	TMCC1	O94876	414	S	0.959572	0.725344	0.413942	0.822421	0.731987	0.649106	1.03618	0.260226	-0.274286	-0.504869	-0.223894	-0.944515	-0.59678	-0.971023	0.0763416	-1.36756	-1.45397	-2.04089	-1.42633	-1.21699	-1.88108	-1.81126	-2.00803	-1.09178	123.46	0.969623	0.955552	0.982239	◯
Transmembrane and coiled-coil domains protein 1	TMCC1	O94876	382	S																									54.907	1	1		◯
PHD finger protein 14	PHF14	O94880	530;245	S	-0.2385	-0.0748504	-0.479602	-0.617969	-1.16841	-1.34209	0.834741	0.769219									0.409016	0.0966087	-0.121077	-0.618525	-0.947604	-1.13245	-1.67662	-2.69527	64.572	1	1	1	◯
PHD finger protein 14	PHF14	O94880	280	S									-0.302955	0.017327	-0.611958	-0.247844	-1.1513	-0.848495	-0.273797	0.140013	-0.668103	-0.473108	-0.60728	-0.88865	-0.509934	-0.690957	-0.733324	-0.604119	160.5	0.499742	0.877214	0.499999	◯
PHD finger protein 14	PHF14	O94880	290	S	1.69554	1.74499	0.640062	0.783903	0.0293113	-0.16585	1.59798	1.10657	1.60487	1.79498	1.05113	0.758704	-0.1555	0.281494	1.40653	0.967941	1.5613	1.77767	2.01359	1.96049	0.923384	1.05909	0.278879	0.260468	216.36	0.999994	0.999971	0.999994	◯
PHD finger protein 14	PHF14	O94880	294	S	-1.32081	-1.85179	-1.50375	-2.75093	-1.50519	-2.10681	-2.03993	-2.6005	-3.354	-1.92045	-1.59295	-3.88773	-1.62593	-2.39658	-1.4263	-1.99104	-0.954825	-2.39038	-1.1065	-1.33677	-1.28527	-2.21249	-1.27493	-0.853806	94.594	0.942569	0.915197	0.817126	◯
PHD finger protein 14	PHF14	O94880	302	S	1.74156	1.76113	1.18168	0.858871	-0.11362	-0.64197	1.57374	1.36532	0.694453	0.331283	-0.203164	-0.311339	-0.669648	-0.85076	0.397211	-0.0810587	-0.817685	-0.669879	-0.323378	-1.05424	-1.0831	-1.21721	-2.9855	-2.98915	51.288	0.99981	0.997369	0.999265	◯
PHD finger protein 14	PHF14	O94880	277	S	-0.534454	-0.771413	-0.485932	-0.12643	-0.825597	-1.35045	-1.37039	-0.434257	-0.203022	-0.150842	-0.408036	0.0147264	-1.25852	-1.26165	-0.552372	-0.403618	-0.668103	-0.473108	-0.60728	-0.88865	-0.509934	-0.690957	-0.733324	-0.604119	110.96	0.586779	0.83522	0.499999	◯
SAM and SH3 domain-containing protein 1	SASH1	O94885	507	S																									28.793	0.999986	0.998951	0.999594	◯
SAM and SH3 domain-containing protein 1	SASH1	O94885	248	S	0.492283	-0.315337	-0.00623691	-0.914881	-0.474056	-0.078031	-0.790813	-2.53141	0.411885	-0.24013	-0.1006	-0.535313	0.35794	-0.251727	-0.856258	-2.58672	0.810603	0.385995	1.36569	1.1782	1.03252	0.728138	1.1321	1.3181	153.02	0.999997	1	1	◯
SAM and SH3 domain-containing protein 1	SASH1	O94885	442	S	-0.210156	-0.079139	-1.0337	-0.627655	0.153836	-0.0638557	-0.445435	0.188364	0.541175	0.595868	0.190633	0.0693191	0.664172	0.870126	0.665502	0.503912									25.518	0.7522	0.781339		◯
SAM and SH3 domain-containing protein 1	SASH1	O94885	614	S	-1.24131	-1.57313	-3.35905	-2.21087	-2.98281	-2.61562		-2.71046	-0.473303	-1.01043	-1.5727	-1.19552	-1.30812	-0.977816	-3.49456	-1.45032									117.93	1	1	1	◯
SAM and SH3 domain-containing protein 1	SASH1	O94885	743	S																									14.656		0.999211		◯
SAM and SH3 domain-containing protein 1	SASH1	O94885	721	S	-0.574197	-0.389806	0.0941318	0.0656719	-0.63135	-0.458431	-0.437889	-0.135517	-0.23176	-0.390151	-1.11381	-0.27972	-1.48734	-1.18402	-1.09394	-0.985151	-1.59311	-1.98603	-2.40107	-3.44017	-1.77143	-2.40269	-1.63515	-1.66624	93.557	0.994972	0.998457	0.96242	◯
SAM and SH3 domain-containing protein 1	SASH1	O94885	90	S	-0.696971	-0.35319	-0.528004	0.0436091	0.090552	-0.576243	-0.807653	-0.115591																	46.156	0.999645		0.999996	◯
SAM and SH3 domain-containing protein 1	SASH1	O94885	813	S	1.67393	1.91637	1.77232	2.09534	1.49188	2.13379	1.46292	2.28627	1.90613	1.83284	2.03842	2.18519	1.86285	2.12928	1.6523	2.25713	0.549124	0.271513	0.488059	0.197135	0.21044	0.671504	0.572464	0.581109	63.757	0.999995	0.999992	0.999993	◯
SAM and SH3 domain-containing protein 1	SASH1	O94885	137	S									-0.789614	-1.02388	-0.648904	-0.400775	-0.336323	-0.0293174	-0.647159	-0.85839									41.137		0.935405		◯
SAM and SH3 domain-containing protein 1	SASH1	O94885	407	S	0.116749	0.378742	-0.143602	0.401682	-0.473803	0.406368	-0.34115	0.0196744	-4.58411	-3.62342	-4.43168	-4.14065		-4.32022			0.539342	0.314184	1.43747	1.04497	0.709018	1.24509	0.710704	0.964493	90.975	0.938814	0.848633	0.981419	◯
Transmembrane protein 63A	TMEM63A	O94886	735	S																									57.659	0.883021	0.749851	0.724037
Transmembrane protein 63A	TMEM63A	O94886	739	S	1.28684	1.38837	0.580345	0.523475	-0.47996	-0.157942	-0.375383	0.161523	0.665494	0.535443	-0.0267804	-0.534553	-0.591934	-0.68706	-0.55175	0.0948929									92.823	0.997746	0.986382	0.950129	◯
FERM, RhoGEF and pleckstrin domain-containing protein 2	FARP2	O94887	439;439	S	1.55812	1.42966	0.788296	0.699708	0.253623	0.141762	-0.469493	0.112241	0.218489	0.342003	-0.551983	-0.505589	-1.70464	-1.13129	-2.31812	-1.65552	-0.63734	-2.21082	-0.420116	-0.75459	-1.10752	-1.24413	-1.40106	-2.049	151.51	0.999949	0.999877	0.989598	◯
FERM, RhoGEF and pleckstrin domain-containing protein 2	FARP2	O94887	886	S	-2.08293	-2.12522	-1.59923	-2.29726	-1.38142	-2.45203	-1.80108	-1.74725										-3.2463	-4.05221	-4.25269	-3.5814	-2.52914			147.32	1	1	1	◯
UBX domain-containing protein 7	UBXN7	O94888	288	S	-1.40158	-1.27022	-1.1472	-0.409104	-0.662235	-0.995047	-1.48127	-0.770038	0.28442	0.269278	0.0945584	0.701669	-0.623947	0.223881	0.249505	0.506802	-2.47716	-1.01818	-0.880635	-0.438035	-0.853652	-0.195855	-1.16753	-1.06686	196.92	0.999999	0.999984	1	◯
UBX domain-containing protein 7	UBXN7	O94888	350	S	0.249188	0.0493678	0.295738	0.757055	1.68978	1.75087	0.882067	-0.323624	-0.501903	-0.834746	-0.470765	-0.387332	0.972238	0.867409	0.0661715	-0.791956	0.377497	-0.477715	-0.307925	-0.343183	-0.211304	0.0612726	1.14841	1.44403	71.814	1	1	1	◯
Pre-mRNA cleavage complex 2 protein Pcf11	PCF11	O94913	705	S	1.85767	1.75268	2.74676	2.59162	1.84624	2.01687	1.81285	1.87144	2.17919	1.95061	2.87781	2.87838	2.13892	2.09073	2.14683	2.22759									127.66	1	1	1	◯
Pre-mRNA cleavage complex 2 protein Pcf11	PCF11	O94913	777	S	0.528089	0.805731	1.23696	1.74943	0.561556	0.304004	0.8931	0.991966	1.64536	1.82908	2.35715	2.69097	1.49893	1.53962	1.60441	1.47676									39.852	1	1		◯
Pre-mRNA cleavage complex 2 protein Pcf11	PCF11	O94913	1520	S	1.28911	1.02266	1.69865	1.91227	1.40542	1.3237	1.17063	1.15968	-0.641787	-0.925435	-0.763281	-0.860537	-0.329159	-0.691114	-1.33726	-1.20689									94.649	1	1	1	◯
Pre-mRNA cleavage complex 2 protein Pcf11	PCF11	O94913	509	S	0.826832	1.10413	1.28097	1.39949	1.09757	0.719874	-0.308459	-0.230544																	48.224	0.944108	0.480496	0.444534	◯
Pre-mRNA cleavage complex 2 protein Pcf11	PCF11	O94913	511	S	0.541098	0.904984	1.16651	1.5406	1.18231	0.611156	-0.416743	-0.798392																	56.29	0.858387	0.430961	0.444534	◯
Pre-mRNA cleavage complex 2 protein Pcf11	PCF11	O94913	370	S																									18.46	0.761176			◯
Pre-mRNA cleavage complex 2 protein Pcf11	PCF11	O94913	372	S																									18.46	0.992801			◯
Pre-mRNA cleavage complex 2 protein Pcf11	PCF11	O94913	489	S	-0.62152	-0.0792653	-0.147043	0.231265	-0.66126	-0.648502	0.0576051	-0.782375	1.41879	1.40304	1.42161	1.76042	1.24639	1.13328	1.95292	1.08586	1.65745	1.84122	0.848192	1.13122	1.34092	1.29064	1.15117	1.06546	75.024	0.81904	0.840673	0.870766	◯
Pre-mRNA cleavage complex 2 protein Pcf11	PCF11	O94913	494	S	0.413741	0.298177	0.741775	0.828379		0.680881	0.915318	1.00576	-0.302599	-0.229998	0.142075	0.0446626	-0.523745	-0.156746	-0.0642255	0.77719	1.82419	1.84751	1.18246	1.33104	1.5137	1.47008	1.5779	1.53499	82.872	0.999999	1	1	◯
Protein furry homolog-like	FRYL	O94915	889	S	-4.51558	-3.7192	-3.21918	-1.93319	-2.60989	-2.90724	-3.11367	-3.5329	-3.38018	-2.93108	-0.879395	-1.30274	-1.4513	-0.762978	-2.20539	-1.03833	-0.357479	-0.457253	-1.86891	-2.93898	-0.944827	-0.0250378	-0.107548	-0.125661	114.96	0.973497	0.953188	0.993984	◯
Protein furry homolog-like	FRYL	O94915	844	S										-4.40374	-1.80249	-4.31634	-3.59025	-3.16876		-1.74459		-3.51229		-2.94163	-2.77494	-3.74934	-2.5736	-2.71711	68.308	0.999999	0.999788	0.999991	◯
Protein furry homolog-like	FRYL	O94915	1923	S																									83.163	0.765805		0.763302	◯
Protein furry homolog-like	FRYL	O94915	1935	S																									42.945		0.803472		◯
Protein furry homolog-like	FRYL	O94915	1978	S	-2.28031	-2.21053	-0.743048	-0.170918	-1.08084	-0.865104	-1.07068	-0.651313	-0.359269	0.111105	0.778656	1.00292	0.586857	0.775701	0.713427	-0.116173	2.22969	2.00618	0.9456	1.1836	1.78327	2.08088	1.6254	1.75601	26.2	0.811944	0.975409	0.865887	◯
Protein furry homolog-like	FRYL	O94915	2272	S	0.268774	-0.0126105	0.85021	0.759956	0.882269	0.563772	0.768938	0.370087	0.160194	-0.414718	0.727302	0.337066	0.296981	0.529114	0.327313	0.267959	1.1254	0.772501	0.838207	1.10521	1.23985	1.27358	0.883007	0.799008	112.26	0.992221	0.964602	0.979308	◯
Nuclear factor of activated T-cells 5	NFAT5	O94916-2	485;514;561	S									-0.401824	-0.34079	-0.0222454	0.064167	0.275619	0.393901	-0.415398	-0.427514	-1.0818	-0.72643	-0.345632	-0.382387	-0.458193	0.118163	0.239416	0.147998	116.07	0.498195	0.631777	0.801495	◯
Nuclear factor of activated T-cells 5	NFAT5	O94916-2	69;98;145	S	-2.03152	-2.60573	-3.40044	-3.09041	-2.59003	-2.47872	-3.73313	-2.63353																	46.435	0.995525	0.996303		◯
Actin-binding LIM protein 3	ABLIM3	O94929-2	311;311;373	S	-0.718534	-0.996179	-0.829005	-0.786785	0.291866	0.917621	1.41283	0.600601	-3.95034	-2.82725	-3.02785	-1.14079	-0.895979	-0.308465	-0.793762	-1.92345	1.46853	1.42772	-0.551366	-1.87303	-0.628529	-0.430774	0.656303	0.731993	123.71	0.85135	0.841525	0.89437	◯
Actin-binding LIM protein 3	ABLIM3	O94929-2	392;408;503	S	-1.5797	-1.23771	-1.0884	-1.45362	-1.25862	-1.35383	-0.55227	-0.961829																	68.991	0.986745	0.90195	0.948739	◯
Lysine-specific demethylase 4B	KDM4B	O94953	622	S	-0.642308	-0.459225	-0.533649	-0.466197	0.00398466	-0.469102	-0.441657	-0.378394																	8.8111	0.996531			◯
Solute carrier organic anion transporter family member 2B1	SLCO2B1	O94956-2	93;320	S	2.62012	2.56514	1.06864	1.15532	0.565818	0.651726	1.18575	1.37746	2.25132	2.01785	0.771504	0.556982	0.475204	0.180052	0.414779	0.837447	-0.889372	-0.617246	0.752094	0.504192	-0.888541	-1.37785	-1.42998	-1.14757	76.469	0.97372	0.998685	0.992091	◯
Protein SOGA1;N-terminal form;C-terminal 80 kDa form	SOGA1	O94964-2	35	S	-0.359981	-0.410254	-1.03842	-1.30774	0.164743	0.159132	-0.959917	0.00716726																	35.099	1		1	◯
Protein SOGA1;N-terminal form;C-terminal 80 kDa form	SOGA1	O94964-2	1541;1303;432	S																									80.784	0.897589	0.755961		◯
Protein SOGA1;N-terminal form;C-terminal 80 kDa form	SOGA1	O94964-2	1255;1017;146	S	1.00922	1.05611	0.780668	1.09116	1.86146	1.7313	0.216184	0.8114	1.40862	1.38568	0.738	0.996173	2.01208	2.01057	0.580185	0.828339	-1.98882	-1.96761	-0.973585	-0.924998	-2.57017	-1.12843	-0.201028	-0.391162	51.981	0.999821	0.996886	0.9983	◯
Ubiquitin carboxyl-terminal hydrolase 19	USP19	O94966-2	330;229;244;244	S									-2.75835	-1.52984	-1.85365	-1.55104	-1.43496	-1.99291	-1.85022	-0.775794									47.245	1	1	1	◯
Protein transport protein Sec31A	SEC31A	O94979-7	532;760;799;760;799;799;799	S	3.25151	3.38475	1.75986	1.76197	3.70422	3.81276	3.77149	3.39143	3.6409	3.64909	1.54358	1.39529	4.08922	4.27667	4.15974	3.63138	2.5055	2.66788	2.0185	1.92003	0.108392	-0.207954	2.45481	2.67485	172.9	1	1	1	◯
Protein transport protein Sec31A	SEC31A	O94979-7	912;1010;1049;1124;1148;1163;1176	S																									49.162	0.882025	0.728158		◯
Centrosomal protein of 152 kDa	CEP152	O94986	1405	S									-1.58885	-0.912321	-1.06145	-2.80839	-2.43303	-2.97837	-1.45918	-1.16263									113.93	1	1	1	◯
Centrosomal protein of 152 kDa	CEP152	O94986-1	1264;1357	S	-2.85601	-2.89312	-2.99296	-2.70532	-1.90137	-3.47743	-3.13417	-3.89579																	10.421	0.996774
Centrosomal protein of 152 kDa	CEP152	O94986-1	1266;1359	S	-2.85601	-2.89312	-2.99296	-2.70532	-1.90137	-3.47743	-3.13417	-3.89579																	10.421	0.914389
Protein HEXIM1	HEXIM1	O94992	66	S	-0.513589		-0.811059	-0.0850847	-0.1485	-0.52454	-0.592172	-0.17501	-1.4586		-1.47935	-1.24502	-1.75359	-1.2496	-2.72172	-2.25586			-1.01465	-1.17069	-1.07334	-0.625627	-2.05	-0.416477	62.623	0.966049	0.891058	0.957623	◯
Tight junction protein ZO-3	TJP3	O95049	112;131;131	S	-0.0349882	-0.200439	-1.28433	-0.399167	-0.00736924	-0.453459	-0.163057	-0.463807	0.764985	0.808031	0.0660302	0.129306	0.710785	0.724164	0.572909	-0.130715	-2.29382	-2.53042	-2.00067	-1.58312	-2.20628	-1.95932	-3.68941	-2.68986	96.537	0.999988	0.99999	0.999335	◯
Tight junction protein ZO-3	TJP3	O95049	382;387;401	S	1.50092	1.41776	1.25995	1.46365	1.13369	1.21673	0.213676	1.5831	0.21128	0.025958	-0.526909	-0.507132	-0.47413	-0.865663	-1.14366	-1.33697	-3.0896	-3.58249	-3.7807	-1.3707	-1.4195	-1.53924	-1.69292	-2.28659	103.49	0.986668	0.957598	0.731341	◯
Tight junction protein ZO-3	TJP3	O95049	385;390;404	S	1.52654	1.43112	1.44463	1.69356	1.35737	1.59827	0.853167	1.73142	-0.938797	-1.30574	-1.46939	-1.1193	-0.816482	-1.19678	-1.14366	-2.09631	-1.65982	-0.657219	-0.727193	-0.112463	-0.0104527	0.043176	0.0215297	-0.152301	103.49	0.981281	0.78563	0.828026	◯
Tight junction protein ZO-3	TJP3	O95049	135;154;154	S	0.5941	0.451288		-4.78819		-4.16392		-4.05509																	73.339	0.788511			◯
Tight junction protein ZO-3	TJP3	O95049	392;397;411	S	-1.30964	-1.90261	-2.42399	-3.1391	-3.62656	-3.06652	-4.17191	-3.2559	2.13399	2.12693	0.704772	0.655311	0.558079	0.621893	1.03044	0.889418	-0.712273	-0.93823	0.994898	1.01206	-0.285285	-0.700741	-0.43975	-0.744447	51.117	0.992934	0.99895	0.999766	◯
Tight junction protein ZO-3	TJP3	O95049	333;338;352	S	2.48414	2.5943	0.768474	1.15171	0.8036	0.862843	1.3155	1.27746	2.80917	3.10011	1.31929	1.63307	0.552254	1.02398	1.94897	1.07159	0.840116	0.314814	2.12612	2.23273	1.01243	0.981922	-0.226591	0.163688	183.75	0.999999	1	1	◯
Tight junction protein ZO-3	TJP3	O95049	337;342;356	S	-1.09443	-0.631633	-2.12102	-1.62616	-1.79377	-2.54896	-2.06786	-3.42182	0.288536	0.623578	-0.821959	0.330435	-0.644594	-0.00635757	-0.655069	-0.04114	-0.0893577	-0.824358	0.430714	0.445549	0.221495	0.509879	-0.329982	0.195429	109.6	0.975423	0.999682	0.995646	◯
Tight junction protein ZO-3	TJP3	O95049	341;346;360	S	2.06854	2.21034	0.312354	0.213933	0.604915	0.136861	0.684902	1.06317	1.71155	1.72709	-0.168001	-0.287017	-0.293099	-0.448886	0.538695	-1.09379	0.698196	0.094199	1.72706	1.77396	0.60836	0.661333	0.61276	0.42042	183.75	0.999959	0.999806	0.999833	◯
Tight junction protein ZO-3	TJP3	O95049	345;350;364	S	-0.498702	-0.273615	-1.44678	-2.11481	-1.65613	-1.11233	-0.639173	-1.09119	0.70988	1.02066	-0.708681	-0.829673	-1.47193	-0.611169	0.452676	-0.480563	-1.14757	-2.36859	-0.716217	-0.0101267	-2.68622	-2.07231	-2.27872	-3.23081	128.55	0.999999	1	1	◯
Tight junction protein ZO-3	TJP3	O95049	898;903;917	S	-1.46865	-0.539089	-0.950183	-0.343505	-1.39874	-3.49208	-3.74271	-2.26078																	15.298	0.933336			◯
Tight junction protein ZO-3	TJP3	O95049	203;222;222	S	3.02876	2.99897	1.75941	2.10211	1.49997	1.23442	1.15179	1.55867	3.61196	3.61375	2.2931	2.52381	2.03036	2.10588	1.62508	1.81779	-1.51708	-2.15262	0.948241	0.640651	-0.79564	-0.38983	-1.43615	-1.89746	87.207	1	1	1	◯
Tight junction protein ZO-3	TJP3	O95049	164;183;183	S	3.38591	3.45131	2.60327	2.95234	3.01013	3.11285	2.95824	2.70052	3.80889	4.09567	3.6797	3.9186	3.62751	3.82968	3.65589	3.50586	3.38515	3.33751	3.76665	3.93899	3.2304	3.40089	3.2918	3.53011	156.53	1	1	1	◯
Tight junction protein ZO-3	TJP3	O95049	169;188;188	S	1.68419	1.54671	0.781607	0.983677	0.72802	0.872283	0.776129	0.64863	2.19675	2.54517	1.54513	2.08116	1.58781	1.78134	1.3944	1.70168	0.716556	0.307325	1.81972	1.64841	0.770444	1.26999	0.666873	0.140304	152.82	1	1	1	◯
Tight junction protein ZO-3	TJP3	O95049	605;610;624	S	1.54913	1.67781	0.886759	1.30142	1.08772	1.00935	1.69644	1.49862	0.831717	0.820746	-0.210176	0.118525	-0.114365	0.0611689	1.02385	0.594649	0.908028	1.26733	1.18215	1.14752	0.786249	0.787367	0.648066	0.172119	117.97	0.999999	1	0.999996	◯
Tight junction protein ZO-3	TJP3	O95049	870;875;889	S	1.63783	1.94668	1.08492	1.27296	0.577124	0.607112	0.71446	1.41247	1.09147	1.12909	0.526284	0.292265	0.739264	0.158976	-0.372232	0.839779	-0.498504	-0.518246	0.299879	0.493618	-1.34276	-0.0655156	-0.542054	-0.4769	150.53	0.998979	0.999705	0.998291	◯
Tight junction protein ZO-3	TJP3	O95049	360;365;379	S	3.17768	2.96063	2.41574	2.58248	2.60786	2.52631	2.57422	2.80126	1.50251	1.49953	0.213056	0.544446	0.611926	0.923776	0.890051	0.820748	1.43687	1.32208	1.95383	1.85881	1.38327	1.80526	1.51958	1.19797	110.52	0.999254	0.996421	0.997295	◯
Tight junction protein ZO-3	TJP3	O95049	367;372;386	S	-1.09778	-1.23079	-1.90362	-1.39242	-1.76427	-1.99367	-2.51393	-0.871816																	57.105	0.999995
Tight junction protein ZO-3	TJP3	O95049	919;924;938	S	-2.5931	-3.30528	-2.99756	-2.20442	-3.31543	-2.6711	-3.90904		-1.55846	-2.73555	-1.30978	-0.497843	-2.81338	-1.31798	-1.63289	-1.54264	-2.51947	-2.91799	-1.79691	-2.74178	-3.00206	-1.81724	-2.49812	-1.87664	172.42	0.999993	1	1	◯
Tight junction protein ZO-3	TJP3	O95049	920;925;939	S	-2.5931	-3.30528	-2.99756	-2.20442	-3.31543	-2.6711	-3.90904		-1.55846	-2.73555	-1.30978	-0.497843	-2.81338	-1.31798	-1.63289	-1.54264	-2.51947	-2.91799	-1.79691	-2.74178	-3.00206	-1.81724	-2.49812	-1.87664	172.42	0.999993	1	1	◯
G2/mitotic-specific cyclin-B2	CCNB2	O95067	92	S									-2.29842	-1.09228	-1.8721	-2.56223	-3.61236	-2.52799		-3.26923									119.16	0.957078	0.822367	0.482544	◯
E3 ubiquitin-protein ligase UBR5	UBR5	O95071	1741	S																									40.897	0.766014	0.489127		◯
E3 ubiquitin-protein ligase UBR5	UBR5	O95071	2241	S	-1.41314	-1.08788	-1.50968	-1.04157	-2.33883	-1.17819	-0.817212	-0.399181									0.623092	0.569937	0.387601	0.148766	0.30586	0.247795	0.196147	-0.206732	38.511	1	1	1	◯
E3 ubiquitin-protein ligase UBR5	UBR5	O95071	1549	S	1.57375	1.675	2.02315	1.50379	2.16008	2.07048	2.6132	2.97666	0.136865	0.276203	1.02373	0.078593	0.843904	1.29322	1.3552	1.86411	2.22513	2.35028	1.00779	1.41181	1.75666	1.12504	1.73591	1.80201	95.387	0.999997	0.999997	0.999992	◯
E3 ubiquitin-protein ligase UBR5	UBR5	O95071	327	S	-2.7202		-3.92198		-4.22786	-3.8495	-3.44126	-3.06017									0.252998	0.598548	0.177573	-0.11616	0.184059	0.29284	-0.228485	0.0906358	36.643	1	1	1	◯
E3 ubiquitin-protein ligase UBR5	UBR5	O95071	2486	S																									106.8		1	0.999993	◯
Splicing factor, arginine/serine-rich 15	SCAF4	O95104-2	154;154	S	1.28978	1.24059	1.26293	0.336641	0.24656	0.602464	-3.47402	-0.525474	0.0601527	-0.123874	-1.0208	-1.73601		-2.95189			-3.09121	-2.92486	1.11425	0.460435	0.473577	0.668231	-1.34262	-1.43631	234.65	0.999985	0.999978	0.999976	◯
Splicing factor, arginine/serine-rich 15	SCAF4	O95104-2	1015;1037	S	-1.51974	-1.97339	-2.76905	-4.78852	-2.12001		-2.49239	-2.59594																	19.45	1			◯
Splicing factor, arginine/serine-rich 15	SCAF4	O95104-2	982;1004	S																	-0.897673	-0.426809	-0.609582	-0.486506	-0.964794	-0.444834	-0.759868	-0.551822	33.17			1	◯
Splicing factor, arginine/serine-rich 15;Serine/arginine-rich splicing factor 4	SCAF4;SRSF4	O95104-2;Q08170	478;478;304	S																	-0.225026	0.449279	0.566522	0.842772	-0.893303	-1.05104	-1.30527	-1.70336	12.984			0.996878	◯
Zinc finger protein 202	ZNF202	O95125-2	242;466	S																									35.707			0.756347	◯
Ubiquitin conjugation factor E4 B	UBE4B	O95155-2	238;238;122	S																									39.209		0.798477		◯
Ubiquitin conjugation factor E4 B	UBE4B	O95155-2	1136;1265;1024	S																									32.611		0.999297		◯
Ubiquitin conjugation factor E4 B	UBE4B	O95155-2	105;105	S	1.64511	1.11681	1.78368	2.06858	1.11468	1.44531	0.387672	0.406449	1.42123	1.15282	1.62954	2.00348	1.24444	1.30478	-2.40321	-1.41609	0.350195	0.527218	1.73336	1.87387	2.60187	2.56902	1.61898	1.66579	116.11	0.800739	0.834912	0.801153	◯
Ubiquitin conjugation factor E4 B	UBE4B	O95155-2	84;84	S	-1.44226	-1.08187	-1.24209	-0.411199	-0.512824	-0.485797	-0.494358	-1.40034	-0.774417	-0.722843	-0.00736241	0.0755025	-0.497553	-0.579555	-0.535694	-0.750073	-0.496597	-0.568523	-0.816229	-1.30162	0.0431485	0.327005	-0.488885	-0.334302	123.68	0.806104	0.817221	0.829531	◯
Ubiquitin conjugation factor E4 B	UBE4B	O95155-2	87;87	S									-2.68902	-2.92876	-1.5258	-1.56328	-2.14892	-2.9887	-1.77838	-1.8301	-1.75639	-1.09228	-1.59381	-1.95388	-0.71116	-0.629918	-2.17416	-1.42723	123.68		0.88738	0.906538	◯
Ubiquitin conjugation factor E4 B	UBE4B	O95155-2	88;88	S	-0.197541	-0.447715	0.783817	0.144601	0.340665	0.827285	-0.275691	-0.673093	0.0910431	0.212255	0.97059	0.476585	0.582577	0.778886	0.439807	0.513669	-0.578959	-0.856507	-0.258182	0.163621	0.714854	1.29078	1.01892	1.22849	169.23	0.988733	0.982103	0.962583	◯
Ubiquitin conjugation factor E4 B	UBE4B	O95155-2	90;90	S	-1.89946	-1.89556	-1.76533	-1.15696	-1.20084	-1.66971	-0.66154	-1.9346	-2.25486	-2.35551	-0.962846	-1.20802	-1.14104	-0.529918	-0.891015	-0.358675		-3.41875	-2.29496	-3.55504	-1.81639	-1.44829	-2.24356	-3.36997	91.612	0.828383	0.826484	0.732056	◯
Ubiquitin conjugation factor E4 B	UBE4B	O95155-2	97;97	S	-3.47964	-2.62537	-1.86676	-3.01359	-1.61203	-2.12547	-2.88572																		97.981	0.901577
Ubiquitin conjugation factor E4 B	UBE4B	O95155-2	101;101	S	0.187852	0.279876	1.02168	0.586129	0.914417	0.989811	-0.446671	0.122304	0.402134	0.268394	1.18853	0.624043	0.702042	1.06685	0.794365	1.40934	-0.290363	-0.384081	0.146496	0.408877	0.864735	1.17901	0.915968	1.22189	210.76	0.975999	0.96766	0.972544	◯
Elongator complex protein 1	IKBKAP	O95163	471	S																									42.957		1		◯
NADH dehydrogenase [ubiquinone] 1 beta subcomplex subunit 4	NDUFB4	O95168	26	S	-2.08974	-3.77995	-1.88188	-1.68337	-3.67676	-1.35436	-2.34751	-1.59783		-2.53111	-2.55427	-3.45441	-3.58585	-3.4933	-2.46918	-2.10546	-3.31943	-3.66054	-2.82202	-3.68277	-2.91759	-1.22875	-2.87468	-4.21469	132.66	0.953974	0.938442	0.921782	◯
Sciellin	SCEL	O95171-2	292;312	S																	1.06859	1.09034	-0.235302	-0.0726111	1.81106	1.64583	0.354398	-0.163271	54.621			0.90563	◯
Sciellin	SCEL	O95171-2	369;389	S	-0.364614	-0.794415	2.38487	3.04229	-0.299975	-0.252641	-0.0391882	0.688285	-0.126435	0.223242	2.2447	2.82808	0.283537	0.10841	0.806797	0.846368	1.59372	1.41644	0.528311	0.537732	3.20688	3.82778	0.372981	0.242203	67.008	1	1	1	◯
Sciellin	SCEL	O95171-2	68;68	S									-0.923252	-0.155985	2.28104	2.67352	0.450624	-0.286772	1.53732	-0.0278	1.32734	1.1813	-0.685474	-0.103803	1.77349	2.72717	-0.775171	-0.357289	88.663	1	1	1	◯
Sciellin	SCEL	O95171-2	504;524	S																									36.673			1	◯
Sciellin	SCEL	O95171-2	455;475	S	-0.547012	0.310089	0.716047	0.981646	-0.432593	-0.32624	-0.480791	-0.369227	1.14142	1.27583	2.91215	2.80724	1.38222	1.53432	1.94689	1.80558	1.23168	0.983881	0.23327	0.275815	1.60733	1.45389	0.61464	0.843465	111.08	1	1	1	◯
Sciellin	SCEL	O95171-2	327;347	S	0.150778	0.501902	1.93285	2.24036	0.568181	0.439443	1.30437	0.824326									0.15234	0.327501	-0.843228	-0.169202	0.397742	1.22918	-0.925742	-1.00265	101.51	0.794912	0.331461	0.766931	◯
Sciellin	SCEL	O95171-2	91;91	S	-1.49835	-1.61039	1.56048	1.70492	-0.825126	-2.98296	-0.288976	-1.74602	-1.95906	-2.68841	0.241681	0.537234	-2.4699	-2.02689	-1.94899	-1.45051	-2.10274	-2.62821	-4.19421	-4.23237	-0.554079	0.495546	-2.80404		109.28	0.898587	0.499972	0.864396	◯
Zinc finger Ran-binding domain-containing protein 2	ZRANB2	O95218-2	120;120	S	2.34681	2.36179	2.24152	2.47626	2.76606	2.84626	2.44161	2.34791	0.551487	0.127768	0.284181	0.543932	1.19514	1.33499	0.560578	0.681012	2.03417	2.14986	1.73516	2.2085	2.06554	2.46043	2.34643	2.26282	144.71	1	0.999998	1	◯
Zinc finger Ran-binding domain-containing protein 2	ZRANB2	O95218-2	153;153	S	3.26591	3.0474	3.24779	3.57069	3.64479	3.50277	3.12651	2.73882	3.09224	3.09161	3.14852	3.55221	3.38381	3.66066	3.16562	2.68098	2.55417	2.54633	1.85433	2.24408	2.7129	2.6015	2.76844	2.3194	216.58	1	1	1	◯
Zinc finger Ran-binding domain-containing protein 2	ZRANB2	O95218-2	188;188	S	3.61031	3.29379	3.34514	3.2338	4.41544	4.2806	3.59854	3.42979	3.61519	3.47522	3.3315	3.32107	4.31367	4.25058	3.68379	3.44335	3.68772	3.43339	3.1687	2.92668	3.35633	3.24256	4.19063	4.03316	186.38	1	1	1	◯
Zinc finger Ran-binding domain-containing protein 2	ZRANB2	O95218-2	305	S	2.01654	2.05936	1.75119	1.86921	2.26945	2.14098	2.44196	2.23936	1.19283	1.23963	1.10035	1.07282	1.94054	1.69993	2.10444	1.90132	3.87948	3.88048	3.30839	3.40127	3.29287	3.35869	3.94756	3.92412	206.17	0.999585	0.99724	0.999758	◯
Zinc finger Ran-binding domain-containing protein 2	ZRANB2	O95218-2	307	S	1.20619	1.11123	0.921126	1.14662	1.52296	1.4114	1.5335	1.20439	1.19283	1.23963	1.10035	1.07282	1.94054	1.69993	2.10444	1.90132	3.87948	3.88048	3.30839	3.40127	3.29287	3.35869	3.94756	3.92412	206.17	0.998965	0.99832	0.999736	◯
Sorting nexin-4	SNX4	O95219	22	S																									44.4	1			◯
Luc7-like protein 3	LUC7L3	O95232	425	S	0.0750954	0.545239	0.818671	0.470586	1.7311	1.53293	1.33323	-0.216576	-0.225557	-0.0480356	0.196494	-0.247466	0.992007	0.690224	0.815114	-1.04424	-0.360029	-0.618174	-0.852457	-0.881733	-1.81228	-0.953997	-0.216779	0.32721	183.25	0.999999	0.999991	0.999999	◯
Luc7-like protein 3	LUC7L3	O95232	431	S	1.21834	1.34006	1.62235	1.53059	2.16855	2.08921	1.80443	1.34824	-0.0105495	0.0745792	-0.285161	-0.0108518	1.0198	0.634841	0.336773	-0.881773	0.653629	0.674211	0.494056	0.53157	0.128631	0.554764	1.41269	1.22694	213.24	1	1	1	◯
Kinesin-like protein KIF20A	KIF20A	O95235	532	S																									57.475	0.994733			◯
Chromosome-associated kinesin KIF4A;Chromosome-associated kinesin KIF4B	KIF4A;KIF4B	O95239	1225;1227	S	-3.07353	-3.35201	-1.18574	-1.69483	-1.85576	-1.78267	-3.34509	-3.93137	-1.49406	-0.974326	-0.484826	-0.864762	-1.58128	-0.8724		-2.11577	-0.489651	-0.182063	0.400698	0.410849	0.769524	0.758929	0.487433	0.704126	198.65	1	1	0.999999	◯
Chromosome-associated kinesin KIF4A	KIF4A	O95239	810;810	S	-1.6033	-1.64685	-1.46302	-2.27924	-1.63837	-1.94549	-0.428141	-1.73876																	74.114	0.768538	0.716089		◯
Chromosome-associated kinesin KIF4A	KIF4A	O95239	815;815	S	1.62966	1.21114	1.18402	0.459166	1.28946	1.26437	1.47772	1.4768	0.909899	0.531555	0.195731	-0.0836187	0.117644	0.558725	0.710122	0.530326	1.68977	1.45362	1.32337	1.37502	1.28165	0.989548	1.37735	1.32054	88.901	0.99595	0.99883	0.99239	◯
Chromosome-associated kinesin KIF4A;Chromosome-associated kinesin KIF4B	KIF4A;KIF4B	O95239	394;394;394	S	2.17893	2.20882	2.32142	2.09249	2.19978	2.21606	2.61604	1.84217	-0.168899	0.606996	0.985385	0.585855	0.0939315	0.0310503	1.00978	-0.0110746	0.831449	0.693858	0.322385	0.153049	0.336577	0.128743	0.578738	0.0891525	75.389	1	1	1	◯
Chromosome-associated kinesin KIF4A	KIF4A	O95239	951;951	S	-1.58072	-1.17308	-1.06367	-1.46498	-1.63107	-1.62613	-2.07924	-0.759516	-1.17435	-1.04811	-0.910746	-1.43966	-2.60831	-4.16433	-2.23722	-0.993848									54.787	0.949772	0.946218		◯
Chromosome-associated kinesin KIF4A	KIF4A	O95239	801;801	S	0.945453	0.619191	1.97764	1.14655	2.28015	2.21626	2.77822	0.782527	0.342919	-0.117837	1.40795	0.670223	1.56008	1.80549	2.0734	-0.103293	0.508227	0.281346	-0.788481	-1.68252	0.309664	-0.475663	0.672298	0.817797	92.23	0.997242	0.98413	0.997786	◯
Methyl-CpG-binding domain protein 4	MBD4	O95243-3	387;387;387	S									-0.111042	-0.859647	0.180897	-0.3841	-0.26776	-1.19632	-1.4632	-1.26507									25.838		0.905095		◯
Myotubularin-related protein 5	SBF1	O95248	1228;1228	S	-2.11492	-1.46159	-2.62268	-3.40319	-4.4452	-3.249	-2.9165	-2.75034	-2.86857	-1.75293	-5.10088	-3.40763	-3.21363	-3.4264	-2.10569		-2.96083	-2.37195	-3.82071	-2.24846	-3.47874	-1.79225	-2.28003	-2.31754	123.4	0.999907	0.996992	0.999987	◯
Histone acetyltransferase KAT7	KAT7	O95251	53	S																									34.203	0.492577		0.769839	◯
Histone acetyltransferase KAT7	KAT7	O95251	56	S	-0.0679417	0.413632	-0.0205448	0.265686	0.249036	0.293975	0.347356	0.276217									-0.487756	-0.137054	-1.14785	-1.66969	-0.782499	-1.73561	-1.62635	-0.709845	168.3	0.624479	0.781913	0.577515	◯
Histone acetyltransferase KAT7	KAT7	O95251	57	S	1.70352	1.62715	1.57157	2.08949	1.50151	1.50227	1.49954	1.94582	0.909252	0.984217	0.920277	1.24767	1.13576	0.797849	0.0250123	0.871162	-2.86712	-2.33873	-1.82563	-0.746982	-1.70717	-0.972917	-1.3107	-1.86419	208.18	0.896521	0.912813	0.926063	◯
Histone acetyltransferase KAT7	KAT7	O95251	124	S	-2.13062	-2.5245	-3.22467			-3.27489	-2.23976	-2.234	-3.50711	-2.41721	-3.37918	-2.69788	-3.15937	-2.0437	-3.79614	-1.61676									47.65	0.999966	0.999592		◯
Histone acetyltransferase KAT7	KAT7	O95251	100	S	0.00816221	-0.041486	-0.335083	-0.57609	0.767703	0.423527	0.34985	-0.305298	-2.49655	-1.86576	-1.81844	-1.74918	-2.88099	-1.63514	-2.72357	-1.38482	-3.57217	-2.39473	-2.77114	-3.22339	-3.24457	-3.30469	-3.46027	-3.37896	122.31	0.889885	0.727196	0.781261	◯
Histone acetyltransferase KAT7	KAT7	O95251	102	S	0.268481	0.572432	0.178225	0.235565	0.887728	0.486712	0.863489	0.248673	-2.49655	-1.86576	-1.81844	-1.74918	-2.88099	-1.63514	-2.72357	-1.38482	-3.57217	-2.39473	-2.77114	-3.22339	-3.24457	-3.30469	-3.46027	-3.37896	111.45	0.996028	0.989302	0.914059	◯
Histone acetyltransferase KAT7	KAT7	O95251	111	S	-1.63917	-2.12511	-1.67129	-2.6438	-1.18324	-1.03326	-1.29013	-2.10216																	38.186	0.963563			◯
Arginyl-tRNA--protein transferase 1	ATE1	O95260-2	169;169	S	1.30259	0.909447	0.411691	0.362316	-0.151435	-0.213815	-0.215112	-0.380617	0.974417	0.793449	-0.284256	-0.847566	-0.947456	0.277542	-1.82607	-0.459249	0.0306575	0.297357	1.19701	1.41843	0.227357	0.100738	0.457763	0.218531	83.569	1	1	1	◯
Vesicle-associated membrane protein-associated protein B/C	VAPB	O95292	156	S	2.02632	2.11355	1.99043	1.98168	1.39922	1.27933	2.12785	2.45859	-0.148219	0.0296583	-0.401458	0.451594	0.126639	-0.548281	0.564451	0.733253	1.15657	1.02263	0.130959	-0.114982	0.375699	0.478455	0.153367	0.0131969	154.52	0.999954	0.981017	0.845829	◯
Vesicle-associated membrane protein-associated protein B/C	VAPB	O95292	158	S	1.61997	1.71172	1.78228	2.09043	1.4252	1.58971	2.62752	2.56912	0.957205	0.961197	1.03123	1.67961	1.16675	1.11163	1.69115	1.66188	2.32524	2.09987	0.722386	0.934067	1.41598	1.46456	1.31787	0.972463	192.82	0.873474	0.812997	0.922248	◯
Vesicle-associated membrane protein-associated protein B/C	VAPB	O95292	159	S									-0.38034	-0.36294	-0.0875202	0.452689	-0.0674582	-0.421777	0.00816734	0.620401									116.32	0.486917	0.826693	0.45682	◯
Vesicle-associated membrane protein-associated protein B/C	VAPB	O95292	160	S	2.69467	2.72071	2.59817	2.65899	1.98363	1.94288	2.88501	2.97274	0.802449	0.766251	0.772954	0.889669	0.222813	0.312993	1.14246	1.15556	0.997936	0.642006	-0.0902391	0.67509	0.390468	0.476709	-0.676072	-0.468323	132.53	0.965776	0.958085	0.887895	◯
Vesicle-associated membrane protein-associated protein B/C	VAPB	O95292	206	S	-2.09114	-1.39706	-1.84097	-0.953811	-1.44186	-1.15591	-1.21559	-2.07798									-0.463719	-0.757431	-1.40883	-1.41996	-1.22123	-1.85341	-1.05728	-2.71624	95.484	0.738156		0.874352	◯
SNARE-associated protein Snapin	SNAPIN	O95295	133	S	2.21274	2.15372	2.82587	2.8679	2.84593	2.79763	1.48787	1.00292	1.80859	1.70314	2.23291	2.37207	2.35825	2.35892	-0.598773	0.671556	-1.18587	-1.24915	0.675765	0.628023	1.22284	1.28965	1.2688	0.750426	91.297	0.999999	0.999998	0.999999	◯
Myelin protein zero-like protein 1	MPZL1	O95297-4	80;203;204	S	-0.892907	-0.862725	-1.03261	-0.917687	0.170477	0.568634	-1.34539	-0.409078	-1.17713	-1.55823	-1.78285	-1.25657	-1.10396	-0.47123	-0.562172	-0.407824	-1.73555	-0.607799	-0.993412	-1.35542	-1.27505	-1.01236	-0.373712	-0.420036	146.11	0.856502	0.847015	0.872364	◯
Myelin protein zero-like protein 1	MPZL1	O95297-4	82;205;206	S																									61.933	0.781411	0.75354	0.795576	◯
Myelin protein zero-like protein 1	MPZL1	O95297-4	86;209;210	S	1.66318	1.46842	1.27207	0.61078	1.11532	0.943581	1.31192	1.13638	0.402479	-0.385275	0.252975	-0.35407	0.263771	-0.283486	0.446109	-0.0146756	-0.21476	0.16236	0.498165	0.00706612	-0.00328508	-0.320215	-0.504715	0.250829	167.75	0.999854	0.999939	0.999839	◯
Myelin protein zero-like protein 1	MPZL1	O95297-4	95;218;219	S	1.30764	1.00495	0.777175	0.715823	1.18299	0.842919	1.44478	1.54753	0.262142	0.16501	-0.031166	-0.0510505	-0.412953	-0.0678253	0.598596	0.752365									74.99	0.997377	0.929445		◯
Myelin protein zero-like protein 1	MPZL1	O95297-4	97;220;221	S																									43.722	0.881757	0.936127	0.937379	◯
Myelin protein zero-like protein 1	MPZL1	O95297-4	136;259;260	S																									103.88	0.999677	0.98087	0.977493	◯
6-phosphogluconolactonase	PGLS	O95336	49	S										-3.57018	-3.2226		-4.16625			-3.65746				-4.05217					52.422	0.953432	0.936359	0.981119	◯
Transforming acidic coiled-coil-containing protein 2	TACC2	O95359-3	2512;2512;658;590;590;212	S	1.14584	0.424097	0.819259	0.50253	0.333349	0.522315	0.232685	-0.442924	0.992726	1.02665	0.894408	0.27883	-0.00652332	-0.248009	0.00528582	0.00136679	0.277128	0.417263	1.39917	1.24768	0.754549	0.291848	0.0145696	0.0729512	110.77	0.879696	0.976399	0.994552	◯
Transforming acidic coiled-coil-containing protein 2	TACC2	O95359-3	41;41;41	S	-0.166279	0.274547	-0.444675	-1.49506	-1.20161	-1.32453	-1.96955	-0.367377	-1.56134	-1.81966	-3.85043	-3.06862	-3.49674	-3.78616	-2.94592	-3.0608	0.885478	0.96313	1.69629	1.75356	1.33465	0.978579	1.5471	1.04855	51.794	0.999972	0.999768	0.983793	◯
Transforming acidic coiled-coil-containing protein 2	TACC2	O95359-3	2317;2317;463;395;395;21	S	2.96754	2.94513	3.27781	3.42103	2.58272	2.5834	2.66179	2.79312	2.33811	2.33843	3.08769	3.04528	2.1182	2.28974	2.51756	2.40838	-1.35581	-0.977938	-1.29824	-2.41793	-1.07187	-1.14872	-1.13262	-1.32872	129.63	0.99551	0.990746	0.962935	◯
Transforming acidic coiled-coil-containing protein 2	TACC2	O95359-3	2321;2321;467;399;399;25	S	2.28848	2.37469	2.96475	2.95957	2.21952	2.30868	2.30245	2.56042	2.33811	2.33843	3.08769	3.04528	2.1182	2.28974	2.51756	2.40838	-1.35581	-0.977938	-1.29824	-2.41793	-1.07187	-1.14872	-1.13262	-1.32872	129.63	0.999965	0.998901	0.999411	◯
Transforming acidic coiled-coil-containing protein 2	TACC2	O95359-3	1313;1313	S																			-1.2231	-1.7744	-1.22907	-1.23589		-4.12936	119.13		0.948512	0.99127	◯
Transforming acidic coiled-coil-containing protein 2	TACC2	O95359-3	2359;2359;505;437;437;63	S									-2.001	-3.52433	-1.65373	-2.22307	-2.23159	-1.95888		-2.19803									52.856		0.998167	0.995747	◯
Transforming acidic coiled-coil-containing protein 2	TACC2	O95359-3	2569;2569;715;647;647;269	S	2.01672	1.8756	1.87807	2.18172	1.5599	1.29895	0.221964	0.491512	2.04394	1.85647	2.05204	2.04475	1.01822	1.34577	0.179304	0.119337	-0.12431	0.404821	2.20347	2.3779	2.22391	2.27204	1.11452	1.62851	351.11	0.913636	0.763935	0.957191	◯
Transforming acidic coiled-coil-containing protein 2	TACC2	O95359-3	2577;2577;723;655;655;277	S	-1.01994	-1.54114	-1.34848	-1.25654	-1.88799	-2.18267		-3.95195									-1.02669	-0.956144	0.253328	0.394068	0.2959	0.500585	-0.375297	-0.00862305	181.76	0.820221	0.468407	0.815349	◯
Transforming acidic coiled-coil-containing protein 2	TACC2	O95359-3	2072;2072;218;150;150	S	1.30702	1.09531	0.670214	0.587515	-0.0127265	0.0373001	0.437048	0.647692	2.02527	1.93991	1.38693	1.49631	1.03389	1.15884	0.986688	1.37856									94.525	0.92685	0.73437	0.946002	◯
Transforming acidic coiled-coil-containing protein 2	TACC2	O95359-3	2088;2088;234;166;166	S	-1.98616	-2.94015	-4.87826	-3.1016	-4.03699	-2.95408	-2.38108	-3.00138	-1.28702	-1.77296	-3.31006	-3.01942	-3.11837	-3.48124		-2.55601		-2.7665	-1.81577	-2.07196	-2.97511	-0.717769	-3.03979	-3.54094	163.97	0.76277	0.815888	0.765114	◯
Transforming acidic coiled-coil-containing protein 2	TACC2	O95359-3	1562;1562	S																									29.757	0.977111			◯
Transforming acidic coiled-coil-containing protein 2	TACC2	O95359-3	1946;1946;92;24;24	S	-1.25924	-1.22139	-2.31859	-1.93979	-2.94114	-3.34355	-2.59702	-2.72996																	100.7	0.831897	0.483145	0.452148	◯
Transforming acidic coiled-coil-containing protein 2	TACC2	O95359-3	2226;2226;372;304;304	S	-0.302872	-0.135162	-0.973665	-1.04647	-2.14698	-2.78297	-4.24697	-4.25361	-0.0722706	-0.283183	-0.912116	-0.569884	-1.55453	-2.75157	-2.18899	-2.51741	-2.41927	-3.0214	-1.29859	-0.563428	-1.82714	-2.02881	-2.85959		35.998	1	1	1	◯
Tripartite motif-containing protein 16	TRIM16	O95361	38	S	-4.12679	-3.86472	-2.12851	-1.5151	-4.26657		-3.66852												-3.98768		-3.60843	-4.05297	-2.38552		106.38	0.824569		0.54497	◯
Tripartite motif-containing protein 16	TRIM16	O95361	60	S	-3.72981	-3.55109	-3.49368	-3.06642	-4.40445	-4.084																			132.76	0.905106	0.705239	0.927905	◯
Zinc finger and BTB domain-containing protein 7A	ZBTB7A	O95365	337	S	2.26012	1.49148	0.732857	0.778886	1.78982	1.63461	2.02508	1.58849	1.9286	1.40309	0.742448	0.0185788	1.62909	1.46513	1.50019	1.52644	0.670912	0.462841	0.570785	0.285767	-0.559115	-0.376271	0.135802	0.512098	168.98	1	1	1	◯
Zinc finger and BTB domain-containing protein 7A	ZBTB7A	O95365	511	S	0.766563	0.408416	1.07418	0.735783	0.657786	0.333679	1.2454	2.41863	0.0833105	-0.0382559	0.696254	0.685333	0.49571	0.166586	1.18635	2.20987	-1.23329	-1.74868		-4.2171	-3.31453	-3.43749		-3.82447	125.04	0.999848	0.996432	0.973443	◯
Zinc finger and BTB domain-containing protein 7A	ZBTB7A	O95365	526	S	2.58046	2.54272	2.64045	2.86225	2.41896	2.22988	2.87557	3.17095	1.55439	1.76339	1.71284	1.57055	1.05884	0.882382	1.7651	2.12331	-0.172668	0.349755	0.905098	0.928776	0.820179	0.884682	0.49791	0.324934	186.04	0.795831	0.805854	0.733841	◯
Mitogen-activated protein kinase kinase kinase 6	MAP3K6	O95382-2	637;906;914	S																									16.964			0.876122
Pre-mRNA-splicing factor SLU7	SLU7	O95391	215	S	2.18599	2.02642	1.58972	1.41646	1.75863	1.88674	1.808	1.5662	2.29806	2.25495	1.7033	1.82979	2.19879	2.14765	1.94524	1.7883	0.879618	0.408182	0.692923	0.411958	0.598877	0.659906	0.298761	0.769185	73.918	1	1	1	◯
Phosphoacetylglucosamine mutase	PGM3	O95394	64	S	3.72226	3.63895	3.9388	4.11813	4.08312	4.09414	3.06664	3.01042	3.81366	3.73156	3.99086	4.07675	4.12584	4.1775	3.12824	2.78837	2.11331	1.37664	2.51326	2.77371	3.14078	3.25263	3.08584	3.19567	223.48	0.999827	0.999899	0.999421	◯
Adenylyltransferase and sulfurtransferase MOCS3;Molybdopterin-synthase adenylyltransferase;Molybdopterin-synthase sulfurtransferase	MOCS3	O95396	47	S	1.25176	1.18593	0.818213	1.03429	1.63426	1.64002	1.77276	1.9721	1.09176	1.13097	0.600522	0.904959	1.33225	1.59832	1.10258	1.95198	1.8648	1.78067	1.59999	1.53927	1.16561	1.54973	1.86713	1.92467	84.593	1	1	1	◯
CD2 antigen cytoplasmic tail-binding protein 2	CD2BP2	O95400	49	S	-0.856263	-0.739878	-0.503045	-0.546622	-0.360162	-0.436141	-1.33778	-1.86621																	173.24	0.973093			◯
CD2 antigen cytoplasmic tail-binding protein 2	CD2BP2	O95400	195	S	2.31405	2.24902	2.27916	2.25064	2.90173	2.7137	2.03096	2.18637	1.57286	1.71078	2.04828	2.18823	1.80182	2.2005	1.93438	1.80505	1.32343	1.29159	1.03084	0.777702	1.33737	1.30448	1.46722	1.50702	68.703	0.943778	0.824627	0.773108	◯
Mediator of RNA polymerase II transcription subunit 26	MED26	O95402	535	S																									37.939			0.952514	◯
Supervillin	SVIL	O95425-2	245;245	S	2.52367	2.67932	3.28552	3.43016	2.16724	2.11537	2.17662	1.89634	3.17074	3.38542	3.95024	3.92182	2.50595	2.3798	2.61109	2.65066	0.602784	0.455904	0.821212	0.926225	2.06353	1.923	0.713338	0.714828	144	0.999984	0.999998	0.999945	◯
Supervillin	SVIL	O95425-2	313;707	S	3.9042	3.80402	4.45373	4.54646	2.7188	2.69705	2.95007	2.91707	3.7154	3.54972	4.2303	4.25395	2.78096	2.60842	2.39252	2.78568	1.67524	1.57205	2.60479	2.82894	3.19054	3.71162	1.65122	1.42553	110.34	1	1	1	◯
Supervillin	SVIL	O95425-2	488;914	S																	0.149952	-0.206783	-0.0218178	-0.266038	0.175873	0.180021	-0.00669454	-1.19879	57.298	0.658382	0.57717	0.789094	◯
Supervillin	SVIL	O95425-2	221;221	S		-1.37705	-0.176958	-0.9501	-1.34714	-0.995637	-0.851621	-0.466445									-0.24811	-0.0898758	-0.572103	-0.713628	-0.471781	-0.00844321	-0.329034	-0.801319	99.366	1	0.999996	0.999995	◯
Supervillin	SVIL	O95425-2	63;63	S	0.79874	0.805731	0.375992	0.569492	-0.084187	-0.191687	-0.758703	-0.954581	-0.884825	-0.87594	-1.35063	-1.1314	-2.66057	-3.55962	-1.20089	-2.34819	-2.5329	-1.63549	-0.530618	-1.08874	-1.52062	-0.920559	-1.45741	-2.75462	86.321	0.938131	0.847554	0.96356	◯
Supervillin	SVIL	O95425-2	66;66	S	-0.329959	-0.263058	-0.751871	-0.850028	-1.72491	-1.00611	-1.9694	-2.43794	-0.884825	-0.87594	-1.35063	-1.1314	-2.66057	-3.55962	-1.20089	-2.34819	-2.5329	-1.63549	-0.530618	-1.08874	-1.52062	-0.920559	-1.45741	-2.75462	86.321	0.908737	0.862292	0.828906	◯
Supervillin	SVIL	O95425-2	261;261	S																									36.949	0.884684			◯
Supervillin	SVIL	O95425-2	263;263	S																									45.757	0.6586	0.825705	0.826756	◯
Supervillin	SVIL	O95425-2	270;270	S	2.48068	2.41617	2.73634	2.50413	1.97696	1.82079	2.22908	2.42501	1.32287	1.38922	1.48711	2.05827	0.82077	0.593344	0.648006	1.25611	0.614762	1.07384	1.54231	1.31802	1.45611	1.71588	0.958314	0.707508	85.672	1	1	1	◯
Supervillin	SVIL	O95425-2	694;1120	S	-0.552495	-0.350794	-0.515743	-0.769648	-1.04336	-0.8258	-1.45808	-1.25419	-3.14791		-3.8669	-3.38157	-3.45385			-2.87734	-2.96353	-3.70829	-1.86635	-2.2731	-1.79926	-2.12471	-2.47185	-2.90877	74.952	0.990935	0.985517	0.991543	◯
Supervillin	SVIL	O95425-2	542;968	S	1.49433	1.2685	1.48919	1.32191	1.01615	0.861571	0.205127	0.536928	1.61965	1.89599	1.6022	1.83169	1.5206	1.56768	0.700204	1.32471	0.478737	0.732234	2.24511	1.92336	2.01906	2.09918	1.43667	1.41814	193.3	1	1	1	◯
BAG family molecular chaperone regulator 4	BAG4	O95429	179	S	-2.2717	-3.03126	-3.25923	-3.22394	-1.87017	-2.15814	-3.42389										-2.75479	-1.97191	-3.59618	-1.49105	-1.6543	-1.7443	-1.72507	-2.02133	13.313	0.617193		0.916239	◯
Poly(A)-specific ribonuclease PARN	PARN	O95453	619	S	3.35252	3.45426	3.9218	3.85201	4.02462	4.0112	3.96278	4.01033	3.70599	3.71359	4.21618	4.13123	4.21774	4.14944	4.17793	4.13452	3.64068	3.49904	3.12381	3.16121	3.65296	3.50447	3.48384	3.37774	96.549	1	1	0.999999	◯
Poly(A)-specific ribonuclease PARN	PARN	O95453	623	S	1.46272	1.59208	1.87581	1.99484	2.3778	2.44495	1.99623	2.53873	0.201789	0.512168	0.837897	0.92365	1.4594	1.1261	1.20638	1.4546	-0.443411	-1.21341	-1.20833	-1.65268	-0.619733	-0.862063	-0.0515278	-0.686301	78.062	0.999097	0.994328	0.999382	◯
Poly(A)-specific ribonuclease PARN	PARN	O95453	570	S									-1.22405	-2.04956	-1.20177	-1.70209	-1.81676	-3.43108	-3.0294	-1.783			-3.97783	-3.24897		-3.94699	-2.84054	-2.98078	159.8	0.499991	0.882873	0.912508	◯
Poly(A)-specific ribonuclease PARN	PARN	O95453	557	S	0.145038	0.491563	1.04219	1.15218	1.70943	2.2327	1.13631	0.654829	-0.148623	0.0524989	0.204356	-0.151901	1.56659	1.97559	0.69322	-0.901812	0.532398	0.251097	-0.0686219	-0.635941	-0.0572034	0.286308	2.08168	2.10831	69.937	0.97117	0.938054	0.958054	◯
Poly(A)-specific ribonuclease PARN	PARN	O95453	163	S																									79.171	0.88431			◯
Sphingosine-1-phosphate lyase 1	SGPL1	O95470	118	S																									45.183	0.998484	0.948701	0.991644	◯
Claudin-7	CLDN7	O95471	204	S																									73.125	0.974698	0.709579		◯
Claudin-7	CLDN7	O95471	206	S	2.62408	2.72681	2.04733	2.03896	2.9866	3.16456	1.76527	1.03322	2.46963	2.67769	2.07072	1.96853	2.88913	3.05899	1.17982	0.994473	1.62343	1.69683	2.3341	2.18505	2.04598	1.89522	2.97084	2.84521	109.95	0.972603	0.946543	0.956293	◯
Claudin-7	CLDN7	O95471	207	S	1.93443	2.05738	1.05778	1.1804	2.21952	2.4954	0.855572	0.804157	1.07691	1.46214	0.0558335	0.339571	1.1299	1.08614	-1.20517	-0.266608	0.692662	0.365271	1.09036	1.15321	0.538079	0.168345	1.3797	-1.08075	80.221	0.998771	0.996863	0.999407	◯
CTD nuclear envelope phosphatase 1	CTDNEP1	O95476	49	S	-1.36366	-1.43226	-1.40543	-1.7194	-0.991193	-1.10836	-2.16132	-2.73705																	26.262	0.982021			◯
Protein transport protein Sec24B	SEC24B	O95487-2	1189;1224	S									-0.804255	-0.284312	-1.00279	0.0460244	-0.0953045	-0.00708888	-0.400193	-0.507031	-1.19405	-2.20668	-2.86334	-1.82783	-2.14322	-3.11059	-0.296145	-1.20728	50.164		0.5	0.801953	◯
Chromobox protein homolog 6	CBX6	O95503	301	S	-1.93019	-3.50095	-1.83849	-1.37461	-1.61803	-1.25221	-2.88837	-1.33042	-2.88185	-2.84539	-2.65108	-1.84655	-2.89604	-2.20107	-2.5739	-1.71545									55.96	0.975642	0.955721		◯
Chromobox protein homolog 6	CBX6	O95503	280	S																	-3.09613	-3.58749		-4.05259	-3.4461	-2.54993	-2.61397	-2.80943	82.732	0.939816		0.861998	◯
Vesicle transport protein SFT2B	SFT2D2	O95562	9	S																	0.523459	0.758674	0.21591	0.480047	0.610511	0.872219	0.856542	1.05433	44.349			0.998601	◯
Persulfide dioxygenase ETHE1, mitochondrial	ETHE1	O95571	19	S																									22.717	1	1		◯
Long-chain-fatty-acid--CoA ligase 3	ACSL3	O95573	683	S	-1.06666	-0.896139	-1.2187	-0.789609	-3.06022	-1.33341	-1.88237	-0.562174	-1.96083	-1.46929	-2.07496	-1.40347	-3.08894	-1.7316	-2.67263	-1.40543	-2.44138	-2.49907	-2.73246	-2.53374	-2.36648	-1.80761	-3.45693	-3.56311	165.57	0.999981	0.999961	0.999141	◯
Pericentrin	PCNT	O95613-2	3045;3242	S																									33.125		1		◯
Pericentrin	PCNT	O95613-2	2234;2352	S	-4.30685	-3.56291	-1.80646	-3.30385	-1.7926	-2.60627	-2.28621	-2.31051	-2.08609	-0.801306	-1.05814	-0.989415	-0.547655	-0.862081	-0.940747	-0.0115415	-1.16778	-0.508277	-1.00183	-2.08532	-0.589256	-0.847466	-0.446275	-0.661449	79.198	0.901692	0.980627	0.974932	◯
Pericentrin	PCNT	O95613-2	2059;2177	S	-2.40526	-2.86288	-2.37469	-1.57671	-1.32088	-2.14143	-2.43914																		51.891	0.999989			◯
Pericentrin	PCNT	O95613-2	2074;2192	S	-2.5075	-3.42463	-2.63823	-1.74379	-2.59289	-2.0134	-1.40401	-3.28508	-1.83486	-3.07439	-1.843	-1.54583	-1.97635	-2.04507	-2.08048	-1.4004									77.63	0.840429	0.723923	0.973318	◯
Zinc finger and BTB domain-containing protein 11	ZBTB11	O95625	1050	S									0.174148	0.199197	0.826685	0.55175	0.626437	0.451041	-0.264919	0.251524	-0.406234	-0.708429	-0.524947	-1.34075	0.0814077	0.39933	-0.101691	-0.350216	93.044	1	1	1	◯
CCR4-NOT transcription complex subunit 4	CNOT4	O95628-5	324;307;321;324;321;324;324;324	S									-3.12014					-3.40413					-3.56451						106.37		0.999987	0.999915	◯
Cleavage and polyadenylation specificity factor subunit 4	CPSF4	O95639	202	S	-0.922871	-0.0928464	-0.129287	-0.0041473	0.62048	0.574601	-0.709567	-0.318482	-2.38818	-1.81211	-1.49833	-1.86862	-2.09209	-1.40234		-3.05966		-1.42488	-0.51819	-0.370997	-0.474355	-0.368362	-0.363059	0.419851	188.44	0.745267	0.69667	0.913345	◯
Cleavage and polyadenylation specificity factor subunit 4	CPSF4	O95639	212	S	-2.97033	-2.89935	-2.30003	-3.19166	-4.41909	-3.81654	-4.0823		-0.274709	-0.609662	-1.39355	-0.373406	-0.126888	-0.10812	-0.52414	-1.35268	-1.68115	-1.0879	-1.39968	-0.899072	-1.22017	-0.680904	-0.411593	-0.654696	177.12	0.982918	0.988778	0.962321	◯
Nuclear factor of activated T-cells, cytoplasmic 1	NFATC1	O95644-7	867;890;903	S																									57.136	0.999999			◯
Nuclear factor of activated T-cells, cytoplasmic 1	NFATC1	O95644-7	851;874;887	S	-0.282946	-0.235626	-5.72109	-8.80247	0.938505	1.15982	-4.337	-4.341																	52.1	0.935294			◯
N-acetylserotonin O-methyltransferase-like protein	ASMTL	O95671-2	21;21	S									-0.741999	-0.637739	-0.158359	0.199892	0.135497	-0.00688928	-0.256066	-0.216737	-1.49462	-1.19382	-1.2947	-2.66334	-1.48197	-0.651623	-0.754945	-1.49611	50.637	0.976454	0.994612	0.809523	◯
Phosphatidate cytidylyltransferase 2	CDS2	O95674	41	S	-3.26325			-3.85199	-3.58593	-3.52884	-4.24565	-3.50628	-4.31165	-2.89262	-2.17313	-2.71476	-1.97215	-2.75157	-3.83259	-2.92791									88.118	1	0.999998	0.999996	◯
Phosphatidate cytidylyltransferase 2	CDS2	O95674	33	S																			-1.89108	-2.7838	-4.1071	-4.46546	-3.53289	-3.36251	68.108	0.499883	0.521399	0.835325	◯
FGFR1 oncogene partner	FGFR1OP	O95684-2	156;156	S	-1.04947	-1.76758	-0.421105	-0.787991	-0.628035	-0.746292	-0.743055	-0.569082	0.456799	0.706172	1.42335	1.29631	0.749695	0.894979	0.816585	1.00132	0.403309	0.948356	0.141967	-0.607218	0.482795	0.152441	-0.267924	0.0441122	129.58	0.996234	0.999963	0.999388	◯
FGFR1 oncogene partner	FGFR1OP	O95684-2	160;160	S	-1.04947	-1.76758	-0.421105	-0.787991	-0.628035	-0.746292	-0.743055	-0.569082	0.456799	0.706172	1.42335	1.29631	0.749695	0.894979	0.816585	1.00132	0.403309	0.948356	0.141967	-0.607218	0.482795	0.152441	-0.267924	0.0441122	129.58	0.999795	0.999994	0.999982	◯
Protein phosphatase 1 regulatory subunit 3D	PPP1R3D	O95685	46	S	1.09949	1.10713	1.13559	1.35094	0.477977	0.617286	1.35969	2.03062	0.960492	1.01631	0.857168	0.936825	0.430256	0.275631	0.734657	1.49743	0.55774	0.90394	0.27439	0.72114	0.231008	0.401435	-0.437216	-0.0361118	88.449	1	0.999987	0.999986	◯
Protein phosphatase 1 regulatory subunit 3D	PPP1R3D	O95685	74	S	2.48368	2.53834	2.33389	2.50132	1.98876	1.90728	2.40583	2.81454	-0.988847	-0.79842	-1.01885	-0.564858	-1.47907	-1.77436	-0.833767	-0.386399	1.53163	1.09862	1.1708	1.121	0.885194	1.086	0.803347	0.333579	69.085	0.999891	0.997416	0.999663	◯
Protein phosphatase 1 regulatory subunit 3D	PPP1R3D	O95685	78	S	1.90401	1.90275	1.88912	1.73935	1.90274	1.80994	1.91772	2.4599	-0.988847	-0.79842	-1.01885	-0.564858	-1.47907	-1.77436	-0.833767	-0.386399	1.15316	0.805925	0.793313	0.840064	0.595198	0.734307	0.351301	-0.423705	69.085	0.970651	0.872163	0.856623	◯
Protein phosphatase 1 regulatory subunit 3D	PPP1R3D	O95685	25	S	-0.215343	-0.112491	0.409264	0.734532	0.539281	0.414395	-0.988695	0.364388			-3.90141					-3.96273									146.21	0.806045	0.827588	0.853657	◯
Protein phosphatase 1 regulatory subunit 3D	PPP1R3D	O95685	28	S											-3.90141					-3.96273									45.455		0.871444		◯
Bromodomain-containing protein 1	BRD1	O95696-2	983;852	S	0.34984	0.00346352	0.656752	1.06844	0.62675	0.686801	0.427805	-0.00825587	-2.5024	-2.83646	-1.58166	-2.49446	-1.6728	-2.29804	-2.00902		-2.25439	-3.02406	-1.98133	-2.23991	-1.41135	-2.3821	-1.65511	-1.08365	117.46	0.941222	0.808705	0.974159	◯
Bromodomain-containing protein 1	BRD1	O95696-2	128;128	S	0.409137	0.324389	0.256624	0.227967	-0.21049	0.0195317	-0.734319	-0.268244	-0.0733745	-0.191587	-0.145601	0.144387	-0.2161	-0.804323	-1.04397	-1.43771	-0.406429	-0.222448	0.0402126	-0.0261035	-0.27022	-0.677735	-0.181711	-0.586133	69.376	0.992462	0.981314	0.988935	◯
Bromodomain-containing protein 1	BRD1	O95696-2	906	S									-0.279483	-0.459947	-0.20802	-0.636421	-0.490246	-0.448119	-0.201515	-1.45248	-0.231296	-0.923888	0.330368	0.0121168	0.953828	0.755334	0.0681828	0.233234	73.305	0.99027	0.981867	0.982244	◯
Bromodomain-containing protein 1	BRD1	O95696-2	934;803	S	0.475271	0.360043	0.352263	0.373034	0.243607	0.536297	0.0925731	-0.0719217	-0.420575	-0.39943	-0.799316	-0.496441	-0.520723	-0.0104172	-0.756308	-2.98456	-0.595299	0.0420088	-0.666144	-0.175479	-1.05514	-0.733354	-0.392233	-0.321624	132.84	0.791329	0.510589	0.617549	◯
Bromodomain-containing protein 1	BRD1	O95696-2	939;808	S	-0.0467405	-0.421261	-0.283462	-0.313019	0.0485266	-0.124491	0.0830941	-0.331302									-0.595299	0.0420088	-0.666144	-0.175479	-1.05514	-0.733354	-0.392233	-0.321624	155.97	0.998847	0.944713	0.988614	◯
Bromodomain-containing protein 1	BRD1	O95696-2	945;814	S	-0.187447	-0.482894	-0.889336	-0.6944	-0.728195	-0.845041	-1.37132	-1.36366	-1.02805	-1.47194	-1.50501	-2.64407	-2.44367	-2.62679	-3.51357	-3.31504									82.377	0.99999	1		◯
Bromodomain-containing protein 1	BRD1	O95696-2	1183;1052	S	-0.286964	-0.519879	0.25034	0.171521	-0.497583	-0.588038	0.0977219	-0.0756931	-2.13576	-1.69643	-0.134251	-0.370302	-0.991023	-0.554536	-0.80441	-0.546057			-2.22359	-1.77473	-4.33849			-1.40878	164.28	0.983276	0.980018	0.992781	◯
Bromodomain-containing protein 1	BRD1	O95696-2	1186;1055	S	-0.286964	-0.519879	0.25034	0.171521	-0.497583	-0.588038	0.0977219	-0.0756931	-2.13576	-1.69643	-0.134251	-0.370302	-0.991023	-0.554536	-0.80441	-0.546057			-2.22359	-1.77473	-4.33849			-1.40878	164.28	1	1	1	◯
E3 ubiquitin-protein ligase HERC2	HERC2	O95714	2650	S	0.0841231	0.318552	0.174961	0.556811	-0.0832225	0.0410525	0.0037845	0.0455259																	29.7	0.985408
E3 ubiquitin-protein ligase HERC2	HERC2	O95714	2928	S																	-0.542706	-0.521296	-0.404922	-0.754557	-0.375299	-0.50197	-0.315748	-0.642797	47.493			0.957386	◯
E3 ubiquitin-protein ligase HERC2	HERC2	O95714	1938	S		-4.27321		-3.13152	-3.30709	-3.62124	-2.95138	-3.20824										-3.15601	-3.24329	-1.83633	-1.91652	-2.5917	-3.39648	-2.89287	51.128	0.773492	0.655574	0.655552	◯
E3 ubiquitin-protein ligase HERC2	HERC2	O95714	1942	S	-1.49785	-2.36563	-2.41893	-0.769825	-0.236761	-1.11974	-0.88209	-1.41521	-2.22149	-0.700103	-0.462048	-1.2177	-0.930432	-0.592666	-1.19232	-1.12631	-1.80386	-0.732852	-1.05535	-0.793349	-0.0602199	-0.472673	-0.0876954	-1.09369	174.8	0.999973	0.999914	0.999987	◯
Serine/threonine-protein kinase OSR1	OXSR1	O95747	427	S	0.836032	0.695676	0.108421	-0.0784124	0.471226	0.220316	0.0949108	0.499333	-0.533591	-0.916766	-0.575674	-0.628115	-0.993755	-1.24666	-0.951949	-0.753859	-2.68573	-3.07307	-3.07876	-2.29551	-3.46439	-3.17146		-3.32223	149.54	0.999922	0.999565	0.999905	◯
Serine/threonine-protein kinase OSR1	OXSR1	O95747	339	S																	-2.02724	-1.81495	-1.35066	-1.25497	-2.00108	-1.64591	-1.42456	-2.68105	66.634			0.998614	◯
Polypyrimidine tract-binding protein 3	PTBP3	O95758-1	25;28;56;59;62	S	3.13662	3.36864	2.2944	2.30422	1.88784	1.80322	2.73235	3.15451																	31.366	0.988116			◯
TBC1 domain family member 8	TBC1D8	O95759-2	811;1054	S	-1.52668	-2.26008	-1.56088	-2.222	-0.299906	-0.543392	-1.16985	-0.84259	-1.44822	-2.60637	-1.85909	-3.03883	-0.612861	-0.801264	-0.976608	-1.60755	-2.55135	-2.25406	-2.82538	-3.30723	-3.10215	-3.24838	-1.02304	-0.821749	108.95	0.861308	0.807873	0.990609
MLN64 N-terminal domain homolog	STARD3NL	O95772-2	32;39	S	1.20828	1.28617	-0.175135	0.502005	-0.458485	-0.10653	-0.133564	-1.33584	2.1794	2.23418	0.966345	1.32786	0.961107	1.32737	1.041	0.3964	-0.89452	-1.29467	0.743519	1.12136	-0.326787	-0.271925	-0.594242	-0.76292	53.636	0.999931	0.999965	0.999958	◯
MLN64 N-terminal domain homolog	STARD3NL	O95772-2	186;193	S	2.5803	2.73872	2.81885	2.52518	2.00126	1.8586	1.88463	2.1327	1.03914	0.772231	1.68189	1.11659	0.262508	0.341471	0.852092	0.207563	1.13728	1.26258	2.12725	2.20522	1.99654	2.1391	0.998012	0.238451	87.827	1	1	1	◯
AP-2 complex subunit alpha-1	AP2A1	O95782-2	655;655	S	0.189712	0.215423	0.475	0.461652	0.164868	0.75251	-0.190876	0.302455	0.36541	0.567102	0.723513	0.648155	0.206153	0.442546	-0.769246	0.945371		-1.29979	-2.00828	-1.19656	-1.1065	-1.73082	-1.78285	-2.25519	139.79	0.915834	0.881173	0.920001	◯
Protein Wiz	WIZ	O95785	983	S	-0.0122417	-0.017928	0.673902	0.773242	-0.0683047	0.241018	-0.345706	0.368806																	116.69	0.993773		0.976255	◯
Protein Wiz	WIZ	O95785	1146;289	S																									67.099	0.999109	0.99958	0.998775	◯
Protein Wiz	WIZ	O95785	996	S	2.94956	2.8321	3.23451	2.66723	2.68138	2.84206	2.27249	2.40347	3.0829	2.87769	3.22616	2.8723	2.83798	2.8635	2.27436	2.30237	1.35736	0.878714	1.44045	1.3149	1.89152	1.68932	1.70966	1.37296	104.44	0.999296	0.999297	0.998125	◯
Protein Wiz	WIZ	O95785	1012	S									-0.190191	-0.430908	-0.124243	-0.150736	-0.11024	0.0927362	0.199551	0.317248	0.514411	1.41594	0.739633	1.07697	1.39763	1.70469	0.732725	0.659426	50.796	0.873303	0.774121	0.58346	◯
Protein Wiz	WIZ	O95785	1017	S	2.53704	2.59424	2.81766	2.95664	1.98593	1.98641	2.47874	2.5649	3.41938	3.63814	3.62784	3.89789	2.87683	2.87904	3.63006	3.69192	3.36615	3.57622	3.10666	3.47512	3.59132	3.95029	2.77284	2.67148	176.32	0.999658	0.999625	0.999793	◯
Protein Wiz	WIZ	O95785	1134;277	S									0.159922	0.089824	0.482529	0.381122	-0.103136	-0.40359	0.0714224	0.462462	0.716631	0.812441	0.679279	0.320371	1.20803	1.02845	0.754948	0.321209	80.779		1	0.999998	◯
Protein Wiz	WIZ	O95785	1106;249	S																									39.002	0.999961			◯
Zinc finger MYM-type protein 6	ZMYM6	O95789-1	397;397	S																									67.442		0.502572	0.841681	◯
Tetratricopeptide repeat protein 4	TTC4	O95801	51	S	1.40051	1.39997	1.48145	1.53332	1.8476	1.86993	1.36565	1.51453	0.241446	-0.0116221	-0.00537198	0.211427	-0.19723	0.348374	-0.224897	-0.242965	0.92455	0.265323	0.571495	0.976601	0.568509	0.843293	0.970476	0.969067	23.088	1	1	1	◯
BAG family molecular chaperone regulator 3	BAG3	O95817	173	S	-0.713466	-1.52836	-0.0206617	0.191842	-0.388436	0.268487	-1.28584	-1.51178			-1.63424	-3.12253	-0.951623	-1.54724			-2.99198		-1.44023	-2.10656	-0.767606	0.0450951	-0.374318	-0.715768	127.21	0.80649	0.812173	0.940349	◯
BAG family molecular chaperone regulator 3	BAG3	O95817	187	S																					-4.59508		-3.68473		61.827			0.856588	◯
BAG family molecular chaperone regulator 3	BAG3	O95817	275	S	-2.39562	-1.8644	-0.443891	-0.116562	-0.952719	-1.05948	-3.31882	-0.901818									-0.846269	-1.61917	-2.30725	-3.0465	-0.500982	-0.631477	-0.290373	-0.556514	61.535	0.854789	0.47718	0.503385	◯
BAG family molecular chaperone regulator 3	BAG3	O95817	279	S		-4.30637	-2.16831	-1.79856	-2.48832	-3.45007		-3.46706									-0.846269	-1.12467	-1.89984	-3.0465	-0.274528	-0.0399147	0.267005	-0.117755	31.373	0.991803		0.999857	◯
BAG family molecular chaperone regulator 3	BAG3	O95817	377	S	-0.519756	-0.935756	1.16954	0.43253	0.621026	0.876279	-1.03896	-0.0966431	0.332447	0.236988	1.30697	0.779046	1.06669	1.29888	-0.316156	0.153828	-3.76694		-4.23279		-1.06326	-2.30665	-1.67438	-1.14446	106.94	0.998414	0.999868	0.998455	◯
BAG family molecular chaperone regulator 3	BAG3	O95817	386	S	-0.515642	-1.43536	0.634356	0.0116922	0.498934	0.88166	-2.29796	-1.10452	-1.2677	-1.31101	0.0739421	-0.445236	0.198404	0.501688	-1.48123	-0.893048	-3.76694		-4.23279		-1.06326	-2.30665	-1.67438	-1.14446	106.94	0.937811	0.908265	0.92281	◯
Mitogen-activated protein kinase kinase kinase kinase 4	MAP4K4	O95819-2	772;800;880;718;795	S																									99.013			0.781357	◯
Mitogen-activated protein kinase kinase kinase kinase 4	MAP4K4	O95819-2	777;805;885;723;800	S																	0.39758	0.123287	0.924381	0.946607	1.32444	1.35061	0.688341	0.645753	71.77	0.998316		0.997651	◯
Mitogen-activated protein kinase kinase kinase kinase 4	MAP4K4	O95819-2	872;900;980;818;895	S	-0.453408	0.107906	-0.107767	0.145274	0.47062	0.51909	0.761376	0.465664	-0.552675	-0.159124	0.0577946	0.141468	0.431182	0.585869	0.827767	0.350257	0.977881	0.435919	0.37601	0.12654	0.560792	0.67477	1.34034	1.1939	76.826	0.999999	0.999999	1	◯
Mitogen-activated protein kinase kinase kinase kinase 4	MAP4K4	O95819-2	814;842;922;760;837	S	0.26897	0.459138	0.289056	0.103948	-0.326626	-0.0508832	-0.742391	-0.133177	-1.91313	-1.31979	-0.918079	-1.33579	-1.06285	-1.00163	-2.37022	-1.41386									56.208	0.889433	0.651025		◯
Mitogen-activated protein kinase kinase kinase kinase 4	MAP4K4	O95819-2	608;639;716;554;631	S	-1.58629	-1.71121	-1.57352	-3.92358	-0.856749	-0.836088	-2.55554	-2.6154	-3.00332	-2.21463	-3.08964	-2.82396	-0.822209	-1.47121	-2.43697	-2.2965									137	0.999998	1	1	◯
Mitogen-activated protein kinase kinase kinase kinase 4	MAP4K4	O95819-2	600;631;708;546;623	S	-0.635577	-0.37641	0.0357418	0.174686	0.302463	0.489369	-1.25533	-1.01372	0.25973	0.328136	1.07733	0.65138	0.54555	0.876808	-1.74778	-0.986895	-2.52681	-2.24416	-1.4429	-1.22745	-0.396346	-0.27709	-0.584153	-0.500951	36.337	0.897514	0.859902	0.968038	◯
Apoptosis-inducing factor 1, mitochondrial	AIFM1	O95831-3	262;266	S	0.104861	0.11973	-0.653254	-0.0997174	-1.98564	-0.94641	-0.249099	-0.647048	1.67986	1.68149	0.840828	1.14084	0.460635	0.684266	1.12907	1.20294	-0.183641	-0.274818	0.477629	0.259809	-0.198756	0.15984	-0.564265	-0.645621	27.5	0.994108	0.996419	0.99442	◯
Apoptosis-inducing factor 1, mitochondrial	AIFM1	O95831-3	264;268	S	0.621459	0.684113	0.279308	0.36509	-1.41041	-0.889849	-0.277499	0.0314808	2.00103	1.89542	1.41332	1.43291	0.966957	0.722561	1.38217	1.5422	0.57355	0.31936	0.420384	0.715006	0.566969	0.546944	-0.119119	-0.262475	8.6191	0.927599	0.981759	0.844918	◯
Claudin-1	CLDN1	O95832	206	S	2.65842	2.4363	0.63873	1.13901	0.524563	0.198641	0.489685	0.766629	2.90337	2.51491	0.685604	0.800075	0.286844	-0.309592	0.691239	1.06086	0.395248	0.576557	2.00814	1.70778	0.312194	0.198321	-0.0540081	0.064027	49.411	0.805015	0.805294	0.829968	◯
Serine/threonine-protein kinase LATS1	LATS1	O95835-2	613;613	S	1.63362	1.37984	1.34262	1.38379	1.14955	1.06644	1.44012	1.44658	2.73464	2.53867	2.10865	2.29593	2.08568	2.11983	2.42382	2.52172	-0.551747	-0.05599	0.327572	0.144348	0.0470204	0.315334	-0.136603	-0.176903	45.44	0.949875	0.923273	0.820809	◯
Serine/threonine-protein kinase LATS1	LATS1	O95835-2	464;464	S	1.1266	1.11007	1.05095	1.72381	0.650313	0.752282	0.990585	1.10204	0.806629	1.14204	0.824959	1.02058	0.471222	0.655571	0.62958	0.408394									66.746	0.968858	0.935655	0.905369	◯
Tetraspanin-13	TSPAN13	O95857	143	S	0.00769373	0.280171	0.122146	0.241866	-0.157794	-0.820002	0.47058	-0.135517	0.276027	0.40033	-0.254107	0.568398	-1.18816	-0.715406	-0.226741	-0.071188	-2.12624	-2.23961	-1.35785	-2.46805	-1.70048	-1.16486	-1.69245	-1.98225	88.227	1	1	1	◯
Chromobox protein homolog 7	CBX7	O95931	113	S																					-3.14922	-3.86092		-3.03659	100.26	0.781535	0.987238	0.990293
Eomesodermin homolog	EOMES	O95936	107	S		-4.50597	-4.46164	-4.50175	-4.62563		-3.06107	-4.21516			-3.7497								-1.85869	-1.48751	-1.41965	-1.09226	-2.28493	-1.90371	84.305	0.914819	0.999434	0.9675	◯
Methyl-CpG-binding domain protein 3	MBD3	O95983-2	53;85	S	-0.0706602	-0.0440728	0.324461	0.0255492	0.265669	0.568634	-0.920926	0.5349	0.385229	0.361077	0.451858	0.872374	0.216089	0.734838	0.307994	0.897901	-0.328918	-0.634763	-0.417791	-0.942682	-0.520291	-0.587282	-0.325064	-0.203947	54.953	0.981232	0.955111	0.946801	◯
Methyl-CpG-binding domain protein 3	MBD3	O95983-2	24;56	S	-1.56805	-1.63291	-1.2255	-1.24085	-1.3213	-1.04321	-2.68399	-1.99294	-1.60657	-1.74893	-2.03852	-1.19338	-1.67964	-1.59461			-1.08763	-1.04491	-1.01948	-1.69271	-0.708383	-2.30742	-0.332154	-1.02519	72.205	0.999955	0.999902	0.999657	◯
Securin-2;Securin	PTTG2;PTTG1	Q9NZH5-2	165;165;165	S	1.56067	1.21614	1.12342	0.755823	1.05001	1.20885	0.368899	0.59063	-0.296832	-0.114885	-0.227319	-0.742516	-1.15336	-0.460174	-1.90876	-2.22097	-0.221701	-0.513892	0.747185	0.242722	0.465954	0.346248	0.46312	-0.22309	94.134	1	1	1	◯
B-cell lymphoma/leukemia 10	BCL10	O95999	136	S	0.89707	0.392016	0.137629	0.30786	1.00977	0.728355	0.0366416	-0.723662									-1.1218	-1.28063	-0.974482	-0.60282	-1.04745	-0.713635	-0.713406	-1.22723	104.99	0.778052	0.637837	0.660173	◯
B-cell lymphoma/leukemia 10	BCL10	O95999	138	S	1.45977	0.991124	0.800324	0.409988	0.78487	0.723615	0.353849	-0.847409	1.52541	0.941295	0.842535	0.376756	0.76939	1.01197	0.39035	-1.63212	0.336493	0.54594	1.07652	0.887831	0.373609	0.590132	1.03243	0.356757	130.01	0.967441	0.951924	0.964698	◯
Molybdopterin synthase catalytic subunit	MOCS2	O96007	20	S	-1.9337	-1.79641	-1.69408	-3.49211	-1.81859	-2.49907	-2.25025	-3.22443	-3.23231	-3.10051	-3.56941	-3.39209		-3.15431	-4.04289		-3.71782	-3.72877	-3.64999	-4.02373	-3.19278	-2.89264	-4.14382	-3.69069	69.386	0.999999	0.999927	1	◯
Serine/threonine-protein kinase PAK 4	PAK4	O96013	181	S	3.22102	3.33881	2.93234	3.29245	3.38607	3.49412	3.88867	4.02767	2.76216	2.77932	2.57534	3.02122	3.07706	3.12217	3.32515	3.74435	3.76775	3.68316	2.85828	2.97334	2.58518	3.06856	3.04008	2.78044	212.83	0.99997	0.999988	0.999997	◯
Serine/threonine-protein kinase PAK 4	PAK4	O96013	167	S	-2.33156	-3.22762			-2.24737	-2.04663	-4.44167		-1.89809	-1.34573			-2.32232	-2.21944	-1.65407										89.334	0.999935	1		◯
Serine/threonine-protein kinase PAK 4	PAK4	O96013	148	S																									65.126	0.999937	0.999979		◯
Serine/threonine-protein kinase PAK 4	PAK4	O96013	104;104;104	S	0.829088	0.764374	-0.402812	-0.49424	1.21434	0.864821	1.49714	1.24309	-0.713733	-0.402181	-1.35063	-1.50948	-0.0564203	-0.387337	0.518874	-0.0703117	-0.636233	-0.281796	-0.484925	-0.319766	-1.44339	-1.26797	-0.141572	-0.462938	68.75	1	1	1	◯
Serine/threonine-protein kinase PAK 4	PAK4	O96013	474;309;384;321	S	1.68269	1.882	1.66662	1.65314	2.11897	2.07073	1.06221	1.3365	1.83133	2.21684	1.46712	1.95883	2.11298	2.23668	1.25778	1.29186	1.86176	1.79041	2.4193	2.14371	1.98671	2.0185	2.3183	2.40197	125.56	0.999991	0.999985	0.999987	◯
Serine/threonine-protein kinase PAK 4	PAK4	O96013	291;126;201;138	S	-0.199839	-0.474247	-2.6049	-2.72004	0.623664	0.523925	0.0104424	0.048283									-0.696948	-1.03322	-1.48682	-1.46918	-2.29325	-1.62429	-1.60569	-0.533921	46.631	1	1	1	◯
Actin-like protein 6A	ACTL6A	O96019-2	191;233	S	3.30636	3.20905	3.42499	3.36072	3.04793	2.96757	3.75604	3.48872	3.10982	3.03231	3.16268	3.25824	2.96522	2.80532	3.47054	3.4099	3.64898	3.50453	3.34011	3.30834	3.41582	3.58244	2.92134	2.82879	48.804	1	1	1	◯
G1/S-specific cyclin-E2	CCNE2	O96020-2	21;21	S	0.890478	0.682177	1.54199	1.21002	1.02106	0.752815	0.820898	0.847182	-1.8952	-1.76585	-0.812537	-2.13115	-1.84128	-1.23287	-2.06583	-2.83057	-0.514969	-0.738444	-0.920333	-1.35453	0.48402	0.145192	-1.00814	-1.06794	181.36	0.9961	0.996999	0.998956	◯
Histone-lysine N-methyltransferase NSD2	WHSC1	O96028-3;O96028-5	614;614;614	S																									40.321	0.999677			◯
Histone-lysine N-methyltransferase NSD2	WHSC1	O96028-3;O96028-5	121;121;121;121;121	S	2.20979	2.14198	2.59392	2.5836	2.20611	2.10202	2.82717	2.91095	2.64024	2.70717	3.25298	3.15771	2.62782	2.62364	3.0962	3.13462	1.53621	1.70537	0.561057	1.07734	1.39655	1.36733	0.965881	0.882884	102.7	0.999945	0.999966	0.999999	◯
Histone-lysine N-methyltransferase NSD2	WHSC1	O96028-3;O96028-5	437;437;437;437	S	0.167548	-0.425591	0.441446	0.0219656	-0.118445	-0.117363	0.541378	0.684059																	28.126	1			◯
Histone-lysine N-methyltransferase NSD2	WHSC1	O96028-5	618	S	0.601261	0.311054	1.65873	1.20551	0.948188	0.922376	1.5726	0.204385	0.23629	0.0123439	1.27578	0.532838	0.301155	-0.102835	1.05625	0.376328	0.926618	0.290217	-0.538478	-0.627971	0.707796	0.593357	0.330005	0.0675524	188.76	0.823206	0.834033	0.730834	◯
Histone-lysine N-methyltransferase NSD2	WHSC1	O96028-5	620	S																									70.779			0.844728
Histone-lysine N-methyltransferase NSD2	WHSC1	O96028-5	622	S																									86.238	0.94001			◯
Tyrosine-protein kinase ABL1	ABL1	P00519	569;588	S	-1.42901	-0.999163	-1.43277	-1.8265	-1.58582	-2.43818	-1.66666	-0.723207	0.0578895	-0.786695	-0.873857	-0.484202	-0.774119	-0.61821	-1.30137	-0.484871									68.269	0.999999	0.999998	0.999974	◯
Epidermal growth factor receptor	EGFR	P00533	695	S									-3.47471	-1.93468	-1.38614	-2.38902	-0.932983	-0.845163	-1.30405	-0.855577	-0.437048	-0.297724	-1.29479	-1.074	-0.963513	-2.33799	-0.634005	-1.61523	103.97	0.984842	0.570643	0.986666	◯
Epidermal growth factor receptor	EGFR	P00533	1166	S	0.0862326	-0.374796	0.779729	0.973793	0.316584	0.619379	-0.0728059	0.265067	-1.1275	-0.756316	0.853141	0.810582	-1.08243	-0.870857	-0.812696	-0.277635	1.07909	1.43593	2.37327	1.2744	0.901172	1.28153	0.503881	0.852553	165.76	0.986714	0.991722	0.99174	◯
Epidermal growth factor receptor	EGFR	P00533	1042	S	-2.46377	-4.45331	-2.17897	-3.70301	-3.24857	-3.6913	-3.06718	-2.65235	-2.31808	-2.57476	-2.78848	-1.21057	-2.25583	-3.13288	-2.43455	-3.79887	-3.26975	-3.6684	-2.96609	-2.89358	-2.97926	-1.60695	-2.72715	-3.38547	103.9	0.945541	0.969719	0.895486	◯
Phosphoglycerate kinase 1	PGK1	P00558	203	S	1.92137	1.98902	0.488781	0.559134	-0.0935379	0.122529	0.364061	0.647223	2.50285	2.54478	0.641357	1.06683	-0.0753648	0.244693	0.182418	0.894913	0.653505	0.344986	2.28107	2.09521	0.404441	0.776667	-0.193402	-0.80384	157.78	1	1	1	◯
Myc proto-oncogene protein;N-myc proto-oncogene protein	MYC;MYCN	P01106	62;77;62	S	0.293297	0.47273	0.823889	0.721966	0.850864	1.05609	0.594416	0.961905	0.751043	0.736798	1.32814	1.12314	1.40805	1.42541	1.10575	1.39028	1.29699	1.11121	1.07177	0.707657	1.43119	1.24135	1.28438	1.1797	84.252	0.975213	0.993926	0.986711	◯
Myc proto-oncogene protein	MYC	P01106	71;86	S	-0.692548	-0.935962	-0.530899	0.182438	0.373025	0.311998	-0.785232	-0.432446	0.0570856	-0.68807	0.20423	-0.148803	0.441855	0.104785	-0.261247	-0.0767747	0.0304893	0.0524521	0.0351998	-0.423387	0.266905	0.350747	0.752816	0.678447	64.292	0.898852	0.843162	0.946353	◯
HLA class I histocompatibility antigen, A-80 alpha chain;HLA class I histocompatibility antigen, A-23 alpha chain;HLA class I histocompatibility antigen, A-69 alpha chain;HLA class I histocompatibility antigen, A-24 alpha chain;HLA class I histocompatibility antigen, A-2 alpha chain;HLA class I histocompatibility antigen, A-68 alpha chain	HLA-A	Q09160	343;343;343;343;343;343	S	3.25929	3.34518	0.924045	1.67613	1.863	1.97857	1.73289	1.8821	3.9316	3.93739	2.49465	2.89577	2.88438	2.87802	2.74999	2.71787	1.66382	2.2179	3.20607	3.36459	2.01087	1.70756	2.19933	2.15885	250.6	0.978382	0.9909	0.928908
HLA class I histocompatibility antigen, A-80 alpha chain;HLA class I histocompatibility antigen, A-23 alpha chain;HLA class I histocompatibility antigen, A-69 alpha chain;HLA class I histocompatibility antigen, A-24 alpha chain;HLA class I histocompatibility antigen, A-2 alpha chain;HLA class I histocompatibility antigen, A-68 alpha chain	HLA-A	Q09160	350;350;350;350;350;350	S	0.361988	0.723245	-0.0882771	0.210853	-1.19256	-0.698247	0.143938	0.227343	-3.70227	-2.95035			-4.28877												196.25	0.782697	0.645972		◯
HLA class I histocompatibility antigen, A-80 alpha chain;HLA class I histocompatibility antigen, A-23 alpha chain;HLA class I histocompatibility antigen, A-69 alpha chain;HLA class I histocompatibility antigen, A-24 alpha chain;HLA class I histocompatibility antigen, A-2 alpha chain;HLA class I histocompatibility antigen, A-68 alpha chain	HLA-A	Q09160	352;352;352;352;352;352	S	6.57517	6.57366	4.46097	4.64253	4.25985	4.4298	5.06157	5.11181	6.26589	6.14536	4.25706	4.55413	4.1007	4.19079	4.78325	4.89343	4.24428	4.5393	5.72276	5.82136	3.70858	3.69751	3.72309	3.6666	263.96	0.999606	0.999331	0.999218	◯
HLA class I histocompatibility antigen, A-80 alpha chain;HLA class I histocompatibility antigen, A-23 alpha chain;HLA class I histocompatibility antigen, A-69 alpha chain;HLA class I histocompatibility antigen, A-24 alpha chain;HLA class I histocompatibility antigen, A-2 alpha chain;HLA class I histocompatibility antigen, A-68 alpha chain	HLA-A	Q09160	356;356;356;356;356;356	S	6.18992	6.23527	4.36759	4.40392	4.18839	4.37647	5.00047	5.02519	5.93538	5.85553	4.28274	4.48628	4.20126	4.28696	4.88854	4.81244	4.35796	4.61178	5.56214	5.67167	3.90356	3.93902	3.79428	3.69872	214.19	1	1	1	◯
HLA class I histocompatibility antigen, A-80 alpha chain;HLA class I histocompatibility antigen, A-23 alpha chain;HLA class I histocompatibility antigen, A-69 alpha chain;HLA class I histocompatibility antigen, A-24 alpha chain;HLA class I histocompatibility antigen, A-2 alpha chain;HLA class I histocompatibility antigen, A-68 alpha chain	HLA-A	Q09160	359;359;359;359;359;359	S	6.18123	6.32118	4.37371	4.34221	4.12921	4.30967	4.93753	4.93177	5.71537	5.78614	3.78905	4.1439	3.90021	3.98734	4.47035	4.51922	4.25435	4.57506	5.4733	5.63418	3.82248	3.91643	3.79168	3.72418	214.19	0.999981	0.999949	0.999548	◯
Prelamin-A/C;Lamin-A/C	LMNA	P02545	599;569	S	-2.63976	-2.78219	-3.43542	-2.59402	-2.56131	-3.0938	-2.62136	-1.57165																	105.84	0.910862	0.352314		◯
Prelamin-A/C;Lamin-A/C	LMNA	P02545	601;571	S	-2.20714	-1.34483	-0.753192	-0.622769	-1.36351	-1.83783	-1.23362	-1.30128	-0.157045	-0.0950262	-0.279208	0.200903	-0.625707	-0.0605446	-0.628628	-0.0567967	-2.76234	-3.51293	-1.756	-2.63353	-1.72277	-2.40637	-1.49118	-1.27623	161.58	0.890758	0.768822	0.650484
Prelamin-A/C;Lamin-A/C	LMNA	P02545	603;573	S	-1.52322	-2.98641	-2.39527	-1.36084	-1.94486	-1.73474	-2.00128	-1.88781	-1.15691	-2.09882	-1.54157	-2.14012	-1.51781	-1.57536	-0.55106	-0.39013	-1.20437	-1.16191	-1.79672	-2.59843	-2.64441	-2.67327	-0.911976	-1.95781	125.73	0.741181	0.67793	0.750203	◯
Prelamin-A/C;Lamin-A/C	LMNA	P02545	612;582	S	-1.97038	-4.66079	-1.63126	-3.21743	-2.43284	-2.55628	-2.74514	-4.03218	-2.16262	-1.58276	-2.03841	-1.09464	-0.922738	-0.693974	-0.368398	-0.890081	-2.02584	-2.43556		-3.19175	-1.50401	-2.30116	-2.08703	-1.52019	160.96	0.884814	0.918555	0.823178	◯
Prelamin-A/C;Lamin-A/C	LMNA	P02545	613;583	S											-3.7051	-3.65116	-2.85251			-3.51468	-3.55862	-2.30836		-2.63739	-2.76104	-3.24886	-1.87751	-1.75442	160.96	0.710992	0.794118	0.622465	◯
Prelamin-A/C;Lamin-A/C	LMNA	P02545	615;585	S	-0.666405	-1.53326	1.39202	0.840221	0.123827	-1.95254	2.53242	2.47782	-1.70327	-2.34256	-1.62235	-1.51177	-1.68846	-1.4752	-1.8244	-2.31103	-2.01607	-1.24236	-4.67703	-2.72398	-1.5855	-1.81932	-1.2841	-1.45095	154.09	0.871223	0.646456	0.79297	◯
Prelamin-A/C;Lamin-A/C	LMNA	P02545	616;586	S	0.861147	0.80265	2.00314	1.7004	1.49054	0.955427	2.81	2.89253	-0.276532	0.469303	0.583412	0.424068	0.248167	0.59071	-0.0310216	0.518078	1.30913	1.18061	0.77967	1.13432	1.0473	1.2627	1.32161	1.17161	189.88	0.949815	0.883779	0.920856	◯
Prelamin-A/C;Lamin-A/C	LMNA	P02545	619;589	S	-0.503319	-0.894582	-0.211104	-0.339417	-0.112515	-0.098251	-1.30607	-0.0411549	-1.01862	-0.6685	-0.0917374	-0.783694	0.0254165	0.319635	-2.04227	0.298469	0.129224	-0.540868	-0.72667	0.106058	0.423927	0.566298	-0.136425	-0.0995642	191.09	0.808665	0.777187	0.877338	◯
Prelamin-A/C;Lamin-A/C	LMNA	P02545	403;403;403	S	-0.883859	-0.961792	-2.08536	-2.89503	-1.52645	-1.55583	1.12335	1.57788	0.487937	0.275197	-0.916785	-1.34367	-0.481929	-0.243087	0.541188	-0.43301	1.99264	1.96439	0.932225	1.05042	0.15437	0.395113	0.423052	0.628755	170.14	0.648937	0.520451	0.881464	◯
Prelamin-A/C;Lamin-A/C	LMNA	P02545	404;404;404	S	2.30833	2.11662	0.320406	-0.239464	1.42562	1.37336	2.85993	2.60084	2.52017	2.33119	0.990234	0.56194	1.94887	1.66442	2.91557	3.82752	2.88402	2.59198	1.7432	2.02021	0.415394	-0.580413	0.907271	1.153	176.42	0.971482	0.979523	0.968922	◯
Prelamin-A/C;Lamin-A/C	LMNA	P02545	407;407;407	S	2.36217	2.25351	0.675635	0.185318	1.85222	1.61704	2.97706	2.94652	2.8752	2.6663	1.23154	0.955979	2.38078	2.17116	3.37198	3.79177	3.77065	3.47898	2.61339	2.8753	1.58777	1.08837	1.91416	2.33761	194.6	0.991859	0.989732	0.998134	◯
Prelamin-A/C;Lamin-A/C	LMNA	P02545	414;414;414	S	0.81637	0.847665	0.721439	-0.117239	0.884243	0.357449	1.36087	2.47884	-0.518368	-0.537503	-1.57844	-1.16251	-1.6031	-0.990216	0.199326	1.16582	0.283537	-0.0527352	-0.0913239	0.173068	-0.584863	-0.622203	-0.10009	-0.00713123	126.25	0.999857	0.993145	0.998986	◯
Prelamin-A/C;Lamin-A/C	LMNA	P02545	301;301;301	S	-0.219862	-0.162605	-0.128278	-0.406106	-0.0289193	-0.0430493	-0.338518	0.910433	0.137141	0.204487	-0.130099	0.0689083	-0.521081	0.414152	-0.0120296	1.19334	0.415621	0.577968	0.532567	-0.487295	0.256074	-0.207914	0.128781	0.150862	121.56	0.987484	0.947028	0.986199	◯
Prelamin-A/C;Lamin-A/C	LMNA	P02545	303;303;303	S									-1.94207	-2.76379		-4.03663	-3.41375	-1.96824	-3.15878	-0.954196	-2.89293	-2.17489	-2.52831		-2.04993		-2.73371	-2.70441	125.62		0.824159	0.499984	◯
Prelamin-A/C;Lamin-A/C	LMNA	P02545	66;66;66	S	-1.60957	-1.4996	-3.92177	-1.58231	-2.35765	-1.36759	-2.55877	-1.80496									-0.742804	-0.977321	-0.724028	-0.618823	-2.01769	-1.73462	-1.39926	-1.45548	54.318	0.763428		0.844025	◯
Prelamin-A/C;Lamin-A/C	LMNA	P02545	423;423;423	S	1.76101	1.8416	1.07664	0.905817	1.35611	1.53718	2.65524	2.79986	1.39011	1.41837	0.763544	0.73661	0.674153	0.392641	2.52265	2.59218	3.02111	2.82782	1.96106	1.84272	1.23598	1.08395	1.44111	1.6964	29.404	0.955314	0.964869	0.938106	◯
Prelamin-A/C;Lamin-A/C	LMNA	P02545	277;277;277	S	2.52617	2.8638	1.19524	1.11546	2.04975	1.8361	3.02851	2.66068	2.38473	2.475	0.956919	0.939563	1.68805	1.53312	2.55733	2.1987	0.421004	0.684973	0.407466	0.573382	-1.07469	-0.752936	-0.668423	-0.477721	61.034	1	1	1	◯
Prelamin-A/C;Lamin-A/C	LMNA	P02545	107;107;107	S	0.929092	1.03899	-0.12212	-0.117739	-0.16302	-0.224362	0.0131231	-0.188286																	65.83	1	1		◯
Prelamin-A/C;Lamin-A/C	LMNA	P02545	390;390;390	S	2.41533	2.42921	1.97063	2.14039	2.24851	2.30119	3.51033	3.54276	2.92073	2.95014	2.53835	2.76014	2.80307	2.5657	3.77335	3.86305	3.67289	3.82643	2.6302	2.76291	2.3329	2.36867	2.57153	2.75077	147.53	0.999466	0.999386	0.998588	◯
Prelamin-A/C;Lamin-A/C	LMNA	P02545	392;392;392	S	2.66944	2.78194	2.35495	2.18535	2.84534	2.77846	3.94706	4.06482	2.37471	2.15083	1.97033	1.65507	2.26514	1.98016	3.58336	3.59296	4.18044	4.31989	3.05798	3.20669	2.94875	2.71709	3.16502	3.22438	66.678	0.998752	0.997871	0.998668	◯
Prelamin-A/C;Lamin-A/C	LMNA	P02545	398;398;398	S	-0.217396	0.0678532	-1.02384	-0.817772	-0.161735	-0.165418	1.3707	1.51832	-0.749908	-0.416219	-1.32259	-1.72618	-0.431086	-0.879625	0.397033	0.651792	0.306749	0.436283	-5.15473	-0.751712	-0.993793	-1.45056	-0.214232	-1.16478	69.688	0.986873	0.922334	0.865866	◯
Prelamin-A/C;Lamin-A/C	LMNA	P02545	212;212;212	S	1.37217	1.4604	0.787228	0.942567	1.09495	0.864539	1.94723	1.65132	-0.196366	0.210021	-0.655453	-0.260515	-0.792996	-0.271038	0.232437	0.469276	0.5146	-0.0343456	-0.607868	-0.0549845	-1.25587	-0.665542	-0.801501	-0.426054	44.4	0.999967	0.999971	0.999888	◯
Prelamin-A/C;Lamin-A/C	LMNA	P02545	458;458;458	S	3.4709	3.45992	2.55944	2.81293	2.86327	2.969	2.77905	2.88187	4.52405	4.37938	3.18771	3.30261	3.48883	3.47079	3.16796	3.05805	2.34253	2.34417	3.77398	3.83512	2.61007	2.28324	2.73178	2.55247	191.33	0.999994	1	1	◯
Prelamin-A/C;Lamin-A/C	LMNA	P02545	12;12;12	S	-1.94844	-0.935207	-1.72823	-1.9134	-0.373867	-1.01512	-0.578673	-0.453328	0.573018	0.396291	-0.515137	-0.486904	-0.772017	0.0240071	0.529756	0.916561	-1.64807	-0.486816	-2.5883	-1.79157	-3.8858	-3.82353	-2.02118	-4.10785	65.452	0.999329	0.999704	0.999987	◯
Prelamin-A/C;Lamin-A/C	LMNA	P02545	18;18;18	S	-1.79944	-1.2732	-2.83257	-3.07542	-3.58568	-1.86029	-2.52825	-1.89081	-0.327541	-1.04573	-1.04783	-0.797663	-1.03642	-1.62429	-0.601592	0.174573	-0.533081	-0.229991	-0.597999	-0.959113	-1.6634	-0.91964	-0.769153	-0.894844	75.001	0.920397	0.839976	0.891636	◯
Prelamin-A/C;Lamin-A/C	LMNA	P02545	22;22;22	S	0.056076	0.354443	0.833492	0.551849	0.334904	0.679116	0.725247	1.59854	-0.246644	-0.371651	0.205367	-0.349002	-0.971835	-0.377806	0.151879	0.506672	1.01808	1.20635	0.617892	0.956941	0.607986	1.11674	0.465986	0.560234	86.239	0.989886	0.959465	0.997271	◯
Prelamin-A/C;Lamin-A/C	LMNA	P02545	632;602	S	1.18971	1.48666	0.826231	0.625119	1.45047	1.47756	2.30708	1.9118	-2.58551	-3.58643	-2.16527	-2.80132	-2.3068	-1.23224	-2.97221	-2.82426	0.487204	1.04679	-0.517939	-0.10072	-1.06165	-1.7129	-0.106173	-0.368001	116.78	0.996441	0.982472	0.996261	◯
Prelamin-A/C;Lamin-A/C	LMNA	P02545	636;606	S	1.06116	1.48192	-0.36167	-1.02441	0.671916	0.524193	1.12231	-0.153472	1.84134	1.95368	0.372369	0.36151	0.977229	1.36696	1.60279	1.50569	1.03375	1.24974	1.62679	1.78453	0.522172	0.399857	1.16847	1.02836	136.33	0.999995	0.999998	1	◯
Prelamin-A/C;Lamin-A/C	LMNA	P02545	652;622	S																	-3.94215	-3.96499	-4.11801	-4.04517	-4.39494	-4.29774		-2.83241	33.59			0.753203	◯
Prelamin-A/C;Lamin-A/C	LMNA	P02545	533;533	S	-4.63666				-4.62418		-3.06861	-3.75909	-4.36069	-3.55137	-3.98647	-3.88054	-4.11724				-0.937935	-0.890634	-0.897744	-1.40719	-1.20266	-1.40416	-1.00525	-1.72841	68.794	0.822227	0.776319	0.920973	◯
Prelamin-A/C;Lamin-A/C	LMNA	P02545	94;94;94	S																									25.849	0.991589			◯
Myelin basic protein	MBP	P02686-2	16;16	S	0.498799	0.986122	0.185134	-0.0799361	-0.629312	-0.529894	-0.586201	-0.176276	1.28941	1.36279	-0.0968862	0.0888476	-0.312898	-0.120942	0.747051	0.179063	0.417717	-0.161885	0.912954	0.713468	0.26144	-0.475398	0.122139	-0.942374	74.222	0.923546	0.961943	0.880551	◯
Myelin basic protein	MBP	P02686-2	19;19	S	0.293489	0.251127	-1.88614	-1.99379	-2.01171	-1.69043	-1.3624	-1.14593	1.28941	1.36279	-0.0968862	0.0888476	-0.312898	-0.120942	0.747051	0.179063									74.222	0.655365	0.772694		◯
Myelin basic protein	MBP	P02686-2	26;26	S																	-1.44632	-2.2665	-1.20403	-1.60799	-3.40411	-2.59725	-0.273389	-0.293167	26.523			0.99444	◯
Myelin basic protein	MBP	P02686-2	96;96	S	-0.627148	-0.183229	-0.552237	0.103117	-2.98525	-1.7478	-2.74476		3.07465	3.32789	3.11876	3.33283	1.86975	1.93649	1.87826	2.26076	1.01553	1.36869	1.82949	2.01691	1.66579	2.36318	0.0710608	0.45552	97.574	1	1	1	◯
Myelin basic protein	MBP	P02686-2	190	S	-0.705973	-0.578472	-0.959096	-1.63833	0.416262	0.425156	0.121945	-0.131687									0.476462	0.047305	-0.75505	-1.16315	-1.38566	-0.916032	0.66642	0.591371	63.43	0.9999	0.999933	0.999992
Fibronectin;Anastellin;Ugl-Y1;Ugl-Y2;Ugl-Y3	FN1	P02751-12	2006;2174;2182;2209;2238;2263;2265;2294;2353;2384;2384;2444;2475	S	-1.73064	-2.99192	-3.20254	-1.23829	-1.95916	-2.13211	-1.97481	-2.56299																	65.006	1			◯
Transferrin receptor protein 1;Transferrin receptor protein 1, serum form	TFRC	P02786	34	S																									27.089	1			◯
Transferrin receptor protein 1;Transferrin receptor protein 1, serum form	TFRC	P02786	24	S																	-1.2143	-0.989761	-0.778536	-1.17349	-0.943812	-0.71486	-1.93074	-1.48697	41.336			0.818149	◯
Ferritin heavy chain	FTH1	P02794	179	S	0.879252	0.943048	0.765494	0.617289	0.257142	0.307331	-0.48976	0.0129883	0.307589	0.278587	-0.823738	0.0686225	-1.34357	-1.80658	-1.2135	-0.411118	-2.84518	-2.0545	0.140916	0.118536	-0.921805	-1.06739	-1.82167	-1.75944	156.34	0.999993	0.999992	1	◯
3-hydroxy-3-methylglutaryl-coenzyme A reductase	HMGCR	P04035-2	504;504	S																									39.563	0.988885		0.996534	◯
3-hydroxy-3-methylglutaryl-coenzyme A reductase	HMGCR	P04035-2	356;356	S	0.0222637	0.260741	0.212546	0.298943	0.211199	0.134404	0.123646	0.26919	-0.695438	-1.20517	-0.975941	-0.899921	-1.00155	-1.07323	-0.524546	-1.02572									50.645	0.832043	0.737103		◯
3-hydroxy-3-methylglutaryl-coenzyme A reductase	HMGCR	P04035-2	819;872	S	3.41171	3.32885	3.71627	3.68205	3.22549	3.35421	3.05133	3.7553	3.24133	3.04974	3.38266	3.35799	2.83688	3.13338	2.14507	3.14092	2.77532	2.64859	2.93236	2.82533	3.53372	3.41746	2.91022	2.77781	134.34	1	1	1	◯
Catalase	CAT	P04040	515	S																									118.11		0.937864		◯
RAF proto-oncogene serine/threonine-protein kinase	RAF1	P04049	29;29	S																									32.577		0.887201		◯
RAF proto-oncogene serine/threonine-protein kinase	RAF1	P04049	43;43	S	0.223494	-0.344312	-1.96049	-2.11326	0.294836	0.060656	-1.78341	-2.7302	0.457021	0.273311	-0.967882	-0.0274463	0.784377	0.755561	-0.929541	-2.05692	-0.0101266	-0.702041	1.18902	0.71335	0.0776269	-0.0166376	1.29585	1.36294	90.28	1	1	1	◯
RAF proto-oncogene serine/threonine-protein kinase;Serine/threonine-protein kinase A-Raf	RAF1;ARAF	P04049;P10398	621;641;582	S	-1.04815	-0.854269	-1.65981	-1.44432	-1.4808	-1.59695	-0.972768	-0.847574																	46.559	0.956281	0.986332		◯
Fructose-bisphosphate aldolase A	ALDOA	P04075	36	S	0.850344	0.798324	-0.00762674	0.208796	0.053527	0.295965	-0.533244	-0.585808	-1.80596	-2.92448	-3.13206	-3.00355	-2.93847	-3.63349	-3.13188	-2.88861	-0.770473	-0.71558	0.228886	-0.263636	-0.419572	-0.255338	-0.625659	-0.527409	105.35	0.929632	0.888776	0.86101	◯
Fructose-bisphosphate aldolase A	ALDOA	P04075	39	S	2.44208	2.5336	2.36929	2.78604	2.09894	2.24401	2.58169	2.72037	2.12993	2.14943	2.05208	2.42943	1.9706	2.11656	1.81598	1.97427	1.14074	0.95876	1.1792	1.56495	1.55362	1.52323	0.730127	0.597544	122.11	0.998324	0.98773	0.993381	◯
Annexin A1	ANXA1	P04083	37	S	-0.931965	-0.915315	-0.314084	-0.258567	0.123055	-0.107914	-0.419116	0.453236	-1.56381	-1.19967	-0.957036	-0.700775	-0.317757	-0.838049	-0.965949	0.147565	-1.2949	-0.272383	-1.28111	-0.439166	-0.575945	-0.238059	0.263535	-0.335189	139.28	0.999555	0.999253	0.999317	◯
Thymidine kinase, cytosolic	TK1	P04183	231	S	-1.19525	-1.25524	-1.17337	-1.83475	-1.54509	-1.61858	-2.23273	-0.968286																	87.901	1	1	1	◯
Glyceraldehyde-3-phosphate dehydrogenase	GAPDH	P04406	210	S	1.1594	1.16485	1.31212	1.63185	1.30948	1.26057	0.261824	0.708442	0.815905	0.476645	0.997404	1.28629	1.03066	1.19535	-0.438337	0.786223	0.365788	0.467285	1.1676	1.30316	1.40832	1.4815	1.40524	1.51822	95.029	0.907323	0.818962	0.97081	◯
Glyceraldehyde-3-phosphate dehydrogenase	GAPDH	P04406	148	S	0.483802	0.427568	0.513778	0.438796	0.194534	0.0613954	0.270029	0.150871	-0.163147	0.0121026	-0.158733	-0.125907	-0.154865	0.557602	0.441246	-0.544298	-2.21214	-0.889058	-0.710544	-0.411284	-0.429049	-0.694913	-0.842823	-0.713271	120.66	0.756178	0.539231	0.830428	◯
Glyceraldehyde-3-phosphate dehydrogenase	GAPDH	P04406	83	S									-1.81	-1.29278	-1.26873	-1.48273	-3.97197	-2.37411	-2.08417	-3.17071									89.562	0.999829	0.999997	0.999781	◯
Glyceraldehyde-3-phosphate dehydrogenase	GAPDH	P04406	241	S	-2.98592	-3.08352	-2.5601		-2.37345	-2.02429	-2.51112	-3.53213				-4.21025				-4.01042	-2.02864	-3.10882	-2.53624	-3.20631	-2.51539	-3.19899	-1.39197	-3.55587	80.022	0.999923	0.997443	0.99962	◯
HLA class I histocompatibility antigen, A-36 alpha chain;HLA class I histocompatibility antigen, A-1 alpha chain;HLA class I histocompatibility antigen, A-30 alpha chain;HLA class I histocompatibility antigen, A-11 alpha chain;HLA class I histocompatibility antigen, A-3 alpha chain	HLA-A	P30455	343;343;343;343;343;349	S	-0.192687	-0.513293	0.00448761	0.526472	2.24162	2.26806	0.999877	1.32957	-0.262268	-0.57585	-0.0804777	0.457473	1.24497	1.36066	0.898282	0.617745	-1.69024	-0.752745	-3.73093	-3.25513	-1.29654	-1.59746	-0.153021	-0.104975	241.54	0.933056	0.934675	0.753237	◯
HLA class I histocompatibility antigen, A-36 alpha chain;HLA class I histocompatibility antigen, A-1 alpha chain;HLA class I histocompatibility antigen, A-30 alpha chain;HLA class I histocompatibility antigen, A-11 alpha chain;HLA class I histocompatibility antigen, A-3 alpha chain	HLA-A	P30455	352;352;352;352;352;358	S	2.05639	2.08987	2.15972	2.32408	2.87909	2.85551	3.83326	3.70433	1.04069	0.751329	0.805166	1.36237	1.57972	1.59925	2.71766	2.50671	1.59274	1.68782	-0.0498666	-0.179253	0.879699	0.945973	0.540807	0.936144	132.82	0.986502	0.990631	0.915804	◯
HLA class I histocompatibility antigen, A-36 alpha chain;HLA class I histocompatibility antigen, A-1 alpha chain;HLA class I histocompatibility antigen, A-30 alpha chain;HLA class I histocompatibility antigen, A-11 alpha chain;HLA class I histocompatibility antigen, A-3 alpha chain	HLA-A	P30455	356;356;356;356;356;362	S	1.7551	1.72791	2.13677	2.07527	2.66111	2.83613	3.831	3.63254	0.660403	0.200389	0.767829	1.13761	1.55286	1.87189	2.86465	2.68419	2.44303	2.62864	0.935534	1.00202	1.66326	1.89974	1.53889	2.10968	131.5	0.999997	1	0.999958	◯
HLA class I histocompatibility antigen, A-36 alpha chain;HLA class I histocompatibility antigen, A-1 alpha chain;HLA class I histocompatibility antigen, A-30 alpha chain;HLA class I histocompatibility antigen, A-11 alpha chain;HLA class I histocompatibility antigen, A-3 alpha chain	HLA-A	P30455	359;359;359;359;359;365	S	1.06116	0.986243	1.47703	1.43594	2.10084	2.26253	2.71745	2.84322	0.276655	-0.32968	0.225696	0.542389	1.09794	1.58884	2.03498	2.243	1.84354	2.06075	0.319854	0.50638	1.12941	1.4655	1.10511	1.76399	131.5	0.996612	0.998892	0.98073	◯
Receptor tyrosine-protein kinase erbB-2	ERBB2	P04626-3	368;444;1039;1054	S	1.4634	1.39429	0.90835	1.42861	1.0382	0.954565	0.906371	1.0411	1.25477	1.25252	0.92197	0.90636	0.681398	0.703388	0.143976	0.975386	-0.0256635	0.480182	0.827658	1.02022	0.0724804	0.991295	0.035297	0.939619	154.64	0.999998	0.999952	0.999983	◯
Receptor tyrosine-protein kinase erbB-2	ERBB2	P04626-3	380;456;1051;1066	S	-2.00759	-2.75594	-2.51178	-2.00951	-2.97784	-2.18069	-1.45927	-2.57006	-3.46483	-2.60943	-1.96974	-3.66229	-3.46726	-2.9887	-3.04068	-3.03166	-1.9205	-3.36702	-1.69502	-3.77447	-1.97331		-3.3814	-4.06775	93.598	1	1	1	◯
Receptor tyrosine-protein kinase erbB-2	ERBB2	P04626-3	392;468;1063;1078	S	-0.874306	-1.09954	0.358749	0.0206616	0.129853	-0.848856	-3.29928	-0.864471	-0.13321	-0.529423	-0.0170903	0.0167466	-0.516049	-0.439771	-1.99892	-0.995049	-0.758378	-0.630113	-0.563747	0.224285	0.430506	-0.158663	0.013822	0.297679	154.91	0.999487	0.99782	0.999936	◯
Receptor tyrosine-protein kinase erbB-2	ERBB2	P04626-3	397;473;1068;1083	S	0.594022	0.416233	0.962226	0.828128	0.78365	0.210575	-1.47033	0.665527	0.0914714	-0.299976	0.0658911	0.0970165	-0.217986	-0.313307	-1.57047	-0.499836	0.0127355	-0.630113	0.0786532	0.676669	0.690042	0.394321	0.50907	0.753137	154.91	0.999999	1	1	◯
Cellular tumor antigen p53	TP53	P04637-7	183;276;315;183;183;276;276;315;315	S	1.45307	1.59869	2.43383	1.99544	1.86377	1.74888	4.58987	4.53585	0.327727	-0.16491	1.85628	0.741997	0.902694	1.29881	4.05389	4.09587	4.34907	4.29741	1.24017	0.93488	2.28007	2.02789	1.61529	1.30884	70.138	0.975064	0.977499	0.979953	◯
Cellular tumor antigen p53	TP53	P04637-7	260;353;392	S	-0.9218	-1.5137	0.0903478	0.0465061	-1.3616	-2.64161	-0.535955	0.124548	-1.082	-0.930355	-0.221887	-0.0787231	-2.37666	-1.53013	-0.51833	-0.33267									87.296	1	1	0.999988	◯
Heat shock protein beta-1	HSPB1	P04792	15	S	1.14045	1.299	2.2776	2.48034	3.10873	3.12562	2.32405	2.47389	0.575572	0.697194	1.38787	1.49419	1.71057	1.81657	1.41529	1.28759	-1.38899	-0.81393	-2.20193	-1.54434	-0.189339	0.343925	-0.0203597	0.0466927	70.931	1	1	1	◯
Heat shock protein beta-1	HSPB1	P04792	176	S	-4.55646	-3.36835	-3.59157	-1.97976	-2.50237	-3.64975	-4.03952	-3.2214			-3.8445		-3.91061	-3.58163		-3.55999	-3.77029			-2.80452		-4.32636		-3.25561	63.508	0.773182	0.944683	0.91433	◯
Heat shock protein beta-1	HSPB1	P04792	82	S	1.72349	1.76975	3.032	3.39723	3.12498	2.94094	2.07872	1.89169	1.53042	1.76844	3.15176	3.49704	3.38007	3.15448	2.53236	2.05891	2.36028	2.56975	1.63496	2.22764	3.02209	3.5577	3.03886	2.76729	86.921	0.966799	0.976006	0.964307	◯
Anion exchange protein 2	SLC4A2	P04920-2	130;144	S	0.514632	0.496488	0.726881	1.05777	1.58569	1.56086	0.158321	0.309501	-0.196924	0.0304479	0.475629	0.405799	0.863245	0.937919	-0.243724	-0.194129	0.182552	-0.350696	0.158126	-0.0437188	0.43167	0.526965	1.0627	1.29588	176.97	0.970726	0.813373	0.993678	◯
Anion exchange protein 2	SLC4A2	P04920-2	159;173	S	-1.22239	-1.4528	-0.975772	-1.51975	-1.16272	-1.97728	-0.603844	-1.28862																	64.369	0.761142		0.695277	◯
Sodium/potassium-transporting ATPase subunit alpha-1	ATP1A1	P05023	16;16	S																									36.919			0.999698	◯
Sodium/potassium-transporting ATPase subunit alpha-1;Sodium/potassium-transporting ATPase subunit alpha-3	ATP1A1;ATP1A3	P05023	653;643	S	-1.90916	-2.28655	-1.48314	-2.30223	-4.44377	-2.09084	-4.11884	-4.34648											-2.01302	-3.14393	-3.6795		-3.01982	-4.50698	73.66	1	1	1	◯
Sodium/potassium-transporting ATPase subunit alpha-1	ATP1A1	P05023	228;228	S	-3.87804	-4.54354	-4.80015		-4.06661			-4.17819		-3.48546	-4.33379	-3.58899	-3.48432			-3.66776				-3.87293	-3.21327	-3.28547	-2.79366	-3.61881	67.422	0.954258	0.972516	0.954258	◯
Sodium/potassium-transporting ATPase subunit alpha-1;Sodium/potassium-transporting ATPase subunit alpha-3;Sodium/potassium-transporting ATPase subunit alpha-2;Potassium-transporting ATPase alpha chain 1	ATP1A1;ATP1A3;ATP1A2;ATP4A	P05023	217;217;207;215;228	S	-1.81279	-2.11353	-2.64075	-1.79794	-3.60671	-2.86627	-2.31733	-2.52908	-1.56165	-0.413766	-1.73881	-1.15223	-1.94073	-1.19731	-1.5111										69.088	0.692488	0.911713		◯
Non-histone chromosomal protein HMG-14	HMGN1	P05114	86	S	2.41044	2.33571	2.24169	2.33428	2.80218	2.81477	2.44935	1.87715	2.23108	1.96436	1.91391	1.89356	2.79202	2.90698	2.48097	2.44731	1.85736	1.68511	1.52221	1.46036	1.40342	1.51177	2.3057	2.19598	136.98	0.999844	0.984101	0.99998	◯
Non-histone chromosomal protein HMG-14	HMGN1	P05114	89	S	2.6282	2.21529	2.32013	2.21841	2.54435	2.54196	2.0045	1.52542	1.96806	1.81358	1.70495	1.72736	2.44107	2.55544	1.98419	2.05295	1.76228	1.38593	1.47289	1.26773	1.40293	1.63687	2.23046	2.14408	136.98	1	0.999998	1	◯
Non-histone chromosomal protein HMG-14	HMGN1	P05114	7	S	3.18547	3.22179	3.20419	2.53609	2.96668	2.61934	3.38819	3.5377	3.81474	4.01414	4.04288	3.39485	3.69743	3.46321	4.3162	4.34394	3.9494	4.15374	3.48271	3.64186	3.7826	3.13537	3.26943	3.17583	74.459	0.95321	0.97515	0.947865	◯
Non-histone chromosomal protein HMG-14	HMGN1	P05114	8	S	1.28983	1.36595	1.51386	0.909463	0.246088	0.163154	1.18533	0.897568	2.85059	3.05271	3.00252	2.62766	2.15326	2.12253	3.06965	2.99177	1.81786	2.17541	2.22826	2.19822	2.06008	1.75245	1.01208	1.34253	74.449	0.806802	0.8119	0.915199	◯
Non-histone chromosomal protein HMG-14	HMGN1	P05114	99	S	-0.789557	-1.13771	-0.880249	-1.94128	-0.394275	-0.739302	-0.747237	-1.30029																	39.495	0.999878			◯
Alkaline phosphatase, placental type;Alkaline phosphatase, placental-like	ALPP;ALPPL2	P05187	114;111	S	0.875598	0.656765	0.881826	0.868595	0.472841	-0.404443	-0.163692	-0.227227									1.54162	1.93185	1.94892	1.75229	2.34592	2.36901	1.71191	1.48089	143.71	0.994035	0.989432	0.989065	◯
Eukaryotic translation initiation factor 2 subunit 1	EIF2S1	P05198	110	S																									22.437	0.756466
60S acidic ribosomal protein P1	RPLP1	P05386	101	S	5.24712	5.15624	5.5672	5.42515	5.76953	5.93949	3.8865	4.59453	5.4175	5.26009	5.67962	5.65519	5.92193	6.07347	3.98598	4.58443	3.53091	3.61874	5.08151	4.87957	5.15722	5.49487	5.57497	5.83449	298.01	1	1	1	◯
60S acidic ribosomal protein P1	RPLP1	P05386	104	S	5.50968	5.40482	5.67602	5.55455	5.93652	6.02578	4.04397	4.75216	5.60015	5.45875	5.74563	5.72344	6.06274	6.09415	4.08238	4.68002	3.76888	4.00006	5.52337	5.35002	5.36081	5.68747	5.81167	6.09432	298.01	1	1	1	◯
60S acidic ribosomal protein P2	RPLP2	P05387	102	S	5.43242	5.36829	5.80769	5.69062	5.99026	6.16279	4.21808	4.82981	5.56867	5.45203	5.90052	5.86878	6.10574	6.27793	4.26387	4.85982	3.91561	3.95602	5.287	5.15721	5.49046	5.76565	5.82187	6.06348	298.01	1	1	1	◯
60S acidic ribosomal protein P2	RPLP2	P05387	105	S	5.66577	5.58534	5.90031	5.79907	6.1347	6.23701	4.34459	4.9648	5.73416	5.62741	5.95734	5.92783	6.23041	6.29587	4.34381	4.93925	4.10126	4.26587	5.67743	5.55561	5.65435	5.92706	6.02382	6.28798	298.01	1	1	1	◯
60S acidic ribosomal protein P2	RPLP2	P05387	79	S	-1.79151	-1.30682	-0.444534	-0.481125	0.331459	0.644591	-1.19459	-0.603401	-0.434898	-1.35387	-0.777297	-0.58136	-0.0575332	0.254848	-2.14065	-0.602087	-1.88098	-2.63376	-1.25342	-1.93639	-0.148741	-0.434851	0.355241	0.918541	83.248	0.997933	0.997272	0.998257	◯
60S acidic ribosomal protein P2	RPLP2	P05387	86	S	0.410821	-0.0989806	0.405005	0.300151	0.860843	0.474923	0.391812	0.183178	-4.2005	-3.45508	-2.38816	-2.5991	-2.03682	-4.12432	-1.82966			-3.48964	-3.24902	-2.23396	-2.11396	-2.79207	-0.960586	-0.744925	68.616	0.996216	0.879071	0.996949	◯
60S acidic ribosomal protein P2	RPLP2	P05387	17	S	-4.79858			-4.4887		-2.91043			0.639072	0.321213	1.27885	1.2373	2.01813	2.19491	0.563161	0.795466			-2.25451	-2.705	-1.53928	-1.69604	-0.727031	-0.124914	240.84	0.927208	0.996399	0.995086	◯
60S acidic ribosomal protein P0-like;60S acidic ribosomal protein P0	RPLP0P6;RPLP0	Q8NHW5	304;304	S	3.36709	3.21176	3.62693	3.56606	3.8952	4.21304	1.40479	2.44641	3.2232	3.07678	3.49651	3.70492	4.0388	3.97182	1.43745	1.60267	1.69706	1.37025	3.26205	3.34515	3.693	3.81956	4.02988	4.30886	291.67	1	1	1	◯
60S acidic ribosomal protein P0-like;60S acidic ribosomal protein P0	RPLP0P6;RPLP0	Q8NHW5	307;307	S	3.46377	3.30424	3.69872	3.6353	3.94777	4.27755	1.58481	2.51169	3.2232	3.07678	3.49651	3.70492	4.0388	3.97182	1.43745	1.60267	1.95906	1.49511	3.33356	3.412	3.74053	3.8722	4.10201	4.3668	291.67	1	1	1	◯
Transcription factor AP-1	JUN	P05412	63	S	-1.05398	-1.16191	-0.828596	-0.702702	-1.04042	-0.613827	-4.30965	-2.82572																	46.767	0.92292	0.841726	0.746621	◯
Transcription factor AP-1;Transcription factor jun-D	JUN;JUND	P05412;P17535	73;100	S	0.655579	0.868118	-0.253203	-0.774778	-0.462222	0.0276237	-0.818878	-1.6516	1.42186	1.59224	0.589622	0.423509	0.539183	0.657355	0.109683	0.330432	0.470874	0.132996	1.0317	1.16208	0.377128	0.126805	0.842273	0.552992	83.99	1	1	1	◯
Lupus La protein	SSB	P05455	366	S	3.70737	3.66896	4.36003	4.43484	3.56281	3.57086	3.63613	3.02126	3.31672	3.03045	4.02115	4.10403	2.98958	2.98041	3.10488	2.25359	3.6524	3.4808	3.47832	3.32486	3.93627	4.53368	3.14305	2.96982	220.1	1	1	1	◯
Lupus La protein	SSB	P05455	92	S	1.85784	1.75534	2.83995	2.31206	2.25357	2.27232	2.41038	2.06616	2.3342	1.97089	3.12971	2.74437	2.63943	2.41852	2.70804	2.51918	1.64784	1.43734	1.11002	1.07485	2.08807	1.5869	1.28704	1.03386	156.42	0.945221	0.941009	0.934677	◯
Keratin, type I cytoskeletal 18	KRT18	P05783	319;219	S																									31.052		0.997041		◯
Keratin, type I cytoskeletal 18	KRT18	P05783	323;223	S	-0.907855	-0.118839	-0.0119199	0.500955	-0.756346	-0.723851	0.432714	-0.117264																	53.744	0.999205	0.8772		◯
Keratin, type I cytoskeletal 18;Keratin, type I cuticular Ha5	KRT18;KRT35	P05783	86;73;103;103	S	-0.766975	-1.44643	-2.12911	-1.93439	-2.32803	-3.04567	-2.62648																		21.385	0.973343			◯
Keratin, type I cytoskeletal 18	KRT18	P05783	60	S	1.44997	1.58169	1.1911	1.23006	1.06722	1.05188	-0.59035	0.61519	0.236548	-0.565998	-0.37885	0.176076	0.0453216	-0.17942	-2.96471	-0.326466									239.51	0.999951	0.999944	0.999291	◯
Keratin, type I cytoskeletal 18	KRT18	P05783	93	S	2.75966	2.90484	1.25392	1.6817	0.735186	1.24189	2.04422	1.14538	2.88528	3.01403	1.1868	1.78922	1.34058	0.974745	1.8117	1.23283	3.19462	3.21018	3.20057	3.47173	1.47676	1.8218	1.29299	1.06837	64.572	0.999974	0.999881	0.999985	◯
Keratin, type I cytoskeletal 18	KRT18	P05783	399	S	-0.509157	-0.586117	-0.860256	-0.583558	-2.14178	-1.58584	-3.34117	-1.67389	-0.923281	-0.707585	-1.79721	-1.21727	-1.56372	-1.71532	-2.61598	-1.36213	0.126325	-0.0705395	1.23324	1.47314	1.0835	1.13582	0.285222	-0.292119	166.12	0.692874	0.76661	0.885272	◯
Keratin, type I cytoskeletal 18	KRT18	P05783	34	S	0.410821	0.687235	0.649864	0.668894	0.17085	0.158786	0.947623	1.81861	-0.0416828	-0.219935	0.599561	0.221008	-0.078167	-0.630398	0.0985155	0.651778	-0.38197	0.863906	-0.947542	-0.217327	-0.469231	-0.075303	-0.796465	-0.820674	101.21	0.996785	0.894863	0.966922	◯
Keratin, type I cytoskeletal 18	KRT18	P05783	42	S	-0.25148	-0.144912	0.476078	0.268158	-0.193868	-0.648603	0.282825	-0.0725592	-0.965609	-1.61292	-3.3903	-3.30429	-1.72013	-1.03965			-0.918777	-1.82024	-1.53313	-1.39494	-1.80653	-1.7226	-0.93599	-1.00021	103.28	0.773952	0.785906	0.856959	◯
Keratin, type I cytoskeletal 18	KRT18	P05783	100	S	1.93727	2.02484	0.837561	1.07558	0.270552	0.459864	1.20703	0.565271	2.7145	2.85731	1.95199	1.89743	1.20886	0.838562	1.79626	1.35556	-0.402399	-0.928269	-0.382977	-0.738636	-1.63933	-2.62204	-2.4486	-2.82202	67.947	0.999725	0.999997	0.99948	◯
Keratin, type I cytoskeletal 18	KRT18	P05783	15	S	2.30819	2.53848	1.66295	1.96871	1.98083	2.18884	1.46915	2.21906	1.68289	1.91467	1.14306	0.899245	1.35669	1.44127	1.35336	1.56455	0.666928	0.406781	1.18701	1.3739	0.0572035	-0.394751	0.6612	0.659426	104.04	0.999311	0.998918	0.999874	◯
Keratin, type I cytoskeletal 18	KRT18	P05783	18	S	2.47014	2.70343	1.56098	1.15037	0.563262	0.983584	1.57412	1.55536	2.90613	3.11336	2.10635	1.94195	1.99604	2.02686	1.87614	2.0976	1.10591	0.911696	2.74922	2.68339	0.908716	0.793289	0.314749	-0.461759	91.97	0.999961	0.999793	0.999998	◯
Keratin, type I cytoskeletal 18	KRT18	P05783	7	S	-0.587072	-0.305579	-0.501233	-0.891273	-1.19198	-1.96127	-2.12484	0.651791	1.54337	1.81445	1.07283	1.06576	0.697651	-0.239236	0.474065	2.669	0.589873	1.1541	0.657956	0.582224	0.437159	0.243549	-0.91706	-2.52697	55.203	0.980252	0.976528	0.983098	◯
Keratin, type I cytoskeletal 18	KRT18	P05783	10	S																									25.657	0.872832			◯
Keratin, type I cytoskeletal 18	KRT18	P05783	305;205	S	-0.957857	-1.92396	-1.09274	-1.26163	-2.11291	-1.53862	-3.45377	-2.01024	-4.33725	-4.0861	-2.0572	-4.64351		-3.68999			-2.63549	-2.60759	-2.5714	-1.75889	-2.45469	-1.90435	-2.28581	-1.82061	66.373	0.942303	0.942957	0.95576	◯
Keratin, type I cytoskeletal 18	KRT18	P05783	420	S	3.40338	3.4295	1.23896	0.477865	1.18711	1.48442	1.76065	1.3491	2.52456	2.67357	0.451964	-0.0810401	-0.108432	0.306721	0.697928	0.628819	1.68634	1.92225	2.61181	2.84806	0.975032	0.952266	1.25538	1.10968	82.964	0.999589	0.999093	0.987803	◯
Tyrosine-protein kinase Fyn	FYN	P06241-3	21;21;21	S	-2.13201	-1.8614	-1.98118	-1.53802	-1.30706	-3.10969	-2.89174		-0.570591	-1.59071	-1.2349	-1.13263	-1.5195	-1.28149	-2.42415	-1.6055	-3.16205	-2.63348	-1.09922	-0.832002	-1.31737	-1.31889	-1.84544	-1.84309	50.955	0.999869	0.992713	0.998831	◯
Retinoblastoma-associated protein	RB1	P06400	608	S																									62.563	0.459435	0.811975	0.599892	◯
Retinoblastoma-associated protein	RB1	P06400	612	S																									62.563	0.975076	0.979102	0.931829	◯
Retinoblastoma-associated protein	RB1	P06400	807	S	2.65801	2.25068	3.02649	2.58112	2.62546	2.71297	2.10611	3.37539	2.98633	2.73502	3.1693	2.7122	2.73426	2.96863	2.50019	3.41197	3.37105	3.09228	2.84629	2.50094	3.00563	2.52413	2.81325	2.49415	155	1	1	1	◯
Retinoblastoma-associated protein	RB1	P06400	811	S	0.741281	1.01149	2.23683	1.90152	1.86096	1.22467	0.902331	2.60127	1.09518	1.16291	2.0702	1.70982	1.50259	0.999859	1.2924	2.12836	2.36786	2.07107	1.3979	0.952436	2.13459	1.66429	1.72676	0.484766	155	1	0.999999	0.999751	◯
Retinoblastoma-associated protein	RB1	P06400	37	S	-0.445127	-0.555919	-0.895883	-1.08978	-0.624253	-0.199739	-0.889354	-1.165	-2.28895	-2.71703	-1.89094	-2.29711	-1.67291	-2.62781	-2.20106	-1.42484	-0.869184	-0.877824	-0.485072	-1.16685	-0.136896	0.0928491	-1.19398	-0.695728	88.231	1	0.999995	1	◯
Retinoblastoma-associated protein	RB1	P06400	788	S	2.28921	2.0926	2.53137	2.23145	2.48342	2.85847	2.45756	2.72379	2.28635	2.01258	2.41318	2.06777	2.45453	2.47337	2.56407	2.68368	1.55254	0.614267	0.477376	0.384912	0.930962	0.611534	0.722193	0.227559	34.74	0.99952	0.999117	0.99802	◯
Retinoblastoma-associated protein	RB1	P06400	795	S	-0.126522	-0.105655	0.230241	0.221733	0.272408	0.200656	0.199047	0.649333	2.88306	2.77643	3.12754	2.78038	3.11042	2.99534	2.97823	3.53458	0.8623	0.775251	0.278725	-0.589443	0.715202	0.585743	0.487945	0.584791	47.023	0.749022	0.877261	0.814735	◯
Retinoblastoma-associated protein	RB1	P06400	249	S	2.17615	2.19778	2.53487	2.58005	2.38816	2.47878	2.62296	2.209	1.06663	1.27041	1.66314	1.38622	1.57882	1.52705	2.15272	1.47809	2.61187	2.30293	2.39877	1.8851	2.74428	2.67946	2.46028	2.26835	79.303	1	1	1	◯
Retinoblastoma-associated protein	RB1	P06400	780	S	-1.56331	-1.5794	-1.77432	-1.20826	-2.35571	-1.66469	-2.30673	-0.622595	-0.140552	0.0623509	-0.356646	-0.114341	-0.24844	-0.395147	-0.24364	0.147607	-1.21516	-0.239871	0.186196	-0.655341	-0.40348	-0.243432	-0.415328	-0.22147	106.82	0.984935	0.824762	0.916963	◯
Prothymosin alpha;Prothymosin alpha, N-terminally processed;Thymosin alpha-1	PTMA	P06454-2	2;2	S																									43.032			0.994314	◯
ATP synthase subunit beta, mitochondrial	ATP5B	P06576	529	S	-0.626475	-0.756973	-1.10769	-1.309	-1.08927	-1.60373	-0.175085	-1.03404	1.01728	0.734332	0.393376	0.429226	0.161287	-0.10511	0.964788	0.578955									70.965	0.605331	0.910401		◯
Alpha-enolase	ENO1	P06733	27	S																									35.353	0.963073	0.948516	0.962657	◯
Alpha-enolase	ENO1	P06733	419;326	S									1.46558	1.28858	1.7608	1.91612	1.88615	1.69079	1.68801	1.24725	0.044508	0.370753	0.107205	-0.133341	-0.451622	-0.305446	-0.130273	0.609935	35.364		1	1	◯
Alpha-enolase	ENO1	P06733	254;161	S									1.31323	0.959321	0.88015	0.884502	1.82712	1.50064	1.13444	1.19426	1.20371	0.99212	1.1017	1.14551	1.30626	1.12806	1.63585	1.69534	32.158		0.976667	0.988644	◯
Alpha-enolase	ENO1	P06733	263;170	S	-0.0506388	-0.181059	0.329973	0.340169	0.104944	0.49713	0.194298	0.134174	1.12534	1.00195	1.6681	1.65126	1.84157	1.65057	1.67525	1.08181	0.979999	0.84683	0.383569	0.551569	1.23198	1.06599	1.3752	1.28718	70.118	0.995695	0.997924	0.999906	◯
Alpha-enolase	ENO1	P06733	79	S	-2.74596	-2.87924	-2.68298	-1.56703	-1.14673	-1.52218	-1.58099	-1.78957																	56.791	1			◯
Alpha-enolase	ENO1	P06733	272;179	S	-2.00617	-1.53697	-2.21367	-1.59591	-2.70793	-1.999	-1.60453	-2.61045	-3.09744		-3.819	-3.23634	-4.03836	-3.3737				-3.84918				-4.25231	-4.21258	-3.36569	71.262	0.996439	0.999896	0.999214	◯
Nucleophosmin	NPM1	P06748	125;125	S	0.271704	-0.141743	0.706897	1.02716	0.233043	-0.0415933	0.305499	-0.529686	1.72459	1.62032	2.21626	2.31277	1.62632	1.78547	2.06611	1.71952	1.42704	1.34439	1.27346	1.22802	2.31552	2.30192	1.08846	1.64021	264.06	1	1	1	◯
Nucleophosmin	NPM1	P06748	70;70	S	0.565099	0.759932	0.777982	0.767925	0.515091	1.09445	-0.470095	-0.278282	0.0416064	0.401597	0.132936	0.697862	0.327143	0.470273	-0.348963	-0.9371	1.55221	1.47657	2.13886	1.98128	2.43827	2.4238	2.35324	2.42308	216.07	0.999997	0.999921	0.999997	◯
Nucleophosmin	NPM1	P06748	260;231	S	1.62127	1.84257	3.80049	3.50069	2.89622	2.33752	3.05552	2.77352	1.87628	1.90414	3.54663	3.27762	2.74996	2.55121	3.02504	2.98751	0.833931	0.40257	-0.620502	-0.559733	1.48172	1.38079	0.355944	0.383103	77.841	1	1	1	◯
Nucleophosmin	NPM1	P06748	242;213	S	0.402202	0.771956	0.813303	0.85723	1.35398	1.42697	1.767	1.46733	0.274771	0.571202	1.11502	1.03107	0.523018	0.518529	1.67311	1.82579	0.663568	0.256523	-1.39722	-0.640018	-0.122799	-0.121159	-0.653952	-0.749139	60.382	0.988084	0.562238	0.550434	◯
Nucleophosmin	NPM1	P06748	243;214	S	2.04869	1.8408	2.26389	2.20831	2.72336	2.64662	2.90793	2.50274	0.760323	0.801238	1.27849	1.16853	1.08446	1.07252	1.90358	2.03485	-0.141703	-0.548051	-0.605381	-0.933683	-0.797225	-0.744711	-0.110961	-0.2095	60.382	0.870002	0.877999	0.766307	◯
Nucleophosmin	NPM1	P06748	227;198	S	1.44514	1.36018	1.06132	1.52895	2.66714	2.97169	1.46552	1.64134									1.47394	1.32038	1.34593	1.34478	1.06234	1.35618	2.75918	3.18041	40.162	1		1	◯
Nucleophosmin	NPM1	P06748	137;137	S	2.99987	2.68607	2.96455	2.45792	3.57461	4.04118	1.69305	2.7731	1.81054	1.8594	1.88367	1.73312	2.41806	2.76897	1.11252	1.45798	2.48235	2.24786	2.38854	2.5675	2.73638	2.6911	3.31662	3.39719	19.957	0.999325	0.998145	0.99951	◯
Nucleophosmin	NPM1	P06748	254;225	S	3.40949	3.28523	4.64791	3.60849	3.46832	3.43593	2.43639	2.72109	2.82579	2.9067	4.14277	3.67933	3.12384	3.17915	2.78316	2.70414	2.32651	2.41052	2.78864	2.76822	4.01541	3.50109	2.86774	2.71358	110.28	1	1	1	◯
Nucleophosmin	NPM1	P06748	88;88	S									-4.38378		-4.19464										-4.7908				36.7		0.956984	0.887582	◯
Nucleophosmin	NPM1	P06748	195	S																									26.87		0.999892		◯
Nucleophosmin	NPM1	P06748	222	S									0.0899001	0.0527922	0.668929	0.348531	0.823292	0.147942	1.52052	1.39619	1.42942	1.47898	0.739317	0.602176	0.75531	0.716354	0.701889	0.909254	42.543		0.999862	0.999931	◯
Integrin alpha-V;Integrin alpha-V heavy chain;Integrin alpha-V light chain	ITGAV	P06756-2	1010;1046	S	-1.29163	-1.78244	-1.64911	-5.18075	-1.2945	-1.60463	-0.386903	-1.34319	-1.71092	-1.2052	-1.74412	-3.45696	-0.961208	-1.34302	-0.20846	-0.904977		-4.03949	-3.15	-3.17633	-3.20286	-2.88968	-0.849351	-1.2802	127.01	0.999971	0.972122	0.998276	◯
Histone H2B type 2-E;Histone H2B type 1-J;Histone H2B type 1-B;Histone H2B type 1-O	HIST2H2BE;HIST1H2BJ;HIST1H2BB;HIST1H2BO	Q16778	37;37;37;37	S																									60.849	0.885287	0.973838	0.860054	◯
Histone H2B type 2-E;Histone H2B type 1-J;Histone H2B type 1-B;Histone H2B type 1-O	HIST2H2BE;HIST1H2BJ;HIST1H2BB;HIST1H2BO	Q16778	39;39;39;39	S																									50.019	0.882751			◯
Major centromere autoantigen B	CENPB	P07199	156	S	0.264761	0.260741	0.67751	0.938538	0.480589	0.521331	1.34228	0.716069	0.000137064	-0.291666	-0.220715	-0.961965	0.055172	0.188423	-0.00842686	0.529925	1.18677	1.03142	0.283538	0.173876	0.346374	0.221566	0.0973305	0.10282	98.733	0.999976	0.999604	0.999992	◯
Histone H1.0;Histone H1.0, N-terminally processed	H1F0	P07305	5	S	0.240741	0.386355	-0.820615	-0.43772	-0.316182	-0.52904	0.138935	-0.285319																	53.277	0.913134
Annexin A2	ANXA2	P07355	184;202	S																									104.81	1		0.999891	◯
Annexin A2;Putative annexin A2-like protein	ANXA2;ANXA2P2	P07355	85;103;85	S	-0.0968713	-0.175241	-0.748944	-1.07041	-0.149881	-0.465956	0.240225	-0.219761																	18.797	1			◯
Annexin A2;Putative annexin A2-like protein	ANXA2;ANXA2P2	P07355	127;145;127	S	-3.47453	-2.56405	-2.30435	-3.24776	-2.98314	-3.04165		-2.55292	-3.72645		-2.8976	-4.25345	-4.34884	-4.43078		-4.00699	-3.66897			-3.9022				-4.04339	108.11	0.999736	0.999905	0.999731	◯
Calpain-1 catalytic subunit	CAPN1	P07384	232	S																									36.491			0.988593
Calpain-1 catalytic subunit	CAPN1	P07384	93	S																									48.837	0.923366
Tubulin beta chain;Tubulin beta-3 chain;Tubulin beta-4A chain;Tubulin beta-4B chain	TUBB;TUBB3;TUBB4A;TUBB4B	P07437;P68371	172;172;172;172	S	0.422643	0.536939	0.410044	0.691629	0.138909	-0.078031	-0.793399	-0.776917	0.214561	0.58374	0.599273	0.955109	-0.321228	0.0206519	-0.371014	0.0694089	-0.975002	-1.7532	-0.626509	-0.745191	-0.194048	-0.32297	-1.01517	-0.362684	50.733	0.999883	0.999834	0.999582	◯
Adenine phosphoribosyltransferase	APRT	P07741	30	S	0.911481	0.464781	0.381664	0.603849	0.0203664	0.0825478	-0.250739	0.118213	1.18141	0.592038	0.542081	0.726793	0.23603	-0.410894	-0.150362	0.262772	0.0526508	0.35935	0.714916	0.571947	0.512603	0.465313	0.0650583	-0.3183	40.919	0.99971	0.999919	0.998548	◯
Adenine phosphoribosyltransferase	APRT	P07741	15	S																									40.27		0.999955		◯
Bifunctional glutamate/proline--tRNA ligase;Glutamate--tRNA ligase;Proline--tRNA ligase	EPRS	P07814	882	S	0.777117	0.559346	1.45202	1.52941	1.44071	1.31096	1.19618	1.18059	1.145	1.03936	1.39121	0.586604	1.17222	1.19571	0.618232	1.4215	-0.14314	0.200891	-0.222398	-0.115739	0.133451	0.535134	0.719356	0.774977	191.93	0.986918	0.981159	0.965372	◯
Bifunctional glutamate/proline--tRNA ligase;Glutamate--tRNA ligase;Proline--tRNA ligase	EPRS	P07814	886	S	2.82304	2.88006	3.30045	3.40258	2.97434	2.93866	3.01213	3.06824	2.9475	2.71364	3.02845	2.9818	2.86442	2.72844	2.7928	2.66045	1.96165	1.85984	2.23924	2.18031	2.37165	2.42153	2.42054	2.1631	191.93	0.991964	0.995171	0.99221	◯
Heat shock protein HSP 90-alpha	HSP90AA1	P07900	231;353	S	4.1206	3.74299	4.08212	4.07951	4.89957	4.7249	3.54368	3.45916	3.76525	3.50955	3.66657	3.7128	4.18919	4.23257	3.20224	3.13555	3.47921	3.58414	3.83506	3.58696	4.10925	4.13708	4.47366	4.44022	144.33	1	1	1	◯
[truncated: 11,760 more rows]
