# Supplementary material for: Deep Phospho- and Phosphotyrosine Proteomics Identified Active Kinases and Phosphorylation Networks in Colorectal Cancer Cell Lines Resistant to Cetuximab
Source: Sci Rep. 2017 Sep 5;7:10463. doi: 10.1038/s41598-017-10478-9 (PMC5585238; doi:10.1038/s41598-017-10478-9)
Supplement: Supplementary file 3 — Table S2 [file 41598_2017_10478_MOESM3_ESM.xlsx]

## Sheet: Summary of contents in Table S2
Item name	Contents
Protein names	Names of proteins in UniprotKB associated with identified peptide.
Gene names	Names of genes associated with identified peptide.
Leading proteins (Uniprot ID)	Names of the most compatible proteins in UniprotKB for identified peptide.
Positions within proteins	Position of the identified phosphosite in the respective protein sequence. The first amino acid in the sequence is 1.
Amino acid	Amino acid of the phosphorylation site. 'S' is serine, 'T' is threonine, and 'Y' is tyrosine.
LIM1215 0h Rep1	Normalized intensity of each phosphosite in LIM1215 before treatment of Cetuximab (Replicate1)
LIM1215 24h Rep1	Normalized intensity of each phosphosite in LIM1215 after treatment of Cetuximab (Replicate1)
DLD1 0h Rep1	Normalized intensity of each phosphosite in DLD1 before treatment of Cetuximab (Replicate1)
DLD1 24h Rep1	Normalized intensity of each phosphosite in DLD1 after treatment of Cetuximab (Replicate1)
HCT116 0h Rep1	Normalized intensity of each phosphosite in HCT116 before treatment of Cetuximab (Replicate1)
HCT116 24h Rep1	Normalized intensity of each phosphosite in HCT116 after treatment of Cetuximab (Replicate1)
HT29 0h Rep1	Normalized intensity of each phosphosite in HT29 before treatment of Cetuximab (Replicate1)
HT29 24h Rep1	Normalized intensity of each phosphosite in HT29 after treatment of Cetuximab (Replicate1)
HT29 0h Rep2	Normalized intensity of each phosphosite in HT29 before treatment of Cetuximab (Replicate2)
HT29 24h Rep2	Normalized intensity of each phosphosite in HT29 after treatment of Cetuximab (Replicate2)
LIM1215 0h Rep2	Normalized intensity of each phosphosite in LIM1215 before treatment of Cetuximab (Replicate2)
LIM1215 24h Rep2	Normalized intensity of each phosphosite in LIM1215 after treatment of Cetuximab (Replicate2)
DLD1 0h Rep2	Normalized intensity of each phosphosite in DLD1 before treatment of Cetuximab (Replicate2)
DLD1 24h Rep2	Normalized intensity of each phosphosite in DLD1 after treatment of Cetuximab (Replicate2)
HCT116 0h Rep2	Normalized intensity of each phosphosite in HCT116 before treatment of Cetuximab (Replicate2)
HCT116 24h Rep2	Normalized intensity of each phosphosite in HCT116 after treatment of Cetuximab (Replicate2)
HCT116 0h Rep3	Normalized intensity of each phosphosite in HCT116 before treatment of Cetuximab (Replicate3)
HCT116 24h Rep3	Normalized intensity of each phosphosite in HCT116 after treatment of Cetuximab (Replicate3)
HT29 0h Rep3	Normalized intensity of each phosphosite in HT29 before treatment of Cetuximab (Replicate3)
HT29 24h Rep3	Normalized intensity of each phosphosite in HT29 after treatment of Cetuximab (Replicate3)
LIM1215 0h Rep3	Normalized intensity of each phosphosite in LIM1215 before treatment of Cetuximab (Replicate3)
LIM1215 24h Rep3	Normalized intensity of each phosphosite in LIM1215 after treatment of Cetuximab (Replicate3)
DLD1 0h Rep3	Normalized intensity of each phosphosite in DLD1 before treatment of Cetuximab (Replicate3)
DLD1 24h Rep3	Normalized intensity of each phosphosite in DLD1 after treatment of Cetuximab (Replicate3)
Delta score	The difference of Andromeda Score from the second best identified peptide with a different sequence.
Localization prob E1	Localization probability of each identified phosphosite in TMT experiment no.1
Localization prob E2	Localization probability of each identified phosphosite in TMT experiment no.2
Localization prob E3	Localization probability of each identified phosphosite in TMT experiment no.3
Assigned in PhosphositePlus database	With (◯) or without assignment of kinase-substrate relationship in PhosphositePlus database (2016_06)

## Sheet: Class1 pY sites (1308)
Protein names	Gene names	Leading proteins (Uniprot ID)	Positions within proteins	Amino acid	LIM1215 0h Rep1	LIM1215 24h Rep1	DLD1 0h Rep1	DLD1 24h Rep1	HCT116 0h Rep1	HCT116 24h Rep1	HT29 0h Rep1	HT29 24h Rep1	HT29 0h Rep2	HT29 24h Rep2	LIM1215 0h Rep2	LIM1215 24h Rep2	DLD1 0h Rep2	DLD1 24h Rep2	HCT116 0h Rep2	HCT116 24h Rep2	HCT116 0h Rep3	HCT116 24h Rep3	HT29 0h Rep3	HT29 24h Rep3	LIM1215 0h Rep3	LIM1215 24h Rep3	DLD1 0h Rep3	DLD1 24h Rep3	Delta score	Localization prob E1	Localization prob E2	Localization prob E3	Assigned in PhosphositePlus database
Extended synaptotagmin-2	ESYT2	A0FGR8-5	231;796;824;845	Y	-0.155177	-0.0639362	-0.250717	-0.308945	0.384134	0.563202	-0.00362301	0.29411	-0.0887613	-0.00156593	-0.0352526	-0.133111	-0.0879116	-0.145515	0.51606	0.51341	0.360184	0.343797	-0.270559	-0.126617	-0.308061	-0.245626	-0.402205	-0.473581	175.36	0.999891	0.999999	1	◯
von Willebrand factor A domain-containing protein 8	VWA8	A3KMH1-3	1804;1837	Y	0.612968	0.715989	1.00178	0.96633	1.07243	1.05742	1.56668	1.74258	1.79806	1.78093	0.626559	0.952017	1.16629	1.21339	1.11292	1.11278	-0.617534	-0.774527	0.127569	-0.115032	-0.885043	-0.571425	-0.629114	-0.747266	77.199	1	1	1
Rho GTPase-activating protein 42	ARHGAP42	A6NI28	792	Y																	0.83395	0.659715	0.13843	-0.00918865	-0.664566	-0.257924	0.344079	0.772903	110.43	0.522741		0.985836	◯
RanBP2-like and GRIP domain-containing protein 3;E3 SUMO-protein ligase RanBP2;Putative peptidyl-prolyl cis-trans isomerase	RGPD3;RANBP2	A6NKT7	1008;1983	Y	-2.33909	-2.19491	-2.38939	-2.12748	-0.60096	-0.850491	-1.53219	-2.42368	-1.80969	-1.64054	-2.86203	-2.18842	-0.521726	-0.957308	-0.655447	-1.59602	-0.320135	-0.588108	-2.17529	-2.16505	-1.80715	-1.89253	-1.13987	-1.69552	27.157	1	1	1	◯
Rho GTPase-activating protein 32	ARHGAP32	A7KAX9-2	1171;1520	Y																									66.603	1	1	1	◯
Rho GTPase-activating protein 32	ARHGAP32	A7KAX9-2	1353;1702	Y	-1.42615	-1.18664	-2.04946	-1.89984	-3.20474	-2.60638	-2.76536	-2.63715	-2.19611	-1.88028	-1.26907	-1.16803	-1.75658	-1.77744	-2.01104	-2.39721	-1.95685	-2.176	-2.1432	-1.84541	-0.738548	-0.69477	-1.36091	-1.38965	153.65	0.966609	0.991348	0.997984	◯
Rho GTPase-activating protein 32	ARHGAP32	A7KAX9-2	1208;1557	Y	1.64207	1.29697	0.944476	0.949882	0.281584	0.240794	0.251564	0.576587	-0.856139	-0.807087	0.462651	-0.0124025	-0.291923	-0.331523	-1.22887	-1.39393	-0.25101	-0.353851	-0.276421	-0.293311	0.901193	0.672343	0.336378	0.385985	199.39	0.997526	0.999901	0.999944	◯
Rho GTPase-activating protein 32	ARHGAP32	A7KAX9-2	1188;1537	Y																									77.862		0.986955	0.984288	◯
Transmembrane protein 238	TMEM238	C9JI98	105	Y	-0.848588	-1.11669	-1.70108	-1.69833	-1.69838	-1.81981	-0.810345	-0.783389									-1.02167	-1.29428	-0.277612	-0.404644	-0.457545	-0.484988	-1.00373	-0.978558	68.465	0.999998	0.999922	0.999972
Alkyldihydroxyacetonephosphate synthase, peroxisomal	AGPS	O00116	387	Y																									66.064	1	1	1	◯
Alkyldihydroxyacetonephosphate synthase, peroxisomal	AGPS	O00116	645	Y	0.238655	0.433294	0.510499	0.642554	0.109702	0.372659	0.264454	0.576657																	86.253	0.9983		0.981638	◯
ATP-dependent RNA helicase DDX39A;Spliceosome RNA helicase DDX39B	DDX39A;DDX39B	O00148	265;266;281	Y									0.747765	0.800419	0.0946827	-0.00644112	0.399638	0.372323	1.09508	1.19616									96.873	0.997855	0.974556	0.972168	◯
Cytosolic acyl coenzyme A thioester hydrolase	ACOT7	O00154-2	152;152;143;152;164;194	Y	-0.968095	-1.14576	-0.251144	-0.283988	1.61537	1.6491	-0.485521	-0.490556	-0.797743	-0.833318	-1.49904	-1.37778	-0.12717	-0.177342	1.51743	1.66747	1.70089	1.49441	-0.69582	-0.94361	-0.923443	-0.832157	-0.211252	0.00103092	96.343	1	1	1	◯
Syntaxin-binding protein 3	STXBP3	O00186	521	Y									-0.199513	-0.207894	0.556766	0.635485	-0.305551	-0.274957	-0.567146	-0.737926									32.417	1	1	1	◯
Galectin-8	LGALS8	O00214	141;141	Y																									71.528		0.999998		◯
26S proteasome non-ATPase regulatory subunit 11	PSMD11	O00231	415	Y									0.289855	0.206017	-0.0645199	-0.0636368	0.126852	0.110654	0.372894	0.59387									102.01	0.999995	0.999976	0.999879	◯
Membrane-associated progesterone receptor component 1	PGRMC1	O00264	113	Y	0.414904	0.70704	0.974533	0.834927	2.33537	0.948748	4.28195	1.61384	1.87386	1.89633	0.24905	0.216657	0.885785	0.699053	1.33133	1.6987	1.39549	1.92838	3.57208	3.23625	0.730646	0.788506	0.964189	0.920982	164.37	1	0.999999	1	◯
Neural Wiskott-Aldrich syndrome protein	WASL	O00401	256	Y	0.522539	0.772725	1.96489	2.30766	0.433648	0.862514	1.06872	2.69499	1.75795	2.31345	0.963949	1.01536	2.25345	2.63223	1.2012	1.11237	0.860417	1.03231	1.40792	1.77074	0.617107	0.509735	1.83198	2.10277	73.649	0.999864	0.999044	0.999049	◯
Phosphatidylinositol 4-phosphate 3-kinase C2 domain-containing subunit alpha	PIK3C2A	O00443	829	Y																									13.485	1	1
Phosphatidylinositol 4-phosphate 3-kinase C2 domain-containing subunit alpha	PIK3C2A	O00443	1599	Y																									92.059	0.867166	0.89428
Phosphatidylinositol 3-kinase regulatory subunit beta	PIK3R2	O00459	13	Y																									82.021	1
Phosphatidylinositol 3-kinase regulatory subunit beta	PIK3R2	O00459	464	Y	1.46336	1.375	2.34879	2.37475	2.50726	2.79207	0.844119	0.511714	1.65732	1.71947	1.89819	1.8765	2.47821	2.72523	2.97402	3.04103	2.76211	2.52146	0.623156	0.65782	1.31786	1.30921	2.0496	2.38726	229.83	1	1	0.999999	◯
Phosphatidylinositol 3-kinase regulatory subunit beta	PIK3R2	O00459	577	Y																									42.38		0.999952		◯
Phosphatidylinositol 3-kinase regulatory subunit beta	PIK3R2	O00459	449	Y									-1.09947	-1.21923	-0.477122	-1.42651	-1.1408	0.229442	-0.847167	-0.577813	-1.25514	-1.66576	-1.78775	-1.61363	-1.28313	-1.56389	0.138719	-0.406524	111.11	1	1	1	◯
Phosphatidylinositol 3-kinase regulatory subunit beta	PIK3R2	O00459	453	Y																	-0.767035	-0.908822	-1.19506	-1.25581	-1.13938	-1.2835	0.208416	-0.414435	104.06	1	1	1	◯
Syntenin-1	SDCBP	O00560	91;90;85	Y	0.792769	0.923986	1.2266	1.26185	0.962135	0.905202	1.01688	1.21274	1.23128	1.26318	1.19756	1.04296	1.43351	1.74415	1.25893	1.26259	1.14633	1.19661	1.03982	1.04096	0.808445	0.954999	1.36437	1.47382	157	0.999644	0.999928	0.999944	◯
Syntenin-1	SDCBP	O00560	50;50;44	Y	-1.02729	-0.721582	-0.443294	-0.467481	-0.869002	-0.553193	-1.00047	-0.60614	-0.00188637	-0.0756779	0.487715	0.27999	0.786485	0.664455	0.43104	0.643848	0.40027	0.473721	-0.17187	-0.0202703	-0.00502682	-0.235849	0.480759	0.585524	150.4	0.999961	0.999962	0.999983	◯
Syntenin-1	SDCBP	O00560	56;56;50	Y	-0.751939	-0.313333	-0.102868	-0.0614042	-0.395186	-0.12631	-0.615041	-0.214256	0.295535	0.268908	0.695885	0.439405	0.916398	0.853562	0.580166	0.784783	0.573431	0.717843	0.251643	0.406692	0.25901	0.135253	0.818719	0.850175	186.73	0.999996	0.999979	0.999994	◯
Syntenin-1	SDCBP	O00560	46;46	Y	1.17801	1.12352	1.48048	1.41023	0.624758	0.761233	0.887812	1.6482	0.752567	1.04084	0.97594	0.864191	1.38563	1.31799	0.630968	0.711279	0.795999	0.876936	0.723479	1.16827	0.807822	0.664751	1.30869	1.4201	239.05	0.999988	1	0.999999	◯
ATP-dependent RNA helicase DDX3Y;ATP-dependent RNA helicase DDX3X	DDX3Y;DDX3X	O15523	69;69	Y	0.826718	0.558054	0.997984	0.681377	1.3943	0.954889	1.4885	0.145551	-0.120295	-0.150939	-0.772084	-0.748182	-0.364325	-0.614016	-0.263214	0.0199108	-0.628773	-0.245867	-0.302204	-0.538246	-1.0232	-0.988856	-0.883061	-0.992771	108.61	0.721524	0.979477	0.850767	◯
ATP-dependent RNA helicase DDX3Y;ATP-dependent RNA helicase DDX3X	DDX3Y;DDX3X	O15523	281;283	Y																									55.145		1		◯
ATP-dependent RNA helicase DDX3Y;ATP-dependent RNA helicase DDX3X	DDX3Y;DDX3X	O15523	264;266	Y	1.15017	1.18309	1.24085	1.11818	0.766482	0.815621	0.855877	1.29083	2.02779	1.95326	2.31373	2.19662	2.30103	2.27345	1.82435	1.93285	2.23983	2.28112	2.23562	2.36566	2.35661	2.5082	2.59501	2.69423	152.53	0.999981	0.99999	0.999874	◯
ATP-dependent RNA helicase DDX3Y;ATP-dependent RNA helicase DDX3X	DDX3Y;DDX3X	O15523	299;301	Y	-0.227878	-0.198627	0.259338	0.372209	-0.106221	0.126052	-0.151237	-0.120169	0.684521	0.672673	0.397302	0.63654	0.923578	1.08536	0.762416	0.986422									171.16	1	1	1	◯
Cocaine esterase	CES2	O00748	473	Y																									63.403		1
Claudin-4	CLDN4	O14493	193	Y	1.26157	1.01887	0.277535	-0.238351	-0.581851	-0.527542	0.288473	-0.386309	0.740529	0.489359	1.10874	1.33333	0.472432	-0.180635	-0.872992	-0.8409	-0.449354	-0.802478	0.314831	0.0515451	1.23609	1.30689	-0.118606	-0.281563	37.688	0.806196	0.698828	0.914614	◯
Eukaryotic translation initiation factor 1A, X-chromosomal;Eukaryotic translation initiation factor 1A, Y-chromosomal	EIF1AX;EIF1AY	P47813	106;106	Y																									58.408		1		◯
Disintegrin and metalloproteinase domain-containing protein 10	ADAM10	O14672	741	Y																									43.388		0.978966	0.976331	◯
Programmed cell death protein 5	PDCD5	O14737	80	Y									0.595642	0.369682	0.063386	-0.0279942	0.892586	0.52446	0.818534	0.910443	1.18367	0.974479	0.663764	0.750431	0.439078	0.507412	1.12829	0.832788	57.946	1	0.999997	0.999996	◯
Secretory carrier-associated membrane protein 3	SCAMP3	O14828	83;57	Y	2.0502	2.10938	0.684247	0.85599	0.714996	1.13985	1.15422	1.00699	0.0432406	-0.0877218	0.877164	0.893929	-0.281496	-0.425061	-0.496117	-0.461303	-0.13573	0.0596571	0.305787	0.395847	1.32359	1.27828	0.0427303	-0.0110245	168.45	0.812982	0.841739	0.75532	◯
Secretory carrier-associated membrane protein 3	SCAMP3	O14828	86;60	Y	1.61527	1.64912	0.13993	0.310881	-0.116542	-0.13642	0.163115	0.0470228	-0.393542	-0.673263	0.930057	0.785881	-0.22743	-0.0757379	-0.280083	-0.217055	-0.187765	-0.336	-0.528036	-0.356465	1.2596	1.22347	-0.0641479	-0.0617485	169.94	0.982534	0.782486	0.962075	◯
Secretory carrier-associated membrane protein 3	SCAMP3	O14828	35	Y	2.0444	2.07364	0.641937	0.844115	0.446824	0.49429	0.653959	0.840461	1.16096	0.814711	2.31431	2.17121	1.07285	0.943536	0.446245	0.512363	0.594969	0.718912	0.696837	1.04587	2.09707	2.12534	1.01498	0.782668	182	0.999732	0.996883	0.999644	◯
Phospholipase D2	PLD2	O14939-2	573;573	Y									0.913123	0.904261	1.29546	1.35812	-0.011364	0.072423	-0.231827	-0.361497									123.15		0.987211	0.845045	◯
Hepatocyte growth factor-regulated tyrosine kinase substrate	HGS	O14964-2	286;286	Y	1.03065	1.25939	-0.333796	-0.408869	-0.594505	-0.714268	0.28007	0.333952	-0.789651	-0.685372	0.466121	0.391694	-1.62387	-1.60924	-1.68516	-1.8023	0.132949	0.387603	0.604434	0.475261	1.33988	1.50063	0.20495	-0.242033	102.57	0.973883	0.993402	0.983514	◯
Hepatocyte growth factor-regulated tyrosine kinase substrate	HGS	O14964-2	289;289	Y	0.241906	0.0243578	-0.123324	-0.204854	0.77815	0.893837	-0.374732	-0.112845	-0.907412	-0.818794	-0.50913	-0.524001	-0.88826	-0.78184	0.0862398	0.167815	0.423579	0.329488	-0.650627	-0.570227	-0.257243	-0.258783	-0.589664	-0.752505	85.278	0.986446	0.983592	0.997451	◯
Hepatocyte growth factor-regulated tyrosine kinase substrate	HGS	O14964-2	216;216	Y	0.293462	0.161612	0.327499	0.362709	0.626448	0.845833	-0.162383	0.225183	1.12664	1.00636	1.57481	1.55496	1.77557	1.7125	2.22542	2.22533	2.14224	2.02065	1.04211	0.964971	1.50428	1.58932	1.67159	1.57853	169.19	1	1	1	◯
Hepatocyte growth factor-regulated tyrosine kinase substrate	HGS	O14964-2	132;132	Y																									70.675	0.963531		0.997845	◯
Protein phosphatase 1 regulatory subunit 12A	PPP1R12A	O14974-4	496;496;496;496	Y																									56.636		0.999962		◯
Protein transport protein Sec16A	SEC16A	O15027-2	1021;1021;1021;1021;1021	Y																									135.79		0.999069		◯
Protein transport protein Sec16A	SEC16A	O15027-2	1031;1031;1031;1031;1031	Y	-0.180939	-0.193779	0.0459776	0.440096	-0.263853	-0.234073	-0.193918	0.184241									-0.420525	-0.65072	-0.522793	-0.363616	-0.566209	-0.333437	-0.0611458	0.314118	172.42	0.999994		0.999996	◯
Protein transport protein Sec16A	SEC16A	O15027-2	1113;1113;1113;1113;1113	Y																									109.58	1	1		◯
Plexin-B2	PLXNB2	O15031	1621	Y																									90.47	0.9998	0.999131	0.999775	◯
Plexin-B2	PLXNB2	O15031	1280	Y	1.74835	1.98358	-0.184565	-0.121712	-0.0500755	-0.0880404	0.828292	0.559203	1.03641	0.957445	2.11263	2.20907	0.277701	0.333423	0.206599	-0.0396833	-1.4761	-1.12252	-0.412652	-0.33723	0.651888	0.794151	-1.12271	-1.53261	131.64	0.824941	0.763995	0.927787
Actin-related protein 2/3 complex subunit 1B	ARPC1B	O15143	172	Y																									33.626	0.999992	0.999983	0.999908	◯
Membrane-associated progesterone receptor component 2	PGRMC2	O15173	196	Y																									44.3	0.99299	0.960061		◯
Ephrin type-B receptor 6	EPHB6	O15197-2	392;669	Y									2.16317	1.52244	0.0478563	0.124408	1.29873	1.08024	0.669622	0.649967									36.481	1	1	1	◯
Mitogen-activated protein kinase 13	MAPK13	O15264	182	Y	1.50295	1.23873	1.56803	1.13502	1.80275	1.85374	0.935267	0.934597	0.89827	0.793054	1.52826	1.37561	1.60157	1.6401	1.87078	2.65394	1.60256	2.05884	0.293985	0.147825	1.05511	1.33751	1.42138	1.10461	166.5	0.999898	0.999996	1	◯
Serine palmitoyltransferase 1	SPTLC1	O15269	82	Y	-0.848665	-0.482105	-0.605002	-0.536811	-0.860456	-0.642269	-0.194579	-0.785051	-0.146163	0.0274277	0.00667858	0.221961	-0.474166	-0.163382	-0.090682	-0.196326	-0.573676	-0.603818	-0.365438	-0.47602	-0.950613	-0.528482	-0.580066	-0.59324	133.39	1	1	1	◯
Midline-1	MID1	O15344-2	528;528	Y																									101.97	0.994151		0.990448	◯
Eukaryotic translation initiation factor 3 subunit D	EIF3D	O15371	318	Y																									45.216			0.980726	◯
Circadian locomoter output cycles protein kaput	CLOCK	O15516	331	Y																									49.903	1			◯
Claudin-3	CLDN3	O15551	214	Y	1.35746	1.20658	0.635119	0.732126	0.51279	0.472194	1.22269	1.32995	0.737033	0.777431	0.596839	0.665272	0.0270576	0.0687399	-0.244824	-0.0957832	1.04715	1.09503	1.58178	1.69686	2.04679	2.26414	1.39268	1.50069	142.52	0.998691	0.963899	0.977241	◯
Claudin-3	CLDN3	O15551	219	Y	1.74023	1.93258	1.32222	1.35345	1.00304	0.989545	1.80838	2.0123	2.28679	2.30129	2.42828	2.59374	1.98174	2.12056	1.69565	1.79246	1.11205	1.15335	1.80971	2.04304	2.12941	2.27958	1.47195	1.63163	125.67	0.99997	0.99994	0.999982	◯
Claudin-3	CLDN3	O15551	198	Y	-2.68538	-2.80996	-3.77112	-4.14654	-4.90406	-5.04438	-3.51653	-3.06501	-3.4938	-3.01653	-2.28369	-1.97973	-3.56043	-3.55459	-4.86612	-4.31354	-2.28009	-2.4139	-1.73163	-1.66289	-0.784876	-0.371307	-1.54633	-1.49695	50.088	0.99896	0.99896	0.999373	◯
Heterogeneous nuclear ribonucleoprotein R	HNRNPR	O43390	529;532	Y																									109.81	1	1		◯
Heterogeneous nuclear ribonucleoprotein R	HNRNPR	O43390	208;208	Y	-1.07166	-0.968354	-0.781974	-0.83078	-0.436452	-0.508177	-0.691319	-0.308047																	69.657	0.999976		0.999963	◯
Band 4.1-like protein 2	EPB41L2	O43491	88	Y	0.257156	-0.0652313	0.649866	0.552245	0.147132	0.129732	-0.122219	-0.197081	1.88083	2.09445	1.99366	1.70102	2.30565	2.32896	1.99027	1.6111									48.653	0.98634	0.983656	0.982566	◯
Trans-Golgi network integral membrane protein 2	TGOLN2	O43493-6	274;372;430;430;430;430	Y	2.21618	3.10146	1.4472	1.74283	0.783136	0.528904	3.10254	1.49525																	108.93	0.999957			◯
Probable phospholipid-transporting ATPase IC	ATP8B1	O43520	779	Y																	-2.29353	-2.17926	-1.08752	-1.30433	-0.0183325	0.337058	-1.27329	-1.5671	88.076	1	1	1	◯
Probable phospholipid-transporting ATPase IC	ATP8B1	O43520	1245	Y																									39.529	0.971625			◯
Carbonic anhydrase 12	CA12	O43570-2	331;342	Y																									56.397	0.9999		0.997049	◯
Cytoplasmic protein NCK2	NCK2	O43639	342	Y																									79.456			1	◯
Tetraspanin-6	TSPAN6	O43657	242	Y	-0.69788	-0.613955	-0.656138	-0.617879	-0.763341	-0.752308	-0.542625	-0.445602	1.3077	1.36313	0.990467	0.796223	0.911366	1.10061	0.858155	0.652663	1.03126	1.13132	1.44777	1.62654	0.782616	0.989703	0.995681	1.24824	88.588	1	1	1
Syntaxin-6	STX6	O43752	140	Y									-0.556233	-0.549967	0.984347	0.619906	-0.420395	-0.663287	-0.838602	-0.838747									138.46		0.92235		◯
Asparagine--tRNA ligase, cytoplasmic	NARS	O43776	539	Y																									75.926			1	◯
Dual specificity tyrosine-phosphorylation-regulated kinase 3	DYRK3	O43781-2	349;369	Y	-1.05472	-0.970556	-0.0565271	-0.190887	1.64966	1.54227	-0.201234	-0.482808	0.143129	0.344773	-0.271302	-0.278863	0.713455	0.74668	1.81086	1.90878	1.28297	1.17234	-0.677114	-0.570434	-1.13485	-0.963031	-0.011797	0.284388	109.73	0.999911	0.999415	0.99961	◯
Unconventional myosin-Ib	MYO1B	O43795-2	632;632	Y									-1.82313	-1.5595	-1.4305	-1.27241	-0.995054	-1.00959	-1.69476	-1.526	0.223683	0.542853	0.319397	0.669617	0.54724	0.878145	0.894565	0.952643	41.108	1	1	1
Cleavage and polyadenylation specificity factor subunit 5	NUDT21	O43809	24	Y																									44.273	0.99894	0.999216		◯
SWI/SNF-related matrix-associated actin-dependent regulator of chromatin subfamily A member 5	SMARCA5	O60264	413	Y																									39.116		0.999985	0.999999
SWI/SNF-related matrix-associated actin-dependent regulator of chromatin subfamily A member 5;Probable global transcription activator SNF2L1	SMARCA5;SMARCA1	O60264	928;931;943	Y																									44.544			1
Protocadherin gamma-A11;Protocadherin gamma-B5;Protocadherin gamma-B4;Protocadherin gamma-B1;Protocadherin gamma-B3;Protocadherin gamma-B7;Protocadherin gamma-B6;Protocadherin gamma-A1;Protocadherin gamma-A4;Protocadherin gamma-A5;Protocadherin gamma-B2;Protocadherin gamma-A2;Protocadherin gamma-A3;Protocadherin gamma-A6;Protocadherin gamma-A7;Protocadherin gamma-A8;Protocadherin gamma-A9;Protoca…	PCDHGA11;PCDHGB5;PCDHGB4;PCDHGB1;PCDHGB3;PCDHGB7;PCDHGB6;PCDHGA1;PCDHGA4;PCDHGA5;PCDHGB2;PCDHGA2;PCDHGA3;PCDHGA6;PCDHGA7;PCDHGA8;PCDHGA9;PCDHGA12;PCDHGC3;PCDHGA10;PCDHGC4;PCDHGC5	Q9Y5H2-3	714;887;887;891;893;893;894;895;895;895;895;896;896;896;896;896;896;896;898;899;900;902;908	Y	0.43121	0.545452	-0.156575	0.0531092	-0.124255	0.134519	0.0682554	0.146447	0.676258	0.729519	1.2744	1.34766	0.628957	0.714466	0.495384	0.420922									113.94	0.945811	0.998773		◯
Periplakin	PPL	O60437	732	Y																									62.065		1		◯
Periplakin	PPL	O60437	248	Y									-0.221585	-0.0225353	-0.422007	-0.325808	-0.0152206	0.283273	-0.622895	-0.489247									48.002		0.999822	0.986093	◯
Periplakin	PPL	O60437	13	Y																									43.254	0.914657			◯
Heterogeneous nuclear ribonucleoprotein Q	SYNCRIP	O60506-5	221;338;373;338;373	Y																									67.393	1			◯
Pre-mRNA-processing factor 17	CDC40	O60508	543	Y	-1.05694	-1.332	-0.958971	-0.772092	-0.752445	-0.663651	-0.755936	-1.20767																	14.311	0.918336
GDP-mannose 4,6 dehydratase	GMDS	O60547	323	Y																	-0.926297	-1.05313	1.05536	0.788038	1.44882	1.6293	0.341221	0.556306	183.49	0.485569	0.461476	0.761721	◯
Tetraspanin-3	TSPAN3	O60637	243	Y	1.3307	1.40905	0.402005	0.546203	0.752623	0.832244	0.571513	0.842993	0.293211	0.45592	0.718317	0.73174	0.417231	0.516679	0.442218	0.793424	-0.126698	-0.225252	-0.416552	-0.236073	-0.113071	-0.105922	-0.455469	-0.274946	149.12	0.998695	0.995633	0.998571	◯
UDP-glucose 6-dehydrogenase	UGDH	O60701	352	Y	0.317709	0.391578	0.726101	0.778711	0.130437	0.0553112	0.151849	0.125009	0.265026	0.425531	0.65101	0.688291	1.11814	1.23152	0.50438	0.594727	-0.106328	-0.0709047	-0.511023	-0.496571	0.0300093	0.240533	0.392871	0.622442	121.72	0.999975	0.999936	0.999667	◯
UDP-glucose 6-dehydrogenase	UGDH	O60701	473	Y																									80.486	0.999992	0.99995		◯
Catenin delta-1	CTNND1	O60716-21	156;156;156;156;203;203;203;203;257;257;257;257;156;156;156;156;203;203;203;203;257;257;257;257	Y	0.510311	0.559875	-0.068881	-0.22024	0.194869	0.18256	0.204464	-0.197978	0.748566	0.448103	0.899235	0.97784	0.26445	0.206462	0.431578	0.557717	-0.273458	-0.0759354	-0.295733	-0.0938339	0.188589	0.368665	-0.507165	-0.568065	141.2	1	1	1	◯
Catenin delta-1	CTNND1	O60716-21	179;179;179;179;226;226;226;226;280;280;280;280;179;179;179;179;226;226;226;226;280;280;280;280	Y																									46.183		1		◯
Catenin delta-1	CTNND1	O60716-21	127;127;127;127;174;174;174;174;228;228;228;228;127;127;127;127;174;174;174;174;228;228;228;228	Y	-0.526253	-0.491578	-0.713213	-0.799179	-0.410972	-0.377709	-0.412955	-0.463222	0.378803	0.12474	-0.191596	-0.0245285	-0.127541	-0.500256	-0.0467195	0.134359	-2.16754	-1.86058	-1.97103	-1.90775	-2.43973	-2.19527	-2.53669	-2.66821	127.04	0.920961	0.911455	0.950945	◯
Catenin delta-1	CTNND1	O60716-21	797;803;797;803;844;850;844;850;898;904;898;904;575;581;575;581	Y	-0.752208	-0.946868	-1.09062	-1.198	-1.552	-1.84408	-0.610426	-1.02822	0.954705	0.68163	-0.262062	-0.267062	-0.352189	-0.559731	-1.01061	-1.25842	-1.08176	-1.06794	0.878886	0.409456	-0.146005	0.10124	-0.241977	-0.644586	213.52	0.99906	0.999969	0.999751	◯
Catenin delta-1	CTNND1	O60716-21	73;73;73;73;120;120;120;120;174;174;174;174;73;73;73;73;120;120;120;120;174;174;174;174	Y	-2.03584	-2.14819	-2.03826	-1.8565	-2.21338	-2.36591	-2.64972	-1.63206									-2.08373	-1.96415	-2.57521	-1.93821	-1.64325	-1.98396	-1.61075	-1.63326	118.46	0.972275		0.970322	◯
Catenin delta-1	CTNND1	O60716-21	140;140;140;140;187;187;187;187;241;241;241;241;140;140;140;140;187;187;187;187;241;241;241;241	Y																									61.242	0.999826	0.999515	0.990815	◯
Sorting nexin-2	SNX2	O60749	203	Y																									64.041	0.99954		0.99954	◯
Target of Myb protein 1	TOM1	O60784-4	108;141;141	Y																									88.739		0.994932
Histone H2B type 1-L;Histone H2B type 1-M;Histone H2B type 1-N;Histone H2B type 1-H;Histone H2B type 2-F;Histone H2B type 1-C/E/F/G/I;Histone H2B type 1-D;Histone H2B type 1-K;Histone H2B type F-S	HIST1H2BL;HIST1H2BM;HIST1H2BN;HIST1H2BH;HIST2H2BF;HIST1H2BC;HIST1H2BD;HIST1H2BK;H2BFS	Q99880	38;38;38;38;38;38;38;38;38	Y	0.0588779	-0.133553	0.0218754	0.0222197	0.628738	0.353044	1.62718	2.4989	2.4668	2.76316	0.109306	-0.00113392	0.415428	0.315088	0.61751	0.568187	0.788626	0.714339	2.45656	2.87217	0.407024	0.562144	0.53766	0.533247	143.29	0.999236	0.997838	0.99781	◯
Histone H2B type 1-L;Histone H2B type 1-M;Histone H2B type 1-N;Histone H2B type 1-H;Histone H2B type 2-F;Histone H2B type 1-C/E/F/G/I;Histone H2B type 1-D;Histone H2B type 1-K;Histone H2B type F-S	HIST1H2BL;HIST1H2BM;HIST1H2BN;HIST1H2BH;HIST2H2BF;HIST1H2BC;HIST1H2BD;HIST1H2BK;H2BFS	Q99880	41;41;41;41;41;41;41;41;41	Y	0.916354	0.812053	1.23131	0.616991	1.88739	1.71193	1.70449	2.21308	3.3796	3.50783	2.0661	2.05402	2.599	2.20462	2.92915	2.9459	1.45573	1.41987	1.74507	1.88012	0.608548	0.577147	0.894968	0.526268	162.89	0.999997	0.999147	0.99996	◯
Histone H2B type 1-L;Histone H2B type 1-M;Histone H2B type 1-N;Histone H2B type 1-H;Histone H2B type 2-F;Histone H2B type 1-C/E/F/G/I;Histone H2B type 1-D;Histone H2B type 1-K;Histone H2B type 3-B;Histone H2B type 2-E;Histone H2B type 1-B;Histone H2B type 1-O;Histone H2B type 1-J;Putative histone H2B type 2-D;Putative histone H2B type 2-C	HIST1H2BL;HIST1H2BM;HIST1H2BN;HIST1H2BH;HIST2H2BF;HIST1H2BC;HIST1H2BD;HIST1H2BK;HIST3H2BB;HIST2H2BE;HIST1H2BB;HIST1H2BO;HIST1H2BJ;HIST2H2BD;HIST2H2BC	Q99880;Q8N257	84;84;84;84;84;84;84;84;84;84;84;84;84;84;84	Y									-1.09093	1.66191	-0.706224	-1.22318	-2.96	-1.73773	-1.36848	-0.275092	-1.88683	-2.67983	0.217713	0.774012	-3.55423	-3.608	-1.66326	-2.9199	84.714	1	1	1	◯
Polyglutamine-binding protein 1	PQBP1	O60828-5	87;187;187;187	Y																									78.874	1	1	1	◯
Plexin-A4;Plexin-A2;Plexin-A3;Plexin-A1	PLXNA4;PLXNA2;PLXNA3;PLXNA1	Q9HCM2;Q9UIW2	1483;1483;1461;1486	Y																									30.657			0.917196	◯
Plexin-A4;Plexin-A2	PLXNA4;PLXNA2	Q9HCM2	1627;1627;77	Y																									41.109	0.824146		0.776316	◯
Glycosaminoglycan xylosylkinase	FAM20B	O75063	138	Y									-0.667496	-0.551534	-0.978703	-0.633383	-1.01308	-0.968586	-0.938021	-1.04731									77.132	0.932886	0.938667	0.936121	◯
WD repeat-containing protein 1	WDR1	O75083	72	Y																									105.16	0.999886		0.999343	◯
Low-density lipoprotein receptor-related protein 4	LRP4	O75096	1802	Y																									81.623	0.996088	0.951782	0.955476
Protein cordon-bleu	COBL	O75128-6	409;867;867;924;949	Y	0.426774	0.676371	0.329804	0.473995	0.146341	-0.00591564	-0.0474625	-0.169684	-1.54172	-1.47496	-0.696667	-0.736503	-1.13476	-1.15445	-1.38025	-1.43106	-0.46327	-0.459014	-0.500071	-0.486602	-0.0961819	-0.0498848	0.0166511	-0.0623961	126.04	0.999842	0.999593	0.999421	◯
Copine-3	CPNE3	O75131	392	Y	-1.0775	-0.811078	-0.458425	-0.14413	0.191383	0.271024	-0.393506	-0.443863	-2.73699	-2.61317	-2.84257	-2.90293	-2.38557	-2.24147	-1.66113	-1.43425	-0.763996	-0.861395	-1.35383	-1.16615	-2.06698	-2.16777	-1.17808	-1.10699	125.95	0.998957	0.999326	0.997666	◯
Low-density lipoprotein receptor-related protein 5	LRP5	O75197	1531	Y																									66.99	0.999999	0.999999		◯
Filamin-B	FLNB	O75369-7	482;651;651;651;651;651;651	Y																									34.377			1	◯
Filamin-B	FLNB	O75369-7	2322;2437;2461;2478;2502	Y																	1.37454	1.27503	1.76712	1.72809	1.49227	1.57715	1.64226	1.76106	81.194	0.993796		0.999478	◯
Leucine-rich repeat-containing G-protein coupled receptor 5	LGR5	O75473-2	815;839	Y	0.103537	-0.262557	-2.7044	-2.25251	-1.26182	-1.39522	-2.34822	-2.09541																	28.552	0.989611	0.731659	0.60488
Serine/arginine-rich splicing factor 10	SRSF10	O75494-4	4;4;4;4	Y																									37.711		0.999955		◯
Peptide chain release factor 1, mitochondrial	MTRF1	O75570	253	Y																									17.553		1		◯
Low-density lipoprotein receptor-related protein 6	LRP6	O75581	1480	Y																									55.447		0.812637	0.921282	◯
Low-density lipoprotein receptor-related protein 6	LRP6	O75581	1515	Y																									73.042	0.681976	0.450764	0.774999	◯
Low-density lipoprotein receptor-related protein 6	LRP6	O75581	253	Y									0.642586	0.797235	-0.773016	-0.445844	-0.00169754	0.0422497	0.546929	0.612516									8.6637	0.776822	0.776822
Ribosomal protein S6 kinase alpha-5;Ribosomal protein S6 kinase alpha-4	RPS6KA5;RPS6KA4	O75582-2	60;44;44;60	Y																									60.043			0.999627	◯
U5 small nuclear ribonucleoprotein 200 kDa helicase	SNRNP200	O75643	1177	Y																									50.188			1	◯
TOM1-like protein 1	TOM1L1	O75674	109	Y																									33.85	1
Breast cancer anti-estrogen resistance protein 3	BCAR3	O75815	212	Y									-0.0397482	-0.0770063	-2.75491	-2.62887	-1.54755	-1.60765	-1.71807	-1.75167									38.221	0.999638	0.996674	0.997788	◯
Isocitrate dehydrogenase [NADP] cytoplasmic	IDH1	O75874	135	Y	0.154347	0.155047	0.228959	0.253351	-0.151445	-0.163594	0.337717	-0.2168	-0.386309	-0.169246	-0.202314	-0.164688	-0.402122	-0.257843	-0.427446	-0.459095	-0.0345592	0.0711498	0.150279	0.165297	0.289496	0.37333	0.0865869	0.195271	155.32	1	1	1	◯
Isocitrate dehydrogenase [NADP] cytoplasmic	IDH1	O75874	391	Y																									74.511	0.97075			◯
Signal transducing adapter molecule 2	STAM2	O75886	371	Y																									96.178		0.996795	0.990565	◯
Signal transducing adapter molecule 2	STAM2	O75886	374	Y	0.869258	0.882881	0.423647	0.457597	0.196268	0.391451	0.87164	0.81797	-0.953605	-0.900703	-0.771002	-0.626751	-1.30435	-1.17156	-1.71594	-1.42017									107.88	0.970021	0.95546	0.951595	◯
Dynactin subunit 3	DCTN3	O75935-3	72;72;72	Y	0.4496	0.39205	0.342146	0.425848	0.088069	0.153688	0.000577927	0.120002																	58.444	0.999999	0.999999	0.999999	◯
ATP synthase subunit d, mitochondrial	ATP5H	O75947-2	128;152	Y																									52.067	0.97238	0.920738	0.96652	◯
Flotillin-1	FLOT1	O75955	238	Y									-0.132495	0.0114508	0.416527	0.452266	-0.113877	0.00586796	-0.105113	-0.269978	-0.361092	-0.129889	-0.0941057	0.0271902	0.0576277	0.318171	-0.180006	-0.0245676	110.91		1	1	◯
Flotillin-1	FLOT1	O75955	203	Y	-1.76227	-1.62246	-3.24386	-2.80687	-3.3354	-3.03731	-3.60184	-3.35671	-3.3866	-3.32815	-2.03945	-1.64368	-3.2827	-3.15876	-3.96311	-4.10685	-3.41215	-3.21595	-3.40491	-3.36809	-1.75423	-1.90195	-3.10908	-2.93891	99.572	0.99845	0.998439	0.99923	◯
Carboxypeptidase D	CPD	O75976	1344	Y	-1.40078	-1.2671	-2.48309	-2.10595	-2.83668	-2.81331	-1.22841	-4.29817	-0.508141	-0.46046	-0.400558	-0.301313	-1.99957	-1.66493	-1.70149	-1.73384	-0.741892	-0.820128	0.31353	0.613415	0.323279	0.352892	-0.76994	-0.93805	179.44	1	1	1	◯
Metastasis-associated protein MTA2	MTA2	O94776	483	Y																									73.704	1			◯
Serine/threonine-protein kinase D3	PRKD3	O94806-2	456;456	Y	-0.0491953	0.12678	-0.282039	-0.267837	-0.718708	-0.864932	-0.887371	-0.28368	-0.205012	-0.0352764	0.239276	0.359346	0.0166035	0.140956	-0.539178	-0.76471									45.977	0.795198	0.825342
Sorbin and SH3 domain-containing protein 2	SORBS2	O94875-5	482;436;457;482;891	Y	0.510836	0.462648	-1.06104	-0.910936	-2.08173	-2.19165	-2.36742	-2.11618																	47.35	0.999683			◯
Sorbin and SH3 domain-containing protein 2	SORBS2	O94875-5	192;146;192;192;146;65	Y									-1.28541	-1.34407	0.146286	0.18807	-0.774597	-0.896719	-1.83937	-2.16711									78.613		0.999563	0.998591	◯
SAM and SH3 domain-containing protein 1	SASH1	O94885	213	Y									-1.50387	-1.4685	-0.746722	-0.830343	-0.549438	-0.824583	-1.2285	-1.4048	-0.931263	-1.23121	-1.16034	-0.546461	-0.521196	-0.549226	-0.436925	-0.464526	55.523	1	1	1
SAM and SH3 domain-containing protein 1	SASH1	O94885	766	Y	0.1456	0.20156	0.726851	0.899714	-0.183847	-0.0389013	-0.406585	-0.224886	-0.234147	-0.0991106	0.210609	0.183084	0.827412	0.821271	-0.273066	-0.252589	-0.71526	-0.560183	-0.37703	-0.548887	-0.358354	-0.46417	0.0479383	0.164067	97.709	0.999412	0.99955	0.993788	◯
Leucine-rich repeats and immunoglobulin-like domains protein 2	LRIG2	O94898	912	Y																									107.29	0.800456	0.848442		◯
Latrophilin-1	LPHN1	O94910-2	1380;1385	Y																	1.05718	1.04329	0.996989	1.19963	1.12054	1.28595	0.904213	1.03377	59.194			0.995586	◯
AP-2 complex subunit alpha-2;AP-2 complex subunit alpha-1	AP2A2;AP2A1	O94973-3	53;53;53;53;53	Y																	-0.00365162	-0.00767994	-0.465244	-0.383415	-0.781928	-0.524487	-0.104427	-0.141542	26.26	0.938847	0.988236	0.986811
Tight junction protein ZO-3	TJP3	O95049	739;744;758	Y	-1.29598	-1.21768	-0.906191	-0.737594	-1.491	-1.46077	-2.28082	-1.87504	-2.09995	-1.80055	-1.41392	-1.12213	-1.06379	-0.748336	-1.39016	-1.43968									116.64	1	1
Gamma-aminobutyric acid receptor-associated protein-like 1;Gamma-aminobutyric acid receptor-associated protein-like 2;Gamma-aminobutyric acid receptor-associated protein	GABARAPL1;GABARAPL2;GABARAP	Q9H0R8	25;25;25	Y																									59.117	1
Sorting nexin-4	SNX4	O95219	249	Y																									59.164			0.999613
Myelin protein zero-like protein 1	MPZL1	O95297-4	76;199;200	Y																									78.365	0.910432		0.832045	◯
Myelin protein zero-like protein 1	MPZL1	O95297-4	139;262;263	Y	0.478363	0.262194	0.11685	0.0317965	0.334043	1.0502	-0.391567	-0.119177	0.925228	0.813191	1.20593	1.20703	1.15305	1.25555	1.57249	1.72934	0.450128	-0.108182	-1.10133	-1.0755	-0.211057	-0.135187	-0.611229	-0.579462	184.54	1	1	1	◯
Brain protein I3	BRI3	O95415	57	Y	-0.740258	-0.68109	-1.96733	-1.95958	-3.03487	-2.84185	-0.124504	-0.727688	-0.329229	-0.329124	-1.03548	-0.901347	-1.97311	-2.112	-3.26843	-2.86616	-3.89661	-4.43453	-2.03971	-2.04718	-2.58433	-2.34159	-3.6626	-3.70625	102.24	1	1	0.999979	◯
Activator of 90 kDa heat shock protein ATPase homolog 1	AHSA1	O95433	322	Y																									68.44			0.981641
Claudin-7	CLDN7	O95471	195	Y	-0.0748015	0.00895309	0.163384	-0.231378	-1.49898	-1.71211	-1.38493	-1.2171	-1.02817	-0.957457	-0.0785561	-0.0853996	0.329184	-0.0218611	-1.74773	-1.51367	-1.5139	-1.62194	-1.2022	-1.19325	0.0660915	0.423035	0.643861	0.292258	77.628	1	1	1	◯
Claudin-9	CLDN9	O95484	200	Y																									37.663	0.988653	0.956706		◯
Mitogen-activated protein kinase kinase kinase kinase 4	MAP4K4	O95819-4	529;529;560;529;560	Y																									97.672	1		1	◯
Mitogen-activated protein kinase kinase kinase kinase 4	MAP4K4	O95819-4	467;467;467;467;467	Y																									101.09	1	1	1	◯
L-lactate dehydrogenase A chain	LDHA	P00338	239	Y																									73.554			0.999789	◯
Retinal dehydrogenase 1	ALDH1A1	P00352	426	Y																									79.841			0.999044	◯
Tyrosine-protein kinase ABL1	ABL1	P00519	185;204	Y									0.110076	-0.0188541	-0.025589	0.0599833	0.123609	0.228368	0.682727	0.769307	1.98703	2.00244	1.62096	1.66252	1.61928	1.86357	1.75827	1.70154	109.34	0.800953	0.999843	0.999452	◯
Tyrosine-protein kinase ABL1;Abelson tyrosine-protein kinase 2	ABL1;ABL2	P00519;P42684-8	393;412;418;403;403;418;424;439;403;418;424;439	Y	-2.25758	-2.14782	-1.9262	-1.84448	0.227876	-0.485763	-3.22513	-3.34662	-4.79744	-4.21088	-2.63909	-2.37396	-2.39425	-2.09282	0.0480013		-1.18063	-2.25494	-5.25371	-4.86658	-3.07518	-3.28253	-3.06271	-2.85342	140.3	0.997449	0.999648	0.996549	◯
Tyrosine-protein kinase ABL1;Abelson tyrosine-protein kinase 2	ABL1;ABL2	P00519;P42684-8	264;283;289;274;274;289;295;310;274;289;295;310	Y	-0.100527	0.0716734	0.960575	1.19472	1.38777	1.36367	0.706067	0.663054	1.85115	1.97304	1.07019	1.16206	2.11246	2.40641	2.47109	2.51889									47.542	0.986986	0.986989	0.986904	◯
Epidermal growth factor receptor	EGFR	P00533	869	Y																									56.503			1	◯
Epidermal growth factor receptor	EGFR	P00533	1172	Y	1.94555	1.85508	2.71818	1.29731	1.55028	1.37499	1.5941	1.72114	2.22755	2.07962	3.4875	2.12334	2.1103	1.74785	1.97088	1.85367	1.1663	1.02313	2.02542	1.12312	1.2861	0.796221	2.42001	0.487433	226.43	1	1	1	◯
Epidermal growth factor receptor	EGFR	P00533	1197	Y	0.0189123	-0.81347	-0.414253	-0.735138	-0.737495	-0.148565	-0.879946	-0.871838	-0.507917	-1.38583	1.07738	-0.411194	0.00169849	-2.13771	-2.12414	-2.48344	-1.46876	-2.22555	-0.702165	-1.07245	1.10875	-0.288776	-0.846374	-1.9766	127.04	0.999985	1	1	◯
Epidermal growth factor receptor	EGFR	P00533	1110	Y	0.392899	-0.717656	-0.217479	-1.06163	-0.60031	-0.779941	-0.49219	-0.411759	-0.0758123	-0.675854	0.214739	-0.725897	0.133447	-0.914212	-0.625429	-1.19551	-0.385239	-0.857797	-0.0771895	-0.751797	0.767573	-0.23372	0.298466	-0.769713	255.86	1	1	1	◯
Phosphoglycerate kinase 1	PGK1	P00558	196	Y	2.59379	2.63716	1.42015	1.48257	2.76061	2.87513	2.84469	3.15673	1.3561	1.31452	0.819484	0.738855	0.0262241	0.0689793	1.10047	1.17273	1.0647	0.991307	1.16108	1.04621	0.690454	0.854425	-0.0511398	0.0401049	52.83	1	1	1	◯
Argininosuccinate synthase	ASS1	P00966	133	Y									-1.23541	-1.04908	0.280549	0.365522	-0.405623	-0.3168	-0.607965	-0.596293	-0.909991	-0.748906	-1.3676	-1.42995	-0.0940847	-0.0648775	-0.641382	-0.693232	116.9		0.997797	0.997797	◯
Argininosuccinate synthase	ASS1	P00966	359	Y																									89.36	1	1	1	◯
Argininosuccinate synthase	ASS1	P00966	87	Y	0.0567265	0.214515	-0.187294	-0.15777	-0.432576	-0.214388	-0.375371	-0.420251																	59.175	0.999996			◯
Argininosuccinate synthase	ASS1	P00966	113	Y	1.1659	1.13648	-0.490934	-0.654206	-0.475511	-0.66478	-0.87967	-0.895321	-0.894505	-0.850086	1.26442	1.49626	-0.50073	-0.864845	-0.412652	-0.456065	-0.490846	-0.608686	-1.24148	-0.970087	1.28036	1.27614	-0.477452	-0.740491	150.89	0.999744	0.999983	0.999996	◯
Low-density lipoprotein receptor	LDLR	P01130	828	Y	3.13323	3.0068	0.977056	0.316373	0.624879	0.731931	1.69837	1.43498	1.72683	1.25512	2.86325	2.82795	1.03502	0.825979	0.342441	0.273956	0.151676	0.140739	1.00323	0.845058	2.65695	2.67794	0.689525	0.428991	230.77	1	1	1	◯
Low-density lipoprotein receptor	LDLR	P01130	845	Y	0.474146	0.306846	0.141681	0.0764818	-0.108729	-0.0919514	0.234871	0.243364	-1.45181	-1.45686	-0.51254	-0.800361	-1.97561	-2.02074	-1.84386	-2.00331	-0.170313	-0.273144	0.0591383	0.0951023	0.61661	0.481204	-0.157249	-0.11005	225.71	0.996599	0.958878	0.999054	◯
Prelamin-A/C;Lamin-A/C	LMNA	P02545-2	211;211;211	Y																									42.265	0.919394			◯
Catalase	CAT	P04040	84	Y	0.307059	0.49479	0.198649	0.450123	-0.22801	0.068181	0.342638	0.359671	0.763581	0.771514	0.690721	0.739535	0.6771	0.878063	0.44193	0.403219	0.0402622	0.331777	0.542138	0.751261	0.237244	0.40427	0.437299	0.677754	186.18	0.999999	1	0.999999	◯
Fructose-bisphosphate aldolase A;Fructose-bisphosphate aldolase C	ALDOA;ALDOC	P04075	204;204	Y	0.30352	0.334283	0.363627	0.109078	0.425351	0.0799017	-0.0599718	0.136753	-0.113287	-0.150495	-0.0985584	-0.1739	0.130606	0.014595	-0.105007	-0.224014	-0.204947	-0.149124	-0.425346	-0.397242	0.0302229	-0.10976	-0.123907	-0.208708	94.21	0.999999	0.999982	1	◯
Fructose-bisphosphate aldolase A	ALDOA	P04075	3	Y	0.715963	0.951142	1.80251	1.94558	1.31373	1.47653	1.74331	1.43787	2.122	2.36176	1.72651	1.77624	2.427	2.66839	2.53681	2.60789	1.23913	1.47516	1.39669	1.4408	0.828793	1.03029	1.72878	1.88362	156.63	0.996339	0.999998	0.996362	◯
Fructose-bisphosphate aldolase A	ALDOA	P04075	5	Y	-1.29164	-1.01465	-0.580924	-0.625828	-0.539956	-0.340738	-0.762785	-0.90662	0.240637	0.339666	-0.397314	-0.191349	0.0962029	0.21258	0.405692	0.117079	1.0467	1.25915	1.28525	1.29625	0.634707	0.861954	1.15839	1.23592	108.65	0.991543	0.999151	0.992838	◯
Cystatin-B	CSTB	P04080	53	Y																									75.497	0.999981			◯
Annexin A1	ANXA1	P04083	207	Y	-0.225632	0.109091	0.414057	0.475	1.85141	1.54959	1.44104	1.22997	-0.629192	-0.388179	-2.26147	-2.22619	-1.30218	-1.25364	0.310446	0.58933									61.75	1	1	1	◯
Annexin A1	ANXA1	P04083	39	Y	-2.37223	-1.84857	-1.48305	-1.62913	-0.224851	-0.284827	-1.35883	-1.7612	0.466601	0.383246	-0.473115	-0.345207	0.372131	0.389348	1.57833	1.74132	1.74161	1.52635	0.528016	0.503995	-0.39317	-0.270969	0.393632	0.407298	188.46	0.999608	0.999933	0.998571	◯
Heat shock protein beta-1	HSPB1	P04792	133	Y																									62.788	0.926202		0.985409	◯
Dolichyl-diphosphooligosaccharide--protein glycosyltransferase subunit 1	RPN1	P04843	185	Y	0.000692368	-0.0400763	-0.717423	-0.861143	0.974888	0.819873	0.956272	0.921987									0.910676	0.710435	1.16902	1.18311	0.212133	0.445467	-0.258283	-0.473388	55.48	0.976293	0.962343	0.938805
Anion exchange protein 2	SLC4A2	P04920-2	59;73	Y																									66.748		1		◯
Sodium/potassium-transporting ATPase subunit alpha-1	ATP1A1	P05023	55;55	Y	-1.04516	-0.969626	-0.273899	-0.635868	0.348508	-0.549738	1.22296	-0.418785									-0.731889	-0.620733	-0.0607471	0.150204	-1.12133	-1.29115	-0.914968	-0.837483	30.722	0.99972		0.996985	◯
Sodium/potassium-transporting ATPase subunit alpha-1	ATP1A1	P05023	684	Y																									130.74		0.999981		◯
Amyloid beta A4 protein;N-APP;Soluble APP-alpha;Soluble APP-beta;C99;Beta-amyloid protein 42;Beta-amyloid protein 40;C83;P3(42);P3(40);C80;Gamma-secretase C-terminal fragment 59;Gamma-secretase C-terminal fragment 57;Gamma-secretase C-terminal fragment 50;C31	APP	P05067-10	626;664;682;683;701;720;738;739;757	Y	1.21771	1.18386	0.145923	0.316497	-0.0516386	-0.333489	-0.495838	-0.733618	-0.766484	-0.570947	0.41051	0.246707	-0.473929	-0.790571	-0.733473	-0.676905	0.164527	0.0808582	-0.243296	-0.143187	0.981668	1.1795	0.534902	0.441715	130.09	1	1	1	◯
ADP/ATP translocase 2;ADP/ATP translocase 2, N-terminally processed	SLC25A5	P05141	191	Y	1.64333	1.66759	1.53154	1.67629	2.03892	1.99767	2.28265	2.62931	2.59865	2.71083	1.78628	1.90275	1.97542	2.06698	2.35233	2.29515	1.86833	1.85452	2.0979	2.23964	1.43291	1.7425	1.47326	1.61173	127.7	0.999999	0.999999	0.999999	◯
Integrin beta-1	ITGB1	P05556	795	Y									1.76958	2.00175	1.64654	1.8874	1.66153	1.99532	1.36257	1.36305									130.68	0.999844	1	0.999999	◯
Keratin, type I cytoskeletal 18	KRT18	P05783	129	Y	0.787712	0.967807	1.02784	1.04947	1.2468	0.990925	1.59608	1.38542	1.25385	1.21323	0.144474	0.377116	0.458596	0.672566	0.592679	0.556945	-0.0329723	-0.160338	0.648049	0.753542	-0.332439	-0.0688505	-0.23487	-0.101061	121.92	1	1	1	◯
Keratin, type I cytoskeletal 18	KRT18	P05783	94	Y	-0.0834761	-0.0167103	-0.51146	-0.594221	-1.36003	-1.44451	0.106458	0.284955	-0.185051	-0.0166502	-0.607744	-0.40006	-0.572043	-0.563815	-1.19563	-1.44053	-2.06254	-1.99933	-0.548481	-0.139989	-0.880096	-0.686909	-0.65132	-0.42753	114.64	0.998565	0.998608	0.999184	◯
Keratin, type I cytoskeletal 18	KRT18	P05783	36	Y	1.46181	1.01759	1.48871	1.2364	1.49889	1.18009	1.41124	1.52319	1.04001	1.04297	0.967768	0.887404	1.13937	0.88259	1.11193	0.85065	0.368687	0.222269	0.548029	0.417063	0.431333	0.270377	0.780011	0.789321	266.47	0.999996	0.99997	0.999974	◯
Keratin, type I cytoskeletal 18	KRT18	P05783	24	Y																									89.934	0.979689			◯
Insulin-like growth factor 1 receptor;Insulin-like growth factor 1 receptor alpha chain;Insulin-like growth factor 1 receptor beta chain;Insulin receptor;Insulin receptor subunit alpha;Insulin receptor subunit beta	IGF1R;INSR	P08069	1161;1173;1185	Y																	-1.52803	-1.3962	-0.67754	-0.804846	-0.466922	-0.398128	-1.40976	-1.35859	156.86	0.999522	0.999856	0.999845	◯
Insulin-like growth factor 1 receptor;Insulin-like growth factor 1 receptor alpha chain;Insulin-like growth factor 1 receptor beta chain;Insulin receptor;Insulin receptor subunit alpha;Insulin receptor subunit beta	IGF1R;INSR	P08069	1165;1177;1189	Y	0.8706	0.909443	-0.146866	-0.131024	-0.0526428	0.0495472	0.262759	0.20063									0.407715	0.497249	0.642424	0.674767	0.873298	1.0111	0.394298	0.574532	175.11	0.999743	0.988941	0.999842	◯
Cyclin-dependent kinase 1	CDK1	P06493	15;15	Y	3.44626	3.4292	4.04017	3.61747	4.10852	4.14924	4.44817	4.62602	5.13015	5.3066	4.48362	4.31346	5.04617	4.80244	5.09515	5.26577	3.99609	3.9785	4.26395	4.56346	3.39675	3.31556	4.27066	4.07059	100.66	1	1	1	◯
Cyclin-dependent kinase 1	CDK1	P06493	19;19	Y	2.30704	2.43717	2.77264	2.58661	2.9426	2.96412	3.21122	3.4535	2.88606	3.07856	2.04592	2.2179	2.52132	2.5109	2.33215	2.43347	1.83323	1.82643	2.2117	2.36292	1.37433	1.47176	1.9131	1.95284	79.016	1	1	1	◯
Alpha-enolase;Beta-enolase;Gamma-enolase	ENO1;ENO3;ENO2	P06733	44;44;44;44;44	Y	-0.190521	-0.0337238	0.122307	0.342544	0.138732	0.491953	-0.189614	-0.235349	-0.197633	0.0111294	-0.229593	-0.104241	0.385842	0.4602	0.427189	0.447052	-1.52184	-1.02721	-1.96319	-1.82423	-2.06269	-1.89734	-1.13641	-1.01694	173.42	1	0.999999	0.999906	◯
Alpha-enolase	ENO1	P06733	270;177	Y																									80.971			0.987757	◯
Nucleophosmin	NPM1	P06748-2	29;29	Y																									24.842			1	◯
Histone H2B type 3-B;Histone H2B type 2-E;Histone H2B type 1-B;Histone H2B type 1-O;Histone H2B type 1-J;Putative histone H2B type 2-D;Putative histone H2B type 2-C	HIST3H2BB;HIST2H2BE;HIST1H2BB;HIST1H2BO;HIST1H2BJ;HIST2H2BD;HIST2H2BC	Q8N257	38;38;38;38;38;38;38	Y																									88.165	0.976427	0.913596	0.966715	◯
Histone H2B type 3-B;Histone H2B type 2-E;Histone H2B type 1-B;Histone H2B type 1-O;Histone H2B type 1-J;Putative histone H2B type 2-D;Putative histone H2B type 2-C	HIST3H2BB;HIST2H2BE;HIST1H2BB;HIST1H2BO;HIST1H2BJ;HIST2H2BD;HIST2H2BC	Q8N257	41;41;41;41;41;41;41	Y	1.7304	1.58204	1.68909	1.09955	2.5692	2.55756	1.78733	2.16829	2.54948	2.59553	2.08409	1.99384	2.35898	1.94382	2.93074	2.9755	2.02929	1.82715	1.27437	1.43436	1.10287	1.12982	1.15076	0.774445	156.77	0.999899	0.999869	0.999993	◯
Epoxide hydrolase 1	EPHX1	P07099	291	Y																									26.777	0.962613			◯
Acyl-CoA-binding protein	DBI	P07108	29;30;46	Y	0.778416	1.02973	0.51745	0.6103	0.980373	1.05478	0.448147	0.206519	-0.0867815	-0.113128	0.866214	1.01623	0.454162	0.49832	0.856643	0.919897									98.907	0.999411	0.999785	0.999693	◯
L-lactate dehydrogenase B chain	LDHB	P07195	173	Y																									55.225	1		1	◯
L-lactate dehydrogenase B chain	LDHB	P07195	240	Y																									107.61	0.999992	0.999998	0.999999	◯
Annexin A2;Putative annexin A2-like protein	ANXA2;ANXA2P2	P07355	333;351;333	Y																	-1.08434	-0.921154	-0.780422	-0.612914	-1.4196	-1.42133	-1.12238	-1.31621	124.08		1	1	◯
Annexin A2;Putative annexin A2-like protein	ANXA2;ANXA2P2	P07355	30;48;30	Y	1.56038	1.88517	2.13133	2.43014	1.79456	1.86723	2.1369	2.78796	2.1089	2.11183	1.39865	1.59451	1.79316	2.02807	2.03135	2.02991	0.945951	0.929683	0.977792	1.56837	0.634707	0.803646	1.44163	1.84004	207.73	0.996738	0.999367	0.997955	◯
Annexin A2;Putative annexin A2-like protein	ANXA2;ANXA2P2	P07355	199;217;199	Y																									34.991			1	◯
Annexin A2;Putative annexin A2-like protein	ANXA2;ANXA2P2	P07355	24;42;24	Y																	1.24461	0.160661	-0.0660934	-0.22701	-0.248665	-0.275431	-0.0832195	0.833136	130.13	0.983846	0.993039	0.98809	◯
Annexin A2;Putative annexin A2-like protein	ANXA2;ANXA2P2	P07355	316;334;316	Y	0.0417814	0.0714769	0.369294	0.387705	0.498756	0.448817	0.64317	0.934733	0.535942	0.474456	-0.668758	-0.31702	-0.137173	0.0239649	0.030365	-0.199573	0.154187	0.236862	0.413261	0.457436	-0.218019	-0.19318	0.218011	0.322696	149.39	0.853726	0.9746	0.885665	◯
Annexin A2;Putative annexin A2-like protein	ANXA2;ANXA2P2	P07355	317;335;317	Y	0.731655	0.730555	0.226133	0.260103	1.0749	1.28934	1.28146	1.76953	1.29229	1.0261	0.161792	0.245857	0.39308	0.44203	0.822634	0.926361	2.01758	1.91297	2.11075	2.18872	1.39525	1.55248	1.21063	1.17955	148.82	0.688729	0.812196	0.983311	◯
Annexin A2;Putative annexin A2-like protein	ANXA2;ANXA2P2	P07355	238;256;238	Y	0.244609	0.512551	0.877021	1.3801	0.518261	0.537241	0.0728617	-0.0559902	0.201106	0.331722	0.440184	0.687744	0.967588	1.1202	0.552545	0.668735	0.992722	0.963778	0.681863	0.720746	0.366394	0.874937	1.30293	1.34025	137.3	0.999829	0.999916	0.994574	◯
Tubulin beta chain;Putative tubulin beta chain-like protein ENSP00000290377;Tubulin beta-8 chain;Tubulin beta-8 chain-like protein LOC260334;Tubulin beta-2B chain;Tubulin beta-2A chain;Tubulin beta-1 chain;Tubulin beta-4B chain	TUBB;TUBB8;TUBB2B;TUBB2A;TUBB1;TUBB4B	P07437;P68371	159;87;159;159;159;159;159;159;245;159	Y																									108.21	1	1	1	◯
Tubulin beta chain	TUBB	P07437	50	Y	0.806981	0.583485	0.688616	0.616486	1.70418	1.2194	1.29033	1.35015	1.95823	1.80671	1.35919	1.10714	1.1707	0.989317	2.22642	2.22147	1.86503	1.80828	1.80374	1.84214	1.48395	1.31777	0.927991	1.23302	119.91	0.915669	0.912905	0.99239	◯
Tubulin beta chain	TUBB	P07437	59	Y																									75.954	0.979935		0.982806	◯
Tubulin beta chain;Tubulin beta-4A chain;Tubulin beta-4B chain	TUBB;TUBB4A;TUBB4B	P07437;P68371	310;310;310	Y	0.448976	0.532096	-0.457914	-0.153002	-0.367941	-0.65767	-0.881838	-0.484595	-0.111953	-0.157931	0.749769	0.760664	0.0484247	0.137243	-0.37189	-0.273179	-0.659333	-0.621372	-0.843979	-0.673744	0.296973	0.491867	-0.465288	-0.240311	152.6	0.999983	0.999996	0.999993	◯
Bifunctional glutamate/proline--tRNA ligase;Glutamate--tRNA ligase;Proline--tRNA ligase	EPRS	P07814	684	Y																	0.0741367	0.194311	-1.06577	-0.759316	-1.38343	-1.0537	-0.699584	-0.613279	85.12			0.999933	◯
Heat shock protein HSP 90-alpha;Putative heat shock protein HSP 90-beta-3;Heat shock protein HSP 90-beta	HSP90AA1;HSP90AB3P;HSP90AB1	P07900;P08238	197;319;171;192	Y																									37.057		0.985271		◯
Heat shock protein HSP 90-alpha;Putative heat shock protein HSP 90-alpha A2;Heat shock protein HSP 90-beta;Putative heat shock protein HSP 90-beta 2	HSP90AA1;HSP90AA2;HSP90AB1;HSP90AB2P	P07900;P08238	284;406;283;276;198	Y	0.736592	0.572423	1.14854	0.873368	1.70521	1.21932	1.32569	0.338208	0.0132017	-0.1013	-1.09799	-0.914947	-0.215518	-0.257843	0.260201	0.236349	0.387775	0.27132	0.365854	0.315742	-0.590411	-0.557913	0.130521	-0.00362396	94.334	1	1	1	◯
Heat shock protein HSP 90-alpha	HSP90AA1	P07900	438;560	Y									2.21286	2.25532	1.37112	1.34597	2.05321	2.18141	2.76363	2.81686									35.538		1	1	◯
Heat shock protein HSP 90-alpha;Putative heat shock protein HSP 90-alpha A5	HSP90AA1;HSP90AA5P	P07900	492;614;177	Y																									83.666	0.813483		0.86131	◯
Heat shock protein HSP 90-alpha;Putative heat shock protein HSP 90-alpha A5	HSP90AA1;HSP90AA5P	P07900	493;615;178	Y																									78.451	0.852926	0.9716		◯
Heat shock protein HSP 90-alpha;Putative heat shock protein HSP 90-beta-3;Putative heat shock protein HSP 90-alpha A2;Putative heat shock protein HSP 90-beta 4;Heat shock protein HSP 90-beta;Putative heat shock protein HSP 90-beta 2	HSP90AA1;HSP90AB3P;HSP90AA2;HSP90AB4P;HSP90AB1;HSP90AB2P	P07900;P08238	61;183;56;61;32;56;56	Y	-1.37549	0.00237369	0.466081	0.237387	2.37077	2.41385	0.518355	0.00893211	1.93359	1.73079	1.45122	1.453	2.12487	1.93456	3.79168	3.92563	2.61414	2.44423	0.479733	0.331512	0.379787	0.43158	0.619255	0.512099	169.68	0.999926	0.999999	0.999726	◯
Heat shock protein HSP 90-alpha	HSP90AA1	P07900	604;726	Y	-0.266997	-0.0695562	0.485706	0.173215	0.319088	0.773046	-0.486481	0.046896	-1.0885	-0.968326	-0.720349	-0.736377	-0.441091	-0.360478	0.0377998	0.137847	-1.10154	-0.766996	-1.46175	-1.20034	-1.79661	-1.29122	-1.11343	-1.23122	109.24	0.84651	0.923198	0.941084	◯
Heterogeneous nuclear ribonucleoproteins C1/C2	HNRNPC	P07910-3	57;124;124;137	Y									-1.14371	-0.22558	-1.05085	-0.739593	-1.16872	-0.749921	-0.798667	-0.465758									32.409		0.797164		◯
Heterogeneous nuclear ribonucleoproteins C1/C2	HNRNPC	P07910-3	59;126;126;139	Y	-1.25968	-1.04286	-0.799551	-0.66607	-0.680837	-0.78661	-0.81976	-0.903641																	27.662	0.771727		0.451342	◯
Tyrosine-protein kinase Yes;Tyrosine-protein kinase Fyn	YES1;FYN	P07947	194;185;185;185	Y	1.41946	1.45454	1.63374	1.78417	1.97905	2.01767	1.564	1.67712	0.131806	-0.11125	-0.285206	-0.245896	0.0470562	-0.154185	0.749436	0.971044	0.863028	0.683905	0.160294	0.191947	0.170191	0.231139	0.349288	0.595303	108.53	0.998521	0.997751	0.983793	◯
Tyrosine-protein kinase Yes;Tyrosine-protein kinase Fyn;Proto-oncogene tyrosine-protein kinase Src	YES1;FYN;SRC	P07947;P12931	446;385;437;440;439;445	Y	0.747496	0.72132	1.17375	1.12709	1.44279	1.42144	1.58128	1.81107	2.12843	1.98766	1.16492	1.21996	1.63211	1.87202	2.02121	2.04435	1.35634	1.51789	1.47239	1.62099	0.718036	0.75255	1.13792	1.20095	62.406	1	1	1	◯
Tyrosine-protein kinase Yes;Tyrosine-protein kinase Fyn	YES1;FYN	P07947	222;213;213;213	Y	2.10135	2.16364	2.2982	2.39963	2.68142	2.69898	2.54733	2.00608	1.91491	1.67704	1.51309	1.67225	1.78262	2.10208	2.27211	2.35932	1.12549	1.19829	0.816233	0.558971	0.475466	0.599504	0.519987	0.894627	111.69	0.933954	0.99638	0.999642	◯
Tyrosine-protein kinase Yes;Tyrosine-protein kinase Fyn	YES1;FYN	P07947	223;214;214;214	Y	2.6452	2.75458	2.65806	2.88156	3.19751	3.3467	3.12057	2.38447	2.74402	2.51304	2.45768	2.58912	2.50682	2.74593	3.12484	3.23391	1.78672	1.67712	1.04657	0.662903	0.967568	1.13538	0.88024	1.25169	143.92	0.959369	0.993522	0.996779	◯
Tyrosine-protein kinase Yes;Tyrosine-protein kinase Fyn;Tyrosine-protein kinase Lck;Proto-oncogene tyrosine-protein kinase Src	YES1;FYN;LCK;SRC	P07947;P12931	426;365;417;420;394;424;419;425	Y	-1.85958	-1.83588	-0.895688	-1.03866	0.162871	1.0417	-0.977232	-0.589874	-0.930067	-1.00706	-2.23404	-2.09943	-0.89991	-0.803136	0.402009	0.774137	-0.0182276	-0.0580797	-1.47984	-1.80934	-2.46011	-2.48139	-1.59658	-1.49643	196.03	1	0.999979	0.999989	◯
Tyrosine-protein kinase Lyn	LYN	P07948	117;96	Y																									56.475			0.999017	◯
Tyrosine-protein kinase Lyn	LYN	P07948	306;285	Y	1.46583	1.37221	2.53886	2.34813	2.10993	2.02644	0.655863	0.615872	-1.50508	-1.90238	-1.24753	-1.16675	0.0987158	0.113388	-0.262017	-0.363474	-0.406651	-0.285759	-2.32125	-2.16866	-1.07424	-1.00408	0.255034	0.132457	31.518	0.999999	1	1	◯
Tyrosine-protein kinase Lyn	LYN	P07948	193;172	Y	1.36692	1.49735	1.61312	1.79342	1.83933	1.8807	1.33734	1.22395	1.35794	1.46259	1.48123	1.54803	1.73941	1.95619	1.85166	2.07794	1.42514	1.37613	0.714902	0.868111	0.943948	1.14379	1.1502	1.56414	153.76	0.999698	0.994804	0.998363	◯
Tyrosine-protein kinase Lyn	LYN	P07948	194;173	Y	1.52943	1.63331	1.78741	1.79945	1.73935	1.69317	1.30816	1.32465	-1.15741	-0.892705	-0.0157652	0.0524683	0.131769	0.356446	0.1834	0.222281	-0.457747	-0.275639	-1.72167	-0.970395	-0.69732	-0.109822	-0.43723	-0.125711	173.46	0.982377	0.999287	0.999875	◯
Tyrosine-protein kinase Lyn	LYN	P07948	32	Y									-1.16056	-1.32156	0.107861	0.069622	0.555851	0.471356	-0.3046	0.174169	-0.452696	0.151332	-1.75499	-2.14521	-0.0826034	-0.0998125	0.568665	0.265943	91.711	0.998832	0.998137	0.999188	◯
Tyrosine-protein kinase Lyn;Tyrosine-protein kinase HCK	LYN;HCK	P07948	397;376;389;390;410;411	Y	-1.75681	-1.72249	-0.981795	-1.19101	0.0363798	1.20099	-1.77731	-1.31079	0.502939	0.433331	-0.151975	0.130406	0.902915	1.31559	1.18269	1.7123	2.12783	2.05561	0.760913	0.826071	0.292706	0.509936	1.48215	1.50031	166.71	0.999723	0.999379	0.999999	◯
Proto-oncogene tyrosine-protein kinase receptor Ret;Soluble RET kinase fragment;Extracellular cell-membrane anchored RET cadherin 120 kDa fragment	RET	P07949-2	687;687	Y									-0.794197	-0.951315	-1.50851	-1.18842	-1.19501	-0.900353	-0.420148	-0.53256									100.53	0.897817	0.993501	0.875936	◯
Putative heat shock 70 kDa protein 7;Heat shock cognate 71 kDa protein;Heat shock-related 70 kDa protein 2;Heat shock 70 kDa protein 1-like;Heat shock 70 kDa protein 1A/1B;Heat shock 70 kDa protein 6	HSPA7;HSPA8;HSPA2;HSPA1L;HSPA1A;HSPA6	P48741	43;41;42;43;41;43;41	Y	-0.594213	-0.644541	-0.0302458	-0.215369	0.256656	0.329399	0.637814	0.593384									1.29328	1.2165	1.42318	1.57448	0.485629	0.569811	0.638813	0.820727	157.65	0.993048	0.989388	0.997334	◯
Heat shock protein HSP 90-beta	HSP90AB1	P08238	430	Y	-0.720459	-0.597138	0.160921	-0.0567017	1.10777	0.777318	0.897842	1.02901																	62.179	1	1	1	◯
Heat shock protein HSP 90-beta	HSP90AB1	P08238	596	Y	-1.27503	-0.935138	-0.534718	-0.515855	-0.30148	0.169082	-0.933768	-0.587169	-0.963199	-0.774187	-0.737989	-0.862633	-0.743844	-0.419751	-0.1718	-0.158474	-0.305835	-0.239095	-1.39366	-0.9325	-1.47113	-1.49668	-1.04463	-0.870941	133.59	0.963202	0.954279	0.943909	◯
Heat shock protein HSP 90-beta;Putative heat shock protein HSP 90-beta 2	HSP90AB1;HSP90AB2P	P08238	484;260	Y	-0.0966444	-0.361182	0.42375	0.244737	1.68623	1.69442	0.672748	0.680769	2.2117	2.14967	1.28521	1.16088	2.09561	1.9138	3.06104	3.08068	2.79142	2.70424	1.82278	1.70283	0.935475	0.958774	1.56059	1.48771	203.85	0.996075	0.999946	0.99987	◯
Pyruvate dehydrogenase E1 component subunit alpha, somatic form, mitochondrial	PDHA1	P08559	242	Y	-2.01728	-1.86483	-0.957151	-0.791453	0.780537	0.887923	-1.76424	-2.4744	-2.04743	-2.32903	-2.19483	-1.97998	-1.48577	-1.2765	0.765643	0.996957									71.838	0.880148	0.875239	0.831618	◯
U1 small nuclear ribonucleoprotein 70 kDa	SNRNP70	P08621-3	126;126;126	Y	2.88034	2.72156	2.02079	1.47679	1.76067	2.06268	1.5306	1.72714	1.19292	1.25879	2.52677	2.48849	1.81146	1.84838	1.73563	1.71902	2.15356	2.05861	1.57603	1.56033	2.78363	2.89473	2.15256	2.23845	128.34	1	1	1	◯
U1 small nuclear ribonucleoprotein 70 kDa	SNRNP70	P08621-3	146;146;146	Y																	-1.64925	-1.75669	-1.83238	-1.79581	-2.30055	-2.22605	-2.02057	-1.70843	119.13	1	1	1	◯
40S ribosomal protein S17-like;40S ribosomal protein S17	RPS17L;RPS17	P0CW22	53;53	Y									-1.58746	-1.47188	-1.29462	-1.12564	-0.83822	-0.969479	-0.668576	-0.632352									85.068	0.999829	0.99993	0.999867	◯
Guanine nucleotide-binding protein G(k) subunit alpha	GNAI3	P08754	354	Y																									71.662	1	1	1	◯
Annexin A5	ANXA5	P08758	94	Y	2.15741	2.35525	1.71026	1.42255	2.2497	2.29113	2.71975	1.02004	3.49102	3.7841	3.13084	3.39575	2.77561	3.21621	2.98234	3.09659	2.27172	2.28073	2.62336	2.91393	2.29861	2.32641	1.90468	2.35275	131.48	1	0.999979	1	◯
40S ribosomal protein SA	RPSA	P08865	139	Y	-1.45188	-1.00181	-0.832337	-0.776655	-1.02466	-0.810612	-1.7178	-1.47481	-1.62704	-1.56876	-0.523506	-1.01564	-1.01059	-0.874065	-1.0838	-0.926245	-1.87829	-2.3155	-2.88686	-2.54048	-2.66049	-2.91798	-2.01702	-1.47072	159.69	0.958912	0.962096	0.984878	◯
Glutathione S-transferase P	GSTP1	P09211	50	Y	-2.68079	-2.60713	-2.25916	-2.46534	-0.803797	-2.22792	0.49705	-0.780161	0.563947	0.930246	-0.972291	-0.852039	-0.493659	-0.426581	-0.0635347	-0.00848007	-0.409652	-0.119255	0.960229	1.0182	-1.11567	-0.980556	-0.701432	-0.677577	76.74	0.999722	0.998825	0.999071	◯
Glutathione S-transferase P	GSTP1	P09211	64	Y	-0.678446	-0.255887	-0.189949	0.0410376	-0.317149	-0.059248	-0.107475	-0.242428									-0.0921021	0.0718956	-0.131746	0.00384712	-0.65994	-0.234125	-0.0836172	0.0482531	178.63	0.999998	0.999981	1	◯
Glutathione S-transferase P	GSTP1	P09211	8	Y																									93.227	0.999102	0.999963	0.999868	◯
Glutathione S-transferase P	GSTP1	P09211	80	Y																									52.472	1	0.999999	1	◯
Galectin-1	LGALS1	P09382	105	Y									-1.47283	-1.47358	-2.14884	-2.13519	-1.55639	-1.62476	1.03599	1.12744									91.452	1	1	1	◯
2',3'-cyclic-nucleotide 3'-phosphodiesterase	CNP	P09543-2	90;110	Y	1.23041	1.23549	1.50186	1.63173	1.39558	1.62014	1.53452	1.38452									-2.11026	-1.97964	-1.55097	-1.56012	-2.11168	-1.77834	-1.59613	-1.46935	129.27	1		1	◯
Platelet-derived growth factor receptor beta	PDGFRB	P09619	857	Y																	0.830466	0.82291	1.06967	1.0915	2.02479	2.19796	1.18546	1.20068	41.216			0.999248	◯
Dihydrolipoyl dehydrogenase, mitochondrial	DLD	P09622	153	Y																									29.547		1		◯
Heterogeneous nuclear ribonucleoprotein A1	HNRNPA1	P09651-3	252;305;357	Y	-3.10156	-3.23065	-2.84918	-2.84894	-2.25767	-2.68236	-2.05356	-2.92053	-2.3656	-1.98917	-3.03352	-2.45435	-2.84919	-3.13219	-2.18691	-2.06315	-2.27372	-2.18769	-1.58359	-1.86208	-2.75718	-2.49696	-2.49403	-2.76605	122.24	0.999977	0.99996	0.999986	◯
Heterogeneous nuclear ribonucleoprotein A1;Heterogeneous nuclear ribonucleoprotein A1-like 2	HNRNPA1;HNRNPA1L2	P09651-3	236;289;341;289	Y	0.0636826	-0.0235128	0.397407	0.548326	0.465153	0.259893	0.390995	0.139549	0.370252	0.16857	0.33751	0.289198	0.946742	0.879518	0.539947	0.858292	-1.666	-1.85536	-1.84755	-2.04408	-1.88817	-1.99766	-1.70027	-1.42551	203.47	0.993673	0.999797	0.999992	◯
U2 small nuclear ribonucleoprotein A'	SNRPA1	P09661	137	Y	-1.12272	-1.04524	-1.1536	-1.07112	-0.435999	-0.307629	-0.278843	-0.120056	1.60604	1.56417	0.832232	0.970399	1.15159	1.23031	1.64035	1.76072									105.08	0.999985	0.999956	0.999963	◯
Tyrosine-protein kinase Fgr	FGR	P09769	180	Y	1.04401	0.934877	0.936287	1.03471	1.72331	1.73094	1.13251	0.971378	0.131806	-0.11125	-0.285206	-0.245896	0.0470562	-0.154185	0.749436	0.971044	0.863028	0.683905	0.160294	0.191947	0.170191	0.231139	0.349288	0.595303	108.53	0.998521	0.997751	0.983793	◯
Tyrosine-protein kinase Fgr	FGR	P09769	208	Y	-0.149724	-0.0902824	-1.44521	-1.09856	-1.35003	-1.31755	-1.35966	-0.757495	-0.749897	-0.770795	0.158504	0.553367	-0.99768	-1.01457	-1.07104	-0.690687	-0.736167	-1.09562	-0.708103	-0.55611	0.309526	0.29283	-0.852702	-0.415448	62.731	0.768749	0.5969	0.781736	◯
Poly [ADP-ribose] polymerase 1	PARP1	P09874	634	Y	-0.814053	-0.666651	0.417157	-0.0793858	0.761218	0.916963	0.149824	-0.349485	-0.413191	-0.522936	-1.15566	-1.14708	0.14859	-0.395352	0.477082	0.497033	0.18965	0.268137	-0.743055	-0.755684	-1.29317	-1.26378	0.00810051	-0.643762	80.063	0.999984	0.999977	0.996814
Histone H2A type 1-J;Histone H2A type 1-H;Histone H2A.J;Histone H2A type 2-C;Histone H2A type 1-C;Histone H2A type 2-B;Histone H2A type 2-A;Histone H2A type 1;Histone H2A type 1-A	HIST1H2AJ;HIST1H2AH;H2AFJ;HIST2H2AC;HIST1H2AC;HIST2H2AB;HIST2H2AA3;HIST1H2AG;HIST1H2AA	Q99878	40;40;40;40;40;40;40;40;40;40	Y									0.0121794	0.105042	-2.60185	-2.40013	-3.682	-4.26611	-1.66423	-1.90648	-1.92998	-2.45943	-0.180865	-0.142724	-2.27646	-2.38828	-4.40063	-4.40268	56.278	1	1	1	◯
Receptor-type tyrosine-protein phosphatase F	PTPRF	P10586-2	1612;1621	Y	1.69836	1.57852	0.831265	0.992372	1.13973	0.821425	1.99862	1.68298	-0.219101	-0.326799	-0.655127	-0.430324	-1.19988	-1.0282	-1.41172	-1.32816	-1.17671	-1.04707	-0.0278091	-0.30263	-0.414049	-0.28697	-1.0992	-1.04878	83.535	1	1	1	◯
Mast/stem cell growth factor receptor Kit	KIT	P10721-2	819;823	Y	-0.789604	-0.55767	1.46233	1.37783	-0.405115	-0.587194	-0.127049	-0.557154	1.05208	1.0387	0.440758	0.640425	2.75711	2.57341	0.79425	0.557066									98.371	0.999574	0.999972	0.999051	◯
Mast/stem cell growth factor receptor Kit	KIT	P10721-2	743;747	Y																									14.776		0.996148	0.983928	◯
Mast/stem cell growth factor receptor Kit	KIT	P10721-2	699;703	Y																									122.66		1	1	◯
Mast/stem cell growth factor receptor Kit	KIT	P10721-2	605;609	Y	0.0359678	0.203712	3.38516	3.09179	0.809516	0.436985	-0.150524	0.0821877	0.296102	0.232899	0.0632792	-0.119494	2.89253	2.77815	0.838809	0.537669	-2.85771	-2.88612	-2.72546	-2.73687	-3.15679	-3.43628	-0.0387621	-0.185447	172.52	0.999996	1	0.999999	◯
60 kDa heat shock protein, mitochondrial	HSPD1	P10809	243	Y																									137.59	1	1	1	◯
60 kDa heat shock protein, mitochondrial	HSPD1	P10809	223	Y	-1.22768	-0.869765	-0.505773	-0.483571	0.725171	-0.238012	1.29339	0.710418	0.288129	0.487862	-1.48228	-1.49171	-0.862328	-1.02784	-0.424948	-0.420137	1.76595	1.78916	2.77635	2.82895	0.513329	0.422071	1.11698	1.11202	139.22	0.995801	0.998381	0.99956
60 kDa heat shock protein, mitochondrial	HSPD1	P10809	227	Y	1.84758	1.89145	2.02746	1.9712	2.56534	2.31123	2.72205	2.87821	2.55747	2.4782	1.57649	1.58891	1.7209	1.67818	2.15207	2.22376	2.40265	2.33482	2.64127	2.79273	1.8047	1.89114	1.93523	1.92098	149.31	0.999975	0.999998	0.999956	◯
60 kDa heat shock protein, mitochondrial	HSPD1	P10809	90	Y									0.632126	0.774866	0.720142	0.883993	0.404458	0.287659	0.518794	0.681157									33.72		1		◯
78 kDa glucose-regulated protein	HSPA5	P11021	466	Y																									60.516	1	0.999923		◯
Protein 4.1	EPB41	P11171-4	418;437;646;627;660	Y	-2.3174	-2.4353	-1.56344	-1.98085	-1.30148	-1.33778	-1.4469	-0.421263	2.37932	2.24786	1.29527	1.29645	1.78976	1.81945	1.99381	2.06063	-0.0579357	0.156936	0.298818	0.3467	-0.713559	-0.642661	0.0331125	0.167108	135.4	1	1	1	◯
Uridine 5'-monophosphate synthase;Orotate phosphoribosyltransferase;Orotidine 5'-phosphate decarboxylase	UMPS	P11172	37	Y																									78.672			0.821205	◯
Glycogen phosphorylase, brain form	PYGB	P11216	197	Y																									58.436	0.999999	0.999999	0.999997	◯
Glycogen phosphorylase, brain form	PYGB	P11216	405	Y	-2.52259	-2.33645	-2.08038	-1.89181	-1.72411	-1.38173	-1.68453	-1.2645	-0.980762	-1.17023	-2.05343	-1.95333	-1.56981	-1.4872	-1.3497	-1.17564	-1.59319	-1.67932	-1.53588	-1.31303	-2.5156	-2.22149	-1.8201	-1.8949	101.71	1	1	1
Glycogen phosphorylase, brain form;Glycogen phosphorylase, muscle form;Glycogen phosphorylase, liver form	PYGB;PYGM;PYGL	P11216	186;186;186	Y																									60.8	1		1	◯
Active breakpoint cluster region-related protein;Breakpoint cluster region protein	ABR;BCR	Q12979-2	625;662;1025;1069	Y	0.790736	0.576789	-1.54253	-1.71738	-1.47569	-1.49133	-1.64616	-1.54988	-1.48849	-1.70022	0.289775	0.200297	-1.67167	-1.89111	-1.9317	-1.98546	-1.22587	-1.32212	-0.813953	-0.736263	0.453728	0.494724	-0.909557	-1.04523	23.606	0.999974	0.999708	0.999828	◯
Lysosome-associated membrane glycoprotein 1	LAMP1	P11279	414	Y									-2.85025	-2.0889	-2.06419	-2.14876	-3.03086	-2.73532	-3.17031	-2.71151									92.221	0.98681	0.810422	0.998913	◯
Fibroblast growth factor receptor 1	FGFR1	P11362-6	491;493;562;562;564;643;651;651;653;653;684	Y									-1.47745	-2.21479	0.85247	-0.00290108	-1.4298	-1.2661	-1.7563	-1.31706									92.213		0.813749		◯
Fibroblast growth factor receptor 1	FGFR1	P11362-6	421;423;492;492;494;573;581;581;583;583;614;421;423;492;494;581;583	Y																									99.959	0.771408			◯
DNA topoisomerase 1	TOP1	P11387	444	Y																									21.74		0.93948		◯
DNA topoisomerase 1;DNA topoisomerase I, mitochondrial	TOP1;TOP1MT	P11387	723;559	Y																									29.41		1	1	◯
Glucose-6-phosphate 1-dehydrogenase	G6PD	P11413	503;533;549	Y	-0.140996	-0.429453	0.339097	0.389956	0.618464	0.664114	1.1065	1.16131	1.9257	1.75882	0.438131	0.053319	1.05736	1.1811	1.3697	1.41837	1.06313	0.865572	1.26572	1.17393	0.616324	0.0599442	0.713884	0.885677	122.71	1	1	1	◯
Glucose-6-phosphate 1-dehydrogenase	G6PD	P11413	401;431;447	Y	-1.12588	-2.86566	0.651096	-2.22876	0.134124	0.242093	0.43799	0.500695	-0.958786	-0.933808	-2.37145	-2.59726	-1.26362	-1.15368	-1.26026	-1.20262	-0.370707	-0.398745	-0.0474901	-0.256063	-1.44115	-1.30752	-0.479665	-0.471688	92.679	0.976445	0.929824	0.972015	◯
Polyadenylate-binding protein 1;Polyadenylate-binding protein 3	PABPC1;PABPC3	P11940-2	364;364;364	Y	0.209161	0.329445	0.876946	0.846273	0.9224	0.877614	0.465878	0.322734									0.282011	0.177726	-0.79051	-0.696774	-0.667439	-0.624254	0.234465	0.162128	135.75	0.999998	0.999998	0.999998	◯
Polyadenylate-binding protein 1;Polyadenylate-binding protein 1-like	PABPC1;PABPC1L	P11940-2	297;297;297	Y	0.665485	0.719065	1.5343	1.65093	1.80882	1.67113	1.80563	1.48615	2.11741	2.06687	1.5816	1.39945	2.3389	2.33962	2.41521	2.53566	1.59074	1.65108	1.42349	1.37996	0.745167	0.771861	1.56917	1.64209	109.83	1	1	1	◯
Proliferating cell nuclear antigen	PCNA	P12004	211	Y																	1.22913	1.12335	0.691399	0.79852	-0.561211	-0.529663	-0.134707	-0.122805	48.208			1	◯
ADP/ATP translocase 3;ADP/ATP translocase 1	SLC25A6;SLC25A4	P12236	191;191	Y									0.927117	1.05092	0.596251	0.623756	1.14456	1.20483	1.1551	1.23398	0.787781	0.68271	0.659625	0.778091	0.246008	0.537515	0.717917	0.966116	115.35	0.999998	0.999999	1	◯
Annexin A3	ANXA3	P12429	133	Y																									57.256			0.906365
Creatine kinase U-type, mitochondrial	CKMT1A	P12532	153;184	Y																									12.485	0.962168			◯
Alpha-actinin-1	ACTN1	P12814-2	193;193	Y																									89.61		1	1	◯
Alpha-actinin-1	ACTN1	P12814-2	681;681	Y	0.462042	0.519624	-0.718398	-0.836863	-0.530967	-0.595814	-0.864897	-0.768784																	80.85	1	0.999999	0.999998	◯
Proto-oncogene tyrosine-protein kinase Src	SRC	P12931	187;193	Y	-0.685546	-0.869501	-1.20995	-1.06341	0.206682	-0.0691843	0.398616	-0.588266																	148.27	0.99999	0.999924	0.999943	◯
Proto-oncogene tyrosine-protein kinase Src	SRC	P12931	216;222	Y	0.687638	0.826732	0.574107	0.676144	1.40742	1.49552	1.64912	0.776287	-0.230536	-0.164316	-0.665577	-0.844032	-1.26825	-1.26104	0.309783	0.331142	1.898	1.94671	1.82608	1.84516	1.11228	1.39217	1.03592	1.07703	114.46	0.997629	0.999751	0.999175	◯
X-ray repair cross-complementing protein 6	XRCC6	P12956	322	Y									-1.6532	-1.4362	-2.7635	-2.9451	-2.16532	-2.84457	-0.0595312	0.397325	-1.09074	-0.353279	-1.21882	-1.35365	-3.11574	-3.15281	-2.82833	-2.55266	48.649	0.999013	0.999855	0.999523
		P13473-2	407	Y																	-0.625307	-0.645883	-0.133361	-0.176572	-0.683291	-0.484727	-0.360498	-0.298183	92.864	0.998083		0.939124	◯
Elongation factor 2	EEF2	P13639	443	Y																									64.923	1	1	1	◯
Protein disulfide-isomerase A4	PDIA4	P13667	392	Y																									107.39	1	1		◯
Glycogen [starch] synthase, muscle	GYS1	P13807	44	Y																									88.515	0.988256	0.985367	0.990589	◯
Pyruvate kinase PKM	PKM	P14618-2	370;370	Y																									47.213	1	1	1	◯
Pyruvate kinase PKM	PKM	P14618-2	148;148	Y									0.478214	0.508278	0.240407	0.402794	0.647865	0.657894	0.925029	0.786981									63.792	0.999999	0.999996	0.999997	◯
Endoplasmin	HSP90B1	P14625	677	Y																									74.823		0.965367	0.933592	◯
Endoplasmin	HSP90B1	P14625	678	Y									0.9244	1.04186	0.214356	0.452542	0.354862	0.427841	0.84525	0.865037									62.958		0.947756		◯
Endoplasmin;Putative endoplasmin-like protein	HSP90B1;HSP90B2P	P14625	401;58	Y																									43.011			0.849535
Heterogeneous nuclear ribonucleoprotein L	HNRNPL	P14866	267	Y	-2.2673	-1.72402	-1.35298	-1.46166	-1.32205	-1.32618	-0.566838	-0.632869	-0.28771	-0.359231	-1.64845	-1.44375	-0.889937	-1.14917	-0.693774	-0.579743	-0.71215	-0.654415	-0.345514	-0.200437	-1.43582	-1.29943	-0.910214	-0.655604	33.277	0.98967	0.997511	0.998216	◯
Heterogeneous nuclear ribonucleoprotein L	HNRNPL	P14866	574	Y									1.5236	1.4116	0.784434	0.685316	1.42784	1.46857	1.79752	2.02756	-0.0735731	-0.0115747	0.0609636	-0.0465279	-0.44802	-0.329714	0.133259	0.197435	83.282	0.999938	0.999969	0.999837	◯
Heterogeneous nuclear ribonucleoprotein L	HNRNPL	P14866	47	Y	0.277096	0.215582	0.754081	0.638973	1.18532	0.70056	1.21053	1.0676	0.0160904	0.0593719	-0.571943	-0.546906	-0.530999	-0.657299	-0.124141	-0.251236	0.482347	0.377298	0.783676	0.772377	-0.231786	-0.262053	-0.0397892	-0.0536175	120.05	0.865932	0.841068	0.897973	◯
Junction plakoglobin	JUP	P14923	550	Y	-1.7001	-1.42731	-1.64979	-1.68101	-2.00042	-1.92242	-1.41532	-1.9727	-0.519226	-0.483048	-1.18753	-1.12372	-1.23156	-1.08961	-1.02316	-1.12368									82.963	0.713754	0.769865	0.800481	◯
Junction plakoglobin	JUP	P14923	480	Y	1.10001	1.17895	1.92598	1.86373	2.36564	2.59083	2.32816	1.70954	2.51977	2.46588	1.17526	0.93135	2.11036	1.95696	2.60598	2.63322	1.96967	1.75886	1.66034	1.58435	0.361054	-0.209216	1.13736	0.952563	74.84	1	1	1	◯
Junction plakoglobin	JUP	P14923	644	Y																									96.064	0.996357	0.994511	0.994505	◯
Phosphoglycerate mutase 2;Probable phosphoglycerate mutase 4;Phosphoglycerate mutase 1	PGAM2;PGAM4;PGAM1	P15259	92;92;92	Y	2.20459	2.2951	2.40492	2.67372	3.12005	3.10389	2.61731	2.21595	2.5142	2.43591	1.93952	2.0432	2.61673	2.76194	2.72428	3.07416	2.95337	2.76354	2.63743	2.55488	2.25751	2.35253	2.64686	3.06791	164.48	1	1	1	◯
Ezrin;Moesin;Radixin	EZR;MSN;RDX	P15311	270;270;270	Y	-0.46709	-0.360255	-0.109606	0.135302	2.19357	2.28139	0.918376	1.16119	-0.167327	-0.220254	-1.54151	-1.44207	-0.896824	-0.703123	1.21154	1.34052	-0.0458708	-0.0774365	-1.52206	-1.58464	-2.74946	-2.42183	-1.85056	-1.81533	85.67	1	1	1	◯
Ezrin	EZR	P15311	354	Y																									39.37	0.999591	0.999809		◯
Membrane cofactor protein	CD46	P15529-15	334;348;349;363;364;373;378	Y																									116.95		0.999855	0.999522	◯
Membrane cofactor protein	CD46	P15529-16	321;340;354;355;369;370;384	Y	3.2601	3.12271	2.0148	1.76472	1.25002	1.40339	1.65192	2.07356	2.75652	2.56217	3.73929	3.71497	2.57624	2.43626	1.84269	1.86785	1.63081	1.51185	2.12485	1.98019	3.61196	3.55454	2.14036	1.88257	224.84	0.999999	0.999945	1	◯
Membrane cofactor protein	CD46	P15529-16	324;343;357;358;372;373;387	Y	3.45853	3.38365	1.86572	1.70126	1.03847	0.933229	1.9123	1.9885	2.22812	2.05832	3.61698	3.60171	2.17572	2.01308	0.969682	0.957565	1.17804	1.32522	1.80772	1.8533	3.055	3.07402	1.95177	1.79492	213.4	0.999902	0.999721	0.999796	◯
40S ribosomal protein S2	RPS2	P15880	133	Y	0.480046	0.41491	-0.0850945	-0.374679	-0.343231	-0.0185604	0.0263462	-0.0887909	-0.201654	-0.603971	0.132644	-0.164688	-0.742802	-0.773432	-0.753856	-0.57048	0.694819	0.856592	0.995245	0.94506	0.79719	0.862823	0.742703	0.716664	180	1	1	1	◯
Desmoplakin	DSP	P15924	95;95	Y	1.46057	1.93809	1.5761	1.73142	0.682409	0.78402	0.226497	0.525025	0.224402	-0.519702	0.70711	1.03178	1.50111	0.978746	0.4341	-0.207322	0.556786	0.467605	-0.00114632	0.000480652	1.15401	1.44842	1.49564	1.56581	121.27	1	1	1	◯
Desmoplakin	DSP	P15924	28;28	Y	0.57796	0.658174	1.29089	1.14052	0.0612068	-0.0509691	-0.0394096	0.385038	-0.0910301	0.243309	0.770342	1.00409	1.75174	1.53876	0.281353	-0.248718	0.226368	-0.0408526	0.0376282	0.293113	0.858335	1.10525	1.5622	1.6134	221.28	1	0.999994	1	◯
Desmoplakin	DSP	P15924	2029;1430	Y																									23.59			0.834819	◯
Desmoplakin	DSP	P15924	172;172	Y	1.34038	1.67656	0.588573	0.924689	0.0404959	0.0865259	-0.153498	0.243122	-0.0705004	0.127119	1.28252	1.5615	0.607755	0.746024	-0.143639	-0.242799	0.115677	0.24606	-0.0955915	0.178398	1.16874	1.43854	0.411314	0.730651	175.48	0.857154	0.940066	0.860736	◯
Desmoplakin	DSP	P15924	56;56	Y	0.557815	0.723885	0.836293	0.94731	0.456357	0.240284	0.572089	0.687182	-0.971931	-1.07588	-0.24666	0.0658941	0.216174	0.182971	-0.851469	-1.2373	-0.735651	-0.891573	-1.18992	-0.849717	0.0959969	0.100571	0.101575	0.198651	250.63	1	1	1	◯
Desmoplakin	DSP	P15924	2316;1717	Y																									53.948	1			◯
Desmoplakin	DSP	P15924	1542	Y																									10.924	1			◯
Desmoplakin	DSP	P15924	1101;1101	Y																									73.211	1	1		◯
Desmoplakin	DSP	P15924	1065;1065	Y	1.37993	1.45571	1.35573	1.20189	0.64312	0.627671	0.366065	0.69192																	118.49	1	1	1	◯
Integrin beta-4	ITGB4	P16144-4	1422;1422;1422;1492	Y	-0.460207	-0.487868	-3.19747	-3.33293	-3.20738	-3.09924	-1.10388	-1.49761	-0.702272	-1.0017	-0.140519	-0.178028	-2.38129	-2.50181	-2.98557	-3.35225	-1.64663	-1.81289	-0.282631	-0.166383	-0.614023	-0.525749	-1.44887	-1.43219	89.409	0.999931	0.999995	0.999999	◯
Integrin beta-4	ITGB4	P16144-4	920;920;920;920	Y																									28.385			0.806826	◯
Integrin beta-4	ITGB4	P16144-4	1207;1207;1207;1207	Y									0.13702	0.268829	-0.507768	-0.293121	-0.199537	0.120522	-0.110955	-0.155394	0.218863	0.172201	1.6738	1.66533	0.844004	0.767395	0.817088	0.666762	229.78	0.919349	0.974188	0.767561	◯
Cytoplasmic protein NCK1	NCK1	P16333	112	Y																									41.654			0.999979	◯
Epithelial cell adhesion molecule	EPCAM	P16422	297	Y	1.44565	1.1879	0.249399	-0.0176745	-0.354807	-0.287479	-0.136808	-0.130125	-0.861471	-1.39298	0.324857	0.576622	-0.553502	-1.01619	-1.82689	-1.62687	0.910676	0.709848	1.19625	1.03509	2.52435	2.48795	1.40618	1.1803	23.31	1	1	1	◯
NADPH--cytochrome P450 reductase	POR	P16435	604	Y																									58.946	1	1		◯
Tyrosine-protein kinase Fer	FER	P16591-2	539;714	Y									-0.179475	-0.164209	-0.880555	-0.504669	-0.666811	-0.306225	1.06677	1.22219	-1.12678	-0.964212	-3.00184	-2.61214	-3.2818	-2.89184	-2.60774	-2.66811	110.29	0.997824	0.99828	0.992442	◯
Sarcoplasmic/endoplasmic reticulum calcium ATPase 2	ATP2A2	P16615-5	497;497;497;470;497	Y									-0.196089	-0.273455	-1.15542	-0.729047	0.578203	-0.0702143	-0.576192	-0.507633	-0.303109	-0.447804	-0.179034	-0.04039	-0.673272	-0.627379	0.419187	0.498118	88.604	0.975627	0.99325	0.995492	◯
Aspartate aminotransferase, cytoplasmic	GOT1	P17174	264	Y																									50.416	1			◯
Tyrosine-protein phosphatase non-receptor type 2	PTPN2	P17706-2	32;32	Y																	-2.23182	-2.47268	-2.84734	-2.78747	-2.7308	-2.87067	-1.48634	-2.05013	133.71	1	1	0.999999	◯
CTP synthase 1	CTPS1	P17812	96	Y									1.17643	1.15071	0.45382	0.476561	0.574596	0.935338	1.20833	1.25075									99.887		0.999999		◯
60S ribosomal protein L35a	RPL35A	P18077	14	Y																									50.332			1
60S ribosomal protein L35a	RPL35A	P18077	34	Y	-0.77256	-1.00722	-1.05149	-1.20528	-0.19916	-0.382919	-1.03225	-0.840533	-0.111807	-0.561447	-0.583739	-0.702309	-0.459264	-0.493379	0.123401	0.0758925	-0.459277	-0.639093	-0.892614	-1.43433	-1.22823	-0.966928	-1.29687	-1.49481	76.485	1	1	1	◯
Integrin beta-5	ITGB5	P18084	766	Y																									48.29	0.994781			◯
Vinculin	VCL	P18206-2	692;692	Y									-0.546565	-0.604204	-0.911941	-0.652945	0.163071	0.310532	0.00687218	-0.275955	0.0017519	0.000800133	-0.562102	-0.655692	-0.34721	-0.337462	0.229783	0.577132	109.9	1	1	1	◯
Receptor-type tyrosine-protein phosphatase alpha	PTPRA	P18433-4	789;789;798;798	Y	-1.28178	-1.06917	-0.960982	-0.953319	-0.819586	-0.379325	-1.36676	0.14253																	128.57	0.993985		0.999935	◯
Receptor-type tyrosine-protein phosphatase alpha	PTPRA	P18433-4	262;262;271;271	Y	-3.66819	-3.33947	-2.78031	-3.11795	-2.46434	-2.47193	-2.86714	-2.6649	-2.69705	-2.74971	-3.11142	-3.05759	-2.79348	-2.86665	-2.94377	-3.04952	-2.01465	-1.85838	-1.94424	-1.75185	-2.40679	-1.96892	-1.59285	-1.73269	56.707	1	1	1	◯
Protein SON	SON	P18583-6	921;921;921;921;881;921;921;961	Y																									51.865	0.9999	0.999961		◯
Protein SON	SON	P18583-6	928;928;928;928;888;928;928;968	Y									-0.18827	-0.027256	-0.388238	-0.218687	-0.0969038	-0.106316	-0.422795	-0.397973	-0.466191	-0.492569	-0.216419	-0.164522	-0.433274	-0.265346	-0.0725346	-0.0121651	77.163	0.999978	0.999999	0.999996	◯
Protein SON	SON	P18583-6	949;949;949;949;909;949;949;989	Y	-1.65268	-1.7422	-1.65295	-1.21005	-1.80412	-1.63226	-0.326742	-1.2728	-0.503775	-0.73899	-1.30944	-0.966246	-1.03272	-0.960119	-1.37623	-1.25746									85.829	1	0.999995	0.997588	◯
1-phosphatidylinositol 4,5-bisphosphate phosphodiesterase gamma-1	PLCG1	P19174	1253;1254	Y									1.67478	1.75995	1.89526	1.689	1.71449	1.77659	1.55354	1.44963									80.235	1	1	1	◯
Nucleolin	NCL	P19338	402	Y	0.654145	0.707356		0.892547	1.69834	1.76193	1.38779	1.53692																	98.741	0.991089		0.997577	◯
Nucleolin	NCL	P19338	462	Y	0.889836	0.921971	1.36689	1.20888	0.110513	2.51119	2.26695	2.13406	2.21523	2.11615	1.13726	0.977393	1.59526	1.46288	2.55744	2.71427	0.974085	0.886914	0.641375	0.405769	-0.645876	-0.588389	-0.266288	-0.360323	141.48	0.999628	0.998824	0.998928	◯
Sodium/hydrogen exchanger 1	SLC9A1	P19634	683	Y									-1.15876	-1.14882	-0.448724	-0.734908	-1.21665	-1.37154	-1.47597	-1.26552	-0.175187	-0.115301	-0.247226	-0.127113	0.609049	0.442405	-0.16788	-0.237914	95.559	0.999797	0.999979	0.999966	◯
Plasma membrane calcium-transporting ATPase 1	ATP2B1	P20020-5	560;560;560;560;560;560	Y	-0.345584	-0.148805	1.06066	1.20546	0.0309763	0.0580349	0.222007	0.883201	1.08841	1.00313	0.0650892	0.111984	1.51751	1.78801	0.313897	0.336253	0.323786	0.351337	0.602684	0.833146	0.0912943	0.171292	1.55495	1.76531	138.83	1	1	1
Plasma membrane calcium-transporting ATPase 1;Plasma membrane calcium-transporting ATPase 3;Plasma membrane calcium-transporting ATPase 4;Plasma membrane calcium-transporting ATPase 2	ATP2B1;ATP2B3;ATP2B4;ATP2B2	P20020-5	576;576;576;576;576;576;560;554;574;566;560;555;554;560;574;569;566;574;586;554;555;600;566;560;569;574;586;554;566;600	Y																									78.327	0.998923	0.995232	0.989662
Eukaryotic translation initiation factor 2 subunit 2	EIF2S2	P20042	298	Y	-1.47085	-1.16443	-1.10656	-1.19463	-1.22479	-1.29616	-1.22901	-0.787435																	97.361	1	1	1	◯
Ras-related protein Rab-5B;Ras-related protein Rab-5A;Ras-related protein Rab-5C	RAB5B;RAB5A;RAB5C	P61020	82;82;83	Y																									73.215	0.997861	0.997867	0.996318	◯
Lamin-B1	LMNB1	P20700	138	Y																									84.414		1	0.999999	◯
Ras GTPase-activating protein 1	RASA1	P20936-2	283;460	Y																									16.379		0.999426	0.998295	◯
Cyclin-dependent kinase 11A;Cyclin-dependent kinase 11B	CDK11A;CDK11B	Q9UQ88-5	51;93;93;115;180;376;219;392;402;424;426;433;434;435;436;437;449	Y																									81.33	0.962091		0.847918	◯
Filamin-A	FLNA	P21333-2	506;506	Y									0.636391	0.731016	1.33835	1.44719	0.880799	1.03192	0.743605	0.585904									76.962		0.991006	0.994067	◯
Ephrin type-A receptor 1	EPHA1	P21709	781	Y	1.34181	1.13239	0.0594025	0.489326	-0.616066	-0.477265	-0.363975	-0.178807	0.11126	-0.0303144	1.04441	1.15642	0.157752	0.554423	-0.349401	-0.63678	0.534666	0.766124	0.677903	0.774523	1.94434	2.27549	0.982901	1.51536	128.49	0.998139	0.990973	0.997788	◯
Voltage-dependent anion-selective channel protein 1	VDAC1	P21796	22	Y									0.547704	0.681035	-0.00925255	0.233905	1.08657	1.12749	0.71611	0.892668									75.508	1	1	1	◯
Fibroblast growth factor receptor 2	FGFR2	P21802-22	568;566;539;540;567;544;654;656;657;657;657;654;657;657;654;657;655;656;657;657;657	Y																									82.76	0.770092			◯
Fibroblast growth factor receptor 2	FGFR2	P21802-22	569;567;540;541;568;545;655;657;658;658;658;655;658;658;655;658;656;657;658;658;658	Y																									38.769			0.860788	◯
Receptor tyrosine-protein kinase erbB-3	ERBB3	P21860-5	664;1248;1307	Y	-0.182754	0.0896311	-1.54699	-2.09345	-2.56776	-2.22322	-2.05471	-1.97117	-0.825273	-1.01314	0.840337	1.00754	-1.24123	-1.29996	-1.6669	-1.55753	-2.29927	-2.55948	-1.95159	-1.62141	0.321186	0.71147	-1.73019	-1.6781	160.33	1	1	1	◯
Receptor tyrosine-protein kinase erbB-3	ERBB3	P21860-5	646;1230;1289	Y	-1.17325	-1.33984	-2.81618	-2.31435	-2.62554	-2.68989	-2.24081	-2.47158	-3.9607	-3.02588	-1.91818	-1.47732	-3.09049	-2.89971	-3.47202	-3.4301	-0.973517	-0.83831	-0.549379	-0.668072	-0.0452061	-0.146639	-0.454578	-0.673566	145.76	0.996997	0.997186	0.999561	◯
Receptor tyrosine-protein kinase erbB-3	ERBB3	P21860-5	411;995;1054	Y	-2.10302	-1.91396	-1.89556	-1.94577	-1.87387	-1.86776	-2.04956	-1.73909									-2.70016	-2.2726	-1.7512	-1.65006	-2.09985	-2.1032	-2.41032	-2.50348	144.78	0.920091		0.920575	◯
Receptor tyrosine-protein kinase erbB-3	ERBB3	P21860-5	685;1269;1328	Y	-0.334515	-0.700548	-2.34102	-2.40231	-2.65997	-2.47112	-2.46086	-2.19496	-1.58402	-1.64525	-0.530966	-0.301966	-1.64762	-1.64154	-1.89063	-2.24494	-0.226769	-0.178175	-0.264549	-0.0197039	0.715116	0.885318	-0.128272	-0.127216	158.19	0.987163	0.967808	0.997303	◯
Protein-glutamine gamma-glutamyltransferase 2	TGM2	P21980-2	369;369	Y	-0.744147	-0.642736	-0.701105	-0.666686	-0.0310364	-0.18756	2.43966	2.24919	1.8676	2.06787	-0.994296	-0.927307	-0.877249	-0.590838	-0.214488	-0.53498	-0.140608	-0.251985	2.48	2.34057	-0.620482	-0.369154	-0.655625	-0.889056	177.17	0.977898	0.84168	0.970226	◯
Trifunctional purine biosynthetic protein adenosine-3;Phosphoribosylamine--glycine ligase;Phosphoribosylformylglycinamidine cyclo-ligase;Phosphoribosylglycinamide formyltransferase	GART	P22102-2	348;348	Y	0.272071	0.329609	0.86155	0.823226	2.3171	2.20932	1.13942	1.17535	1.37751	1.20091	0.41911	0.51243	1.37688	1.45206	2.63037	2.67952	1.86227	1.67477	0.417328	0.307015	-0.110125	0.0249329	0.510104	0.575052	77.343	0.999962	0.99425	0.981347	◯
Multifunctional protein ADE2;Phosphoribosylaminoimidazole-succinocarboxamide synthase;Phosphoribosylaminoimidazole carboxylase	PAICS	P22234	119;126	Y																									72.466	0.998749	0.997338	0.998268
Fibroblast growth factor receptor 4	FGFR4	P22455-2	602;642	Y									-0.780063	-0.109291	0.542315	-0.186894	-1.39708	-1.4212	-1.44543	-1.63114									79.116		1	0.845066	◯
Fibroblast growth factor receptor 4	FGFR4	P22455-2	603;643	Y									-0.780063	-0.109291	0.542315	-0.186894	-1.39708	-1.4212	-1.44543	-1.63114									79.116		1		◯
Fibroblast growth factor receptor 3	FGFR3	P22607-3	465;577;577;579	Y	0.105917	-0.180267	-1.89915	-1.69828	-2.01285	-1.90178	-1.6137	-1.3383									-0.848816	-0.600928	-0.802559	-0.611419	1.08421	1.0158	-0.333977	-0.800323	158.32	0.945367	0.948078	0.993462	◯
Heterogeneous nuclear ribonucleoproteins A2/B1	HNRNPA2B1	P22626-2	222;234	Y																									24.129	0.923017
Heterogeneous nuclear ribonucleoproteins A2/B1	HNRNPA2B1	P22626-2	319;331	Y	-1.57688	-1.35734	-1.14699	-0.658436	-0.827396	-0.992326	-1.13298	-1.19341									-1.58398	-1.41211	-2.41549	-2.45727	-1.48585	-1.63185	-1.47389	-1.24332	126.32	0.999927		0.99995	◯
Heterogeneous nuclear ribonucleoproteins A2/B1	HNRNPA2B1	P22626-2	324;336	Y	-1.80173	-1.46445		-0.708126	-1.0666	-0.90349	-1.12548	-1.2255	-1.61758	-1.45168	-1.87348	-1.51746	-1.08766	-1.11533	-0.864415	-0.900265	-1.68043	-1.53244	-2.13806	-2.21884	-2.05392	-2.23529	-1.73926	-1.63562	109.09	0.999693	0.999895	0.999939	◯
Heterogeneous nuclear ribonucleoproteins A2/B1	HNRNPA2B1	P22626-2	335;347	Y									-0.678372	-0.93359	-1.38464	-1.24425	-0.98404	-0.727594	-0.650431	-0.762176	-0.790131	-0.768658	-1.04131	-1.08658	-1.15487	-1.05644	-0.768045	-1.12287	107.33		0.988981	0.965604	◯
Heterogeneous nuclear ribonucleoproteins A2/B1	HNRNPA2B1	P22626-2	162;174	Y																									66.289			0.99077	◯
Integrin alpha-6;Integrin alpha-6 heavy chain;Integrin alpha-6 light chain	ITGA6	P23229-5	1066;1071;1110	Y	2.54161	2.04341	-0.0246248	-0.147305	-0.262757	-0.289667	0.463878	0.0310545	0.253532	0.0155001	1.87255	1.7899	-0.459322	-0.356527	-0.71081	-0.879658	0.097394	0.182242	0.599716	0.416932	2.15217	2.24844	0.260261	0.202832	76.836	1	1	1	◯
Peptidyl-prolyl cis-trans isomerase B	PPIB	P23284	119	Y																									123.5	0.997527	0.996039	0.973478
40S ribosomal protein S3	RPS3	P23396	120	Y	0.48249	0.472574	0.836833	0.969977	0.653458	0.687114	0.791537	0.655606	0.423963	0.482951	0.115689	0.161049	0.465889	0.514699	0.29794	0.405728	1.1892	1.0867	1.09633	1.25147	0.955244	1.02775	1.2532	1.30411	104.63	1	1	1	◯
40S ribosomal protein S3	RPS3	P23396	107	Y	-0.00539589	-0.243128	-1.00731	-1.03145	-0.0415401	-0.16792	-0.639077	-0.97891	-1.36954	-1.40943	-0.770621	-0.815651	-1.6118	-1.80828	-0.758185	-0.594205	0.71907	0.679319	0.23649	0.152955	0.720422	0.754765	0.0359192	0.0571604	81.224	1	1	1	◯
Adenosylhomocysteinase	AHCY	P23526	193	Y	-0.766579	-0.790868	-0.753224	-0.627384	-0.261083	-0.0898876	-0.399226	0.244994																	90.033	0.999999	0.999995	1	◯
Adenosylhomocysteinase	AHCY	P23526	143	Y																									53.742	1			◯
Cofilin-1	CFL1	P23528	140	Y																	-0.0138378	-0.152426	-0.492681	-0.970806	-0.797788	-0.89152	-1.25719	-1.26562	156.26			1	◯
Cofilin-1;Cofilin-2	CFL1;CFL2	P23528	89;89	Y	-0.190035	-0.0850182	-0.0900011	-0.135601	1.6147	1.27037	1.50873	1.21701	1.50308	1.46016	0.505073	0.644945	1.0317	1.08869	1.92904	2.10316	1.28843	1.42167	1.13504	0.973713	-0.223229	-0.249959	-0.191379	-0.262713	133.33	0.983305	0.999408	0.999608	◯
Interleukin-4 receptor subunit alpha;Soluble interleukin-4 receptor subunit alpha	IL4R	P24394	821	Y	1.9559	1.90049	0.823107	0.717672	0.539814	0.762526	0.462511	0.877533	-0.803998	-0.891074	-0.82029	-0.860869	-0.959836	-0.815949	-0.594132	-0.191304	0.52316	0.524406	0.479571	0.36553	1.88731	1.83394	0.506062	0.577235	77.119	0.932323	0.931387	0.960768	◯
Elongation factor 1-beta	EEF1B2	P24534	126	Y																									55.094	0.983648	0.995738	0.992576	◯
ATP synthase subunit b, mitochondrial	ATP5F1	P24539	165	Y																									93.679	1	1	1	◯
Cyclin-dependent kinase 2;Cyclin-dependent kinase 3	CDK2;CDK3	P24941	15;15;15	Y	3.4175	3.40962	4.02145	3.65662	4.08972	4.15981	4.37134	4.57933	5.05201	5.15675	4.41081	4.21884	4.94207	4.65579	5.05838	5.23421	3.8461	3.81305	4.0382	4.2421	3.21498	3.1486	3.99689	3.73657	91.011	1	0.999999	1	◯
Cyclin-dependent kinase 2;Cyclin-dependent kinase 3	CDK2;CDK3	P24941	19;19;19	Y	1.08531	0.841379	1.39358	1.01419	1.81725	1.90012	1.67991	1.831																	31.732	0.999956			◯
C-X-C chemokine receptor type 7	CXCR7	P25106	354	Y	1.66857	1.64688	0.927543	1.11739	0.54697	1.0178	0.742734	0.41475	0.656463	0.78088	1.38959	1.65402	0.749591	1.20073	0.821637	0.742917	-0.00175095	0.125619	-0.140268	-0.101478	0.651888	0.946676	0.230209	0.44354	157.65	0.997023	0.99315	0.994785	◯
Proteinase-activated receptor 1	F2R	P25116	420	Y																									89.289	0.942438			◯
ATP synthase subunit alpha, mitochondrial	ATP5A1	P25705	337	Y																									60.286	0.999998			◯
ATP synthase subunit alpha, mitochondrial	ATP5A1	P25705	343	Y																									85.344	0.999916		0.998825	◯
Proteasome subunit alpha type-2	PSMA2	P25787	6	Y																									97.272	0.828674	0.944964	0.810085	◯
Proteasome subunit alpha type-2	PSMA2	P25787	57	Y																									27.064	0.999944	0.999964		◯
Integrin alpha-3;Integrin alpha-3 heavy chain;Integrin alpha-3 light chain	ITGA3	P26006	1028	Y	-1.61606	-1.61919	-0.943883	-1.30409	-0.499085	-0.676855	-1.5991	-1.47242																	63.065	1	1	1	◯
Polypyrimidine tract-binding protein 1	PTBP1	P26599	127;127	Y																									119.08	1			◯
Threonine--tRNA ligase, cytoplasmic	TARS	P26639	298	Y																									65.499		0.998829	0.999634	◯
Valine--tRNA ligase	VARS	P26640	428	Y																									42.586		1		◯
Mitogen-activated protein kinase 3	MAPK3	P27361-2	204;204;204	Y	0.0397081	-0.123737	0.181489	0.0597172	1.18982	1.00656	0.75128	-0.100432	0.638267	0.572093	-0.374306	-0.636376	-0.207702	-0.249595	0.782807	1.07995	1.04122	0.764337	0.0529175	0.675315	-0.216497	-0.593539	-0.0780649	0.0444708	254.6	0.999945	0.999995	0.999994	◯
Replication protein A 70 kDa DNA-binding subunit;Replication protein A 70 kDa DNA-binding subunit, N-terminally processed	RPA1	P27694	193	Y																									93.42			0.995978
Calreticulin	CALR	P27797	109	Y																	0.66579	0.991066	1.29345	1.36119	0.386477	0.75016	0.835976	0.734942	149.92			1	◯
Calnexin	CANX	P27824	214	Y																									38.031		0.999864		◯
Phosphatidylinositol 3-kinase regulatory subunit alpha	PIK3R1	P27986-3	280;310;580;580	Y	2.07924	2.22082	2.18559	2.4399	1.22538	1.31322	1.04786	1.02119	1.62952	1.54519	2.43723	2.58524	2.60455	2.68281	1.69075	1.60474	1.37952	1.50132	1.13765	1.30546	2.31135	2.21743	2.25464	2.32127	107.15	1	1	1	◯
Phosphatidylinositol 3-kinase regulatory subunit alpha;Phosphatidylinositol 3-kinase regulatory subunit gamma	PIK3R1;PIK3R3	P27986-3	167;197;467;467;163;199;199	Y	1.61018	1.72623	1.70997	1.81258	1.45432	1.53238	1.99277	1.41682	1.25253	1.16389	0.904835	1.0056	0.609425	0.831291	0.360388	0.389895	0.242218	0.151908	0.939679	0.737499	0.567108	0.619652	0.387148	0.540406	195.73	1	1	0.999971	◯
Phosphatidylinositol 3-kinase regulatory subunit alpha	PIK3R1	P27986-3	152;182;452;452	Y																									99.57	0.997861			◯
Phosphatidylinositol 3-kinase regulatory subunit alpha	PIK3R1	P27986-3	256;286;556;556	Y																									35.226			1	◯
Phosphatidylinositol 3-kinase regulatory subunit alpha	PIK3R1	P27986-3	204;234;504;504	Y																									52.786	0.974886	0.97102	0.973382	◯
Proteasome subunit beta type-8	PSMB8	P28062-2	230;234	Y									-2.79716	-2.97818	-2.54983	-2.46093	-3.59773	-3.30845	-4.27468	-4.31695	-3.61262	-4.34872	-2.84203	-2.45038	-2.63432	-2.91874	-3.43633	-3.54377	137.78	0.999746	0.999996	0.999999	◯
Proteasome subunit beta type-4	PSMB4	P28070	223	Y									-1.50451	-0.979427	-2.27262	-1.98875	-0.984124	-0.690103	-1.68579	-1.82874									81.953	0.988746	0.999187	0.99894	◯
Proteasome subunit beta type-6	PSMB6	P28072	59	Y	-0.507301	-0.256011	-0.0770741	-0.124651	-0.375121	-0.119742	-0.596148	-0.565352																	109.02	0.996035	0.992998		◯
Sperm-specific antigen 2	SSFA2	P28290-2	579;732;732	Y	-2.12462	-1.94351	-0.85907	-0.960697	0.548117	0.856269	-1.27786	-0.529783	-2.06939	-2.40265	-4.25711	-3.93499	-2.1063	-2.06486	-0.239893	-0.170613	0.540949	0.204062	-1.84578	-2.05747	-3.02958	-2.93261	-1.30534	-1.45585	59.288	1	1	1	◯
Mitogen-activated protein kinase 1	MAPK1	P28482	187	Y									1.52055	1.55556	0.713234	0.631992	0.865347	1.03038	1.19907	1.3554	1.32807	1.4821	1.40158	1.58767	0.385392	0.534939	0.887353	0.96786	204.5	0.960012	0.999967	0.999978	◯
Ephrin type-A receptor 2	EPHA2	P29317	575	Y	2.55464	2.17847	0.493463	0.320105	0.807709	0.664114	1.72969	1.61818	1.60803	0.892891	1.86954	1.63933	0.423364	0.0948849	0.0766401	0.0913916	1.19861	1.14917	1.93257	1.82361	2.69405	2.59777	1.15436	0.979384	132.9	0.999986	0.999998	0.999982	◯
Ephrin type-A receptor 2	EPHA2	P29317	921	Y	1.84042	1.4595	0.831343	0.804963	0.496117	0.844205	0.494681	0.67454	0.852769	0.916958	2.24725	2.00635	1.38979	1.37766	1.17673	1.16161	0.487692	0.396255	0.46568	0.510998	1.57214	1.20726	0.459102	0.513837	130.54	0.940583	0.961795	0.940885	◯
Ephrin type-A receptor 2	EPHA2	P29317	930	Y	1.54252	1.49794	0.965383	1.09441	0.634749	0.791854	1.06105	0.95855	-0.450271	-0.502583	0.251576	0.32495	-0.325876	-0.583328	-0.684057	-0.725528	-0.97384	-0.934386	-0.552767	-0.626197	0.799385	0.483877	-0.459382	-0.622128	109.45	0.976831	0.990419	0.984358	◯
Ephrin type-A receptor 2	EPHA2	P29317	960	Y	1.25925	0.83167	-1.16533	-1.35017	-1.00879	-0.908868	-0.0548925	0.38172	1.86082	1.56288	2.18887	2.00782	0.991272	0.883187	1.01358	0.943728	0.532271	0.613117	1.28617	1.16079	1.86817	1.82618	0.635035	0.441943	49.725	0.999076	0.996525	0.970579	◯
Ephrin type-A receptor 2	EPHA2	P29317	594	Y	2.6128	2.3087	1.5147	1.48872	1.77951	1.67274	2.71728	2.57156	3.52728	3.22935	2.8653	2.6957	2.21529	2.17412	2.36241	2.43405	2.01148	1.97741	2.75137	2.58601	2.25026	2.32019	1.79921	1.88597	217.88	0.996152	0.99869	0.997014	◯
Ephrin type-A receptor 2	EPHA2	P29317	772	Y	2.74626	2.14989	0.87657	0.668357	1.16412	1.56709	1.37794	2.18548	2.95302	2.60464	3.21104	2.95659	2.14319	2.00134	2.19155	2.19256	2.67239	2.63565	3.18116	3.17735	3.42068	3.38683	2.70756	2.77553	226.5	0.998458	0.99865	0.998155	◯
Ephrin type-A receptor 2	EPHA2	P29317	735	Y																									92.937	1	1	1	◯
Ephrin type-B receptor 2	EPHB2	P29323-2	780;781;780	Y									-0.328355	-0.326057	0.862974	0.725808	-0.207261	-0.150812	-0.349451	-0.379561	0.849828	0.951759	0.884994	0.70165	2.18238	1.95467	1.24952	0.909227	144.87		0.999348	0.999338	◯
Tyrosine-protein phosphatase non-receptor type 6	PTPN6	P29350-2	525;564;566	Y																									102.21	1			◯
Tyrosine-protein phosphatase non-receptor type 6	PTPN6	P29350-2	237;276;278	Y	0.978835	1.00258	0.823107	0.861295	0.936967	1.04295	0.48821	0.232172	-1.39528	-1.36424	-0.902631	-0.808482	-0.778257	-0.705864	-0.837587	-0.835204	-0.0397072	-0.064168	-0.481552	-0.573367	-0.115787	-0.0138025	-0.108869	0.0704193	94.998	1	1	1	◯
SHC-transforming protein 1	SHC1	P29353-5	213;272;317;318;427;428	Y	4.56428	2.13183	3.76111	0.694856	1.97029	1.49811	1.71039	1.64745	2.99838	1.11147	4.12217	1.23653	3.69001	1.06559	1.66796	0.959286	0.84242	0.267207	1.92181	-1.0122	3.46076	0.4442	2.82785	0.185217	243.08	0.998477	0.999097	0.998175	◯
Non-receptor tyrosine-protein kinase TYK2	TYK2	P29597	292	Y	1.75029	1.33256	1.19112	1.05059	1.01396	0.712543	-0.0619593	0.849681	1.34643	1.0857	2.05997	2.02619	1.7778	1.69459	1.60926	1.32388	0.451596	0.109791	-0.156257	-0.309909	0.986024	1.10291	0.521555	0.542643	178.63	1	1	1	◯
Non-receptor tyrosine-protein kinase TYK2	TYK2	P29597	604	Y	-0.31634	-0.264292	-0.668661	-0.882061	-0.824855	-0.839395	-0.052515	-0.378454	-1.36047	-1.19171	-0.91704	-0.607961	-1.73527	-1.7117	-1.72756	-1.43244									42.081	0.999301	0.999975	0.99916
Elongation factor 1-delta	EEF1D	P29692	182;548	Y	-1.06036	-1.14615	-0.446767	-0.651475	0.230751	0.133486	-0.359436	0.0453043																	84.547	1	1	1	◯
Endoplasmic reticulum resident protein 29	ERP29	P30040	64	Y	2.83881	2.844	1.64806	1.69701	0.99278	0.923433	1.93016	1.39953	2.58372	2.6313	3.45913	3.66884	2.35387	2.59795	0.758604	0.543094	0.441959	0.375328	1.55612	1.69622	2.76012	3.11532	1.54851	1.65824	161.15	0.641186	0.81719	0.940599	◯
Endoplasmic reticulum resident protein 29	ERP29	P30040	66	Y	1.50979	1.77381	0.334622	0.430574	-0.902901	-1.14652	0.560581	-0.335727	2.23952	2.23834	2.95036	3.07987	1.97153	2.25391	1.02862	0.93443	0.0517826	0.136309	0.821569	0.76026	1.34847	1.71948	0.346735	0.512208	161.15	0.996091	0.996113	0.996968	◯
Phosphatidylethanolamine-binding protein 1;Hippocampal cholinergic neurostimulating peptide	PEBP1	P30086	181	Y																	-0.0117397	-0.0257816	-0.283503	-0.502325	-0.458579	-0.371865	-0.482106	-0.657828	54.63	1		1	◯
Protein disulfide-isomerase A3	PDIA3	P30101	356	Y																									29.183		1		◯
Protein disulfide-isomerase A3	PDIA3	P30101	454	Y																									85.385		0.980218
Protein disulfide-isomerase A3	PDIA3	P30101	95	Y																									87.246		0.999909	0.884659
Wee1-like protein kinase	WEE1	P30291	132	Y																									64.618	0.998894			◯
Tyrosine-protein kinase receptor UFO	AXL	P30530-2	857;866	Y																									52.287		0.999459		◯
Adenylosuccinate lyase	ADSL	P30566-2	21;21	Y																									79.159	0.981933		0.885907
DNA-directed RNA polymerase II subunit RPB2	POLR2B	P30876	615	Y																									27.896		0.986054
cAMP-dependent protein kinase type II-beta regulatory subunit	PRKAR2B	P31323	202	Y									0.0357294	0.256589	0.342435	0.350874	0.282014	0.707935	1.4841	1.54619									60.286	0.999999	1
Heterogeneous nuclear ribonucleoprotein H3	HNRNPH3	P31942-3	247;281;296;165	Y									-3.25501	-3.71629	-2.27407	-2.26709	-1.90253	-1.94845	-0.998748	-0.654807									102.1		0.999813		◯
Heterogeneous nuclear ribonucleoprotein H3	HNRNPH3	P31942-3	51;100;100	Y																									15.109			1	◯
Heterogeneous nuclear ribonucleoprotein H2;Heterogeneous nuclear ribonucleoprotein H2, N-terminally processed;Heterogeneous nuclear ribonucleoprotein H;Heterogeneous nuclear ribonucleoprotein H, N-terminally processed	HNRNPH2;HNRNPH1	P55795	195;195	Y																									59.154		0.999906		◯
14-3-3 protein beta/alpha;14-3-3 protein beta/alpha, N-terminally processed	YWHAB	P31946-2	128;130	Y																									42.187			0.96797	◯
14-3-3 protein sigma	SFN	P31947-2	98;130	Y																									48.418		0.999997		◯
Stress-induced-phosphoprotein 1	STIP1	P31948	296	Y																									38.132		1	1
Protein S100-A11	S100A11	P31949	30	Y	0.857475	0.574226	0.476422	0.575019	1.01091	1.04888	1.70672	1.78133																	68.116	0.999343	0.996856	0.960881	◯
DNA replication licensing factor MCM7	MCM7	P33993	600	Y	-1.98096	-1.75849	-1.06694	-1.42325	-0.352713	-0.430503	-0.335981	-1.48128	-2.44562	-2.32922	-2.68159	-2.06285	-1.89193	-2.41775	-0.838182	-0.71079	-0.559788	-0.510157	-1.58243	-1.56595	-2.42571	-2.12987	-1.72663	-1.64035	131.71	0.953205	0.869151	0.999392	◯
Serine hydroxymethyltransferase, cytosolic	SHMT1	P34896-3	77;77;77	Y																									61.317		0.999869
Serine hydroxymethyltransferase, mitochondrial	SHMT2	P34897	228	Y																	1.48189	1.51358	1.42783	1.52933	0.806388	1.13132	1.42548	1.3998	137.17		0.999999	0.999899	◯
Serine hydroxymethyltransferase, mitochondrial	SHMT2	P34897	100	Y	-1.72809	-1.89726	-0.346046	-0.6496	-0.923452	-0.906776	-0.871265	-0.718346									-1.56092	-1.92088	-1.48779	-1.68918	-2.31404	-2.09005	-1.33571	-1.28732	56.735	0.998596	0.991312	0.99973	◯
Heat shock 70 kDa protein 4	HSPA4	P34932	336	Y																									107.31	1	1	1	◯
Catenin alpha-1;Catenin alpha-2	CTNNA1;CTNNA2	P35221	419;419;49;96;417;451;417;417	Y									-1.0051	-1.07033	-2.65836	-2.20692	-0.410374	-0.417188	-0.918469	-0.744258	0.262723	0.265213	0.188383	-0.000479698	-0.909484	-0.813278	0.726479	0.893793	83.88	1	1	1	◯
Catenin alpha-1;Catenin alpha-2	CTNNA1;CTNNA2	P35221	786;786;417;464;785;819;785	Y																									93.4		1
Catenin alpha-1	CTNNA1	P35221	222;222	Y	-1.41752	-1.22415	-0.284253	-0.272925	-0.933377	-0.739618	-1.3739	-0.601107									-0.0246716	0.141609	0.119493	0.43681	-0.54903	-0.38046	0.373995	0.546362	169.89	0.999467	0.999448	0.996356	◯
Catenin beta-1	CTNNB1	P35222	142	Y	-0.0136623	0.121192	0.138177	0.290352	0.0178652	0.0959625	0.156734	0.201878																	110.5	1		0.999841	◯
Catenin beta-1	CTNNB1	P35222	489	Y	-3.61286	-4.48247	0.218334	-0.165996	-3.00005	-3.1943	-3.83453	-4.02593	0.579814	0.514976	1.46725	1.30484	0.454369	0.728956	0.444377	2.72718	-1.57726	-2.37788	-0.112859	-0.0305271	-2.55557	-2.552	-1.35163	-0.0799675	93.137	1	1	1	◯
Prohibitin	PHB	P35232	249	Y	0.0770893	0.23553	-0.438579	-0.370982	1.08512	1.22582	0.554706	0.864269	-0.565536	-0.663854	-1.00444	-1.02222	-1.22275	-1.16065	0.0236807	0.10308	1.78455	1.81147	1.13402	1.26031	0.777661	0.777151	0.671353	0.783659	180.37	1	1	0.999997	◯
Histamine H1 receptor	HRH1	P35367	321	Y	0.446473	0.259092	-0.787579	-0.925152	-1.27145	-1.42005	-0.458089	-0.408536	-1.00799	-1.43372	-0.111969	-0.256274	-1.53323	-1.83624	-2.21699	-2.61692	1.01112	1.09914	1.67982	1.65588	2.35142	2.45265	1.52989	1.40308	69.494	1	1	1	◯
Histamine H1 receptor	HRH1	P35367	386	Y	0.733517	0.741522	0.45988	0.60623	0.353487	0.440356	0.559303	0.580586									0.947656	1.00324	1.10396	1.05026	1.7886	1.85871	1.10524	1.16938	56.635	0.97856		0.999875	◯
Myosin-9;Myosin-14;Myosin-10;Myosin-11	MYH9;MYH14;MYH10;MYH11	P35579	819;683;843;843;826;842;843;847;851;884;826	Y																									45.868		1	1	◯
Myosin-9	MYH9	P35579	1408	Y																									46.787	1	1	1	◯
Myosin-9;Myosin-14;Myosin-10	MYH9;MYH14;MYH10	P35579	400;264;426;426;407;423;426;407;434;434	Y	-1.18079	-0.931906	-1.09459	-1.26703	-1.75691	-1.94012	-1.33617	-1.31734																	33.954	1			◯
Myosin-9	MYH9	P35579	1805;1227	Y	1.33074	1.35871	0.642467	0.674493	0.802485	0.934473	0.733622	1.15699	-0.565237	-0.542494	-0.370559	-0.194518	-0.76168	-0.679689	-0.64039	-0.632663									83.118	0.852436	0.985732	0.98868
RNA-binding protein FUS	FUS	P35637-2	238;239	Y																	-1.22831	-1.63832	-1.3731	-1.47507	-1.53937	-1.46814	-1.5137	-1.86381	79.491	0.999748	0.999907	0.999982
Glutaredoxin-1	GLRX	P35754	25	Y																									34.744			0.995626	◯
60S ribosomal protein L4	RPL4	P36578	184	Y									-0.621576	-0.831107	0.13852	0.337671	-0.88737	-1.28759	-0.420253	-0.15076	-0.365009	-0.536123	-0.943693	-0.767974	0.093852	0.0845385	-0.837681	-1.2039	55.613	0.989448	0.999819	0.997499	◯
Lon protease homolog, mitochondrial	LONP1	P36776	394	Y																									43.667	1			◯
Phosphoglucomutase-1	PGM1	P36871	353;371	Y																									89.968	0.997353	0.999029	0.998253	◯
Signal recognition particle 14 kDa protein	SRP14	P37108	27	Y	1.03493	1.0921	2.56078	2.57757	1.49486	1.50244	2.09432	2.06542	2.0524	2.04704	0.616794	0.727103	2.51724	2.54772	1.18192	1.23531	1.6037	1.49878	2.22169	2.26315	1.12109	1.14516	2.71947	2.72672	162.61	1	0.999997	0.999996	◯
Transgelin-2;Transgelin-3	TAGLN2;TAGLN3	P37802	192;192	Y																									72.511	0.979026	0.992249		◯
Transgelin-2	TAGLN2	P37802	8	Y	-1.14833	-1.35909	-1.26498	-1.26197	-0.985928	-1.33593	0.22219	0.199154	1.00656	0.773079	-0.59229	-0.363752	-0.584636	-0.659036	-0.244453	-0.362671	-0.485447	-0.332734	0.837917	0.705939	-0.368739	-0.293364	-0.583152	-0.586032	45.521	0.999547	0.999979	0.999991	◯
RNA-binding motif protein, X chromosome;RNA-binding motif protein, X chromosome, N-terminally processed;RNA binding motif protein, X-linked-like-1	RBMX;RBMXL1	P38159	214;214	Y									0.327129	0.535014	0.19737	0.292186	0.251314	0.100571	0.238368	0.476101									104.41		0.752046		◯
RNA-binding motif protein, X chromosome;RNA-binding motif protein, X chromosome, N-terminally processed	RBMX	P38159	255	Y																									22.99			0.881908	◯
RNA-binding motif protein, X chromosome;RNA-binding motif protein, X chromosome, N-terminally processed;RNA binding motif protein, X-linked-like-1	RBMX;RBMXL1	P38159	190;190	Y																									16.747		0.817106		◯
RNA-binding motif protein, X chromosome;RNA-binding motif protein, X chromosome, N-terminally processed;RNA binding motif protein, X-linked-like-1	RBMX;RBMXL1	P38159	234;234	Y																									115.29		1		◯
RNA-binding motif protein, X chromosome;RNA-binding motif protein, X chromosome, N-terminally processed;RNA binding motif protein, X-linked-like-1	RBMX;RBMXL1	P38159	206;206	Y	-0.547061	-0.536872	-0.804936	-0.644959	-0.461647	-0.496321	-0.605889	-0.780071									-0.448184	-0.463196	-0.911004	-0.741101	-0.760703	-0.746853	-0.786703	-0.741916	22.63	0.997295	0.997097	0.999838	◯
RNA-binding motif protein, X chromosome;RNA-binding motif protein, X chromosome, N-terminally processed;RNA binding motif protein, X-linked-like-1	RBMX;RBMXL1	P38159	304;304	Y																									58.26	0.875168			◯
RNA-binding motif protein, X chromosome;RNA-binding motif protein, X chromosome, N-terminally processed	RBMX	P38159	335	Y	-1.39631	-1.1057	-0.599436	-0.392711	-1.03905	-1.03446	-0.156572	-0.563115									-2.54082	-2.39132	-1.30372	-0.901729	-2.18716	-2.17385	-1.40247	-1.17866	125.68	0.999979	0.999979	0.999873	◯
RNA-binding motif protein, X chromosome;RNA-binding motif protein, X chromosome, N-terminally processed;RNA binding motif protein, X-linked-like-1	RBMX;RBMXL1	P38159	310;310	Y	-0.578377	-0.544003	-0.654813	-0.615833	-0.508672	-0.521286	0.0455351	-0.190101																	95.443	0.995242	1		◯
Stress-70 protein, mitochondrial	HSPA9	P38646	118	Y																									87.648	0.792517			◯
Eukaryotic initiation factor 4A-III;Eukaryotic initiation factor 4A-III, N-terminally processed;Eukaryotic initiation factor 4A-I;Eukaryotic initiation factor 4A-II	EIF4A3;EIF4A1;EIF4A2	P38919	54;48;49;50	Y	-0.32433	-0.178397	0.501471	0.439982	2.03106	1.09675	2.59019	1.02901	1.53982	1.5744	-0.0430298	-0.108719	1.05484	0.980101	1.98795	2.14553	1.50868	1.89231	1.96023	1.76284	-0.0879269	-0.008461	0.409245	0.703588	182.57	0.958143	0.999664	0.996168	◯
Eukaryotic initiation factor 4A-III;Eukaryotic initiation factor 4A-III, N-terminally processed;Eukaryotic initiation factor 4A-I;Eukaryotic initiation factor 4A-II	EIF4A3;EIF4A1;EIF4A2	P38919	56;50;51;52	Y	0.706452	0.701403	1.18362	1.23831	1.92289	1.75745	1.4022	1.58544									1.15856	1.17688	0.927359	0.916289	0.108799	0.0990963	0.56917	0.683943	129.08	0.982348		0.975158	◯
Eukaryotic initiation factor 4A-III;Eukaryotic initiation factor 4A-III, N-terminally processed	EIF4A3	P38919	155	Y	-0.522495	-0.473768	-0.310718	-0.401125	0.363611	0.233693	0.0527153	-0.0269194	-0.315954	-0.40093	-0.973143	-0.840552	-0.633259	-0.680067	0.344768	0.271189									108.1	1	1	0.999999	◯
Interleukin-6 receptor subunit beta	IL6ST	P40189	905	Y	-0.0855112	-0.0615644	-0.216325	-0.000348091	-0.669092	-0.705598	0.378452	0.194922	0.823647	0.779212	0.562882	0.784858	0.546968	0.741988	0.3282		-0.89258	-0.852387	-0.44293	-0.363886	-0.380619	-0.251292	-0.407732	-0.485663	108.43	0.973089	0.865346	0.966826	◯
60S ribosomal protein L13a	RPL13A	P40429	137	Y	-1.71029	-2.01968	-1.81579	-1.70539	-0.842178	-0.818777	-1.48876	-1.17086	-1.12181	-1.10323	-1.80083	-1.70379	-1.57272	-1.58337	-0.562659	-0.496334	-0.548511	-0.751811	-1.17016	-1.01763	-1.56577	-1.56329	-1.47098	-1.22193	62.998	1	1	1	◯
60S ribosomal protein L13a;Putative 60S ribosomal protein L13a-like MGC87657	RPL13A	P40429	149;63	Y																									80.941		0.999294	0.99952	◯
Signal transducer and activator of transcription 3	STAT3	P40763	705	Y																									67.051	0.999574	0.999973	0.999945	◯
Ubiquitin carboxyl-terminal hydrolase 8	USP8	P40818	749	Y																	-0.247324	-0.248315	-1.51496	-1.9636	-1.37314	-1.54344	-1.32672	-1.53544	64.716			0.992076
Malate dehydrogenase, cytoplasmic	MDH1	P40925	119	Y									-0.304629	-0.151597	-0.316746	-0.103023	-0.518114	-0.399141	0.316508	0.266509									48.469		0.999997		◯
Malate dehydrogenase, mitochondrial	MDH2	P40926	80	Y																									43.486	1	1		◯
Glycine--tRNA ligase	GARS	P41250	453	Y	1.28421	1.79166	1.54558	1.77028	2.33537	2.80148	1.48162	1.30631	0.0667868	0.247224	0.5616	0.489365	0.551223	0.70678	2.01986	2.43656	2.25183	2.30575	0.00948429	0.259876	0.104037	0.0593929	0.50905	0.639459	162.08	0.797211	0.619293	0.933347	◯
Isoleucine--tRNA ligase, cytoplasmic	IARS	P41252	283	Y																									70.891	1	1
Alpha-centractin;Beta-centractin	ACTR1A;ACTR1B	P61163	33;33	Y																									65.311	0.999993	0.999929
Signal transducer and activator of transcription 6	STAT6	P42226-2	467;641	Y																									51.894	1	0.999999	0.999986	◯
Signal transducer and activator of transcription 5B;Signal transducer and activator of transcription 5A	STAT5B;STAT5A	P51692	699;694	Y									-1.54172	-1.80175	0.157806	-1.19972	-1.34288	-2.13322	-2.71749	-3.10623	1.10893	1.26248	1.85984	1.63674	3.35354	2.31924	2.10553	1.74921	68.483	1	1	1	◯
Phosphatidylinositol 4,5-bisphosphate 3-kinase catalytic subunit beta isoform	PIK3CB	P42338	425	Y	1.46073	1.09626	0.945264	1.02407	0.861896	1.00993	1.33268	1.38312	1.15503	1.02863	1.77028	0.932208	1.0124	1.06273	0.891241	0.773354									64.561	0.869293	0.916096		◯
Phosphatidylinositol 4-kinase alpha	PI4KA	P42356	1096	Y																									40.446			0.999844	◯
40S ribosomal protein S27-like;40S ribosomal protein S27	RPS27L;RPS27	Q71UM5	31;31	Y	2.03209	1.75097	0.586922	0.756571	0.106453	0.380963	-0.436142	-0.0575371	0.258869	0.0429325	1.94444	2.00836	0.937166	0.648997	0.2305	0.193845	0.310549	0.360458	0.0973406	0.113946	1.86023	1.4776	0.689525	0.616994	107.62	0.998927	0.996268	0.995039	◯
Tyrosine-protein kinase Tec	TEC	P42680	286	Y																									88.435	0.960877
Tyrosine-protein kinase Tec	TEC	P42680	343	Y																									42.693	0.999999		0.999976	◯
Tyrosine-protein kinase Tec	TEC	P42680	519	Y									1.65952	1.70922	1.36616	1.31708	2.34024	2.57742	2.5472	2.10005									93.269		0.99843	0.999682	◯
Abelson tyrosine-protein kinase 2	ABL2	P42684-8	210;195;195;210;216;231;195;210;216;231	Y	-1.27415	-1.27649	-1.16576	-1.29151	-0.146304	-0.575	-1.11812	-0.867833	-0.481389	-0.327663	-0.42764	-0.307413	-0.444206	-0.555102	0.806387	0.872726	0.987304	1.04716	0.211948	0.483154	0.104342	0.405355	0.226368	-0.012743	99.649	0.99988	0.999959	0.999992	◯
Tyrosine-protein kinase FRK	FRK	P42685	99	Y	-1.03654	-0.86613	-0.613076	-0.634326	-1.0334	-0.90185	-0.610981	-0.671563	0.119237	0.16704	-0.0159903	0.063364	0.0915623	0.235196	0.0316868	-0.204443	-0.326664	-0.428737	-0.377377	-0.45813	-0.583464	-0.428778	-0.30196	-0.152734	151.39	0.999996	0.999993	0.999983	◯
Tyrosine-protein kinase FRK	FRK	P42685	104	Y									0.271938	0.447123	-0.0856256	-0.24133	-0.0990086	0.0502739	0.0788097	-0.0560398									96.896		0.945501		◯
Tyrosine-protein kinase FRK	FRK	P42685	46	Y	-3.50783	-3.24868	-0.982449	-0.850895	-2.7176	-2.95054	-2.5522	-2.77959	-0.21165	-0.623373	2.10354	1.52864	0.111478	-0.19142	-0.704036	0.218073	0.344465	0.332793	0.685176	0.930471	-0.240136	-0.0634508	0.332513	0.757123	153.2	1	1	1	◯
Tyrosine-protein kinase FRK	FRK	P42685	132	Y																									61.989	0.997044	0.993707		◯
Matrin-3	MATR3	P43243	171	Y									-2.50095	-2.47119	-2.23928	-2.32717	-2.27549	-2.46915	-2.07573	-1.86521									83.559	1	1	1	◯
Matrin-3	MATR3	P43243	250	Y	-0.567967	-0.408616	-0.126015	-0.126174	0.627051	0.149756	0.875963	-0.247219	1.14441	1.09082	0.58835	0.616212	0.946816	0.814493	1.70805	1.84328	-0.0455322	0.109539	-0.0574856	-0.36546	-1.09432	-0.817222	-0.648712	-0.574744	62.604	0.988551	0.997285	0.998836	◯
Matrin-3	MATR3	P43243	158	Y																									39.936		0.970016	0.968248	◯
Tyrosine-protein kinase SYK	SYK	P43405-2	203;203	Y	0.176504	0.185677	0.405131	0.517881	-0.168257	0.0356884	0.332167	0.540656																	91.3	0.864217			◯
Tyrosine-protein kinase SYK	SYK	P43405-2	300;323	Y	0.744635	0.491343	1.33904	1.06037	0.645026	0.474169	1.50058	1.65244	2.15124	1.67829	1.37897	1.03738	2.10722	2.01673	0.972577	1.55813	1.21245	1.13067	1.37611	1.78728	0.996559	0.610085	1.27867	1.74608	155.72	1	0.999998	0.999999	◯
Mitogen-activated protein kinase 10;Mitogen-activated protein kinase 8	MAPK10;MAPK8	P53779-4	78;185;185;223;185;185;185;223	Y	1.15913	1.55346	1.85958	2.26634	1.80062	1.82225	1.56841	1.30462	0.660585	0.891141	0.842324	1.11513	1.79291	1.93702	1.63381	1.47503	0.918515	1.20905	-0.0427609	0.459724	0.384055	0.85371	1.30642	1.33048	128.16	0.982431	0.997165	0.974963	◯
Mitogen-activated protein kinase 9	MAPK9	P45984-5	185;185;185;185;185	Y	0.549094	0.755161	1.37393	1.53971	1.41735	1.51541	1.09582	0.864842	1.07644	1.16542	0.754792	0.979695	1.32462	1.42205	1.52534	1.54955	-1.401	-1.2953	-1.6455	-1.58847	-1.82996	-1.57995	-1.46506	-1.46948	93.122	0.993734	0.991067	0.969062	◯
Adapter molecule crk	CRK	P46108-2	136;136	Y																									90.685	1	1	1	◯
Crk-like protein	CRKL	P46109	251	Y									-0.931693	-1.68583	-0.0606833	-1.27162	-1.13548	-1.83349	-2.04795	-1.65151	-2.4369	-2.60311	-1.41009	-2.17946	-0.801642	-1.89483	-1.91457	-2.26145	101.49		1	1	◯
Neurogenic locus notch homolog protein 1;Notch 1 extracellular truncation;Notch 1 intracellular domain	NOTCH1	P46531	2116	Y	0.668776	0.741954	-0.0805388	-0.207807	-0.347277	-0.0367994	-0.526285	-0.190101	0.753233	0.761974	1.56939	1.71199	0.69679	0.794509	0.637399	0.718882									80.638	1	1	1
60S ribosomal protein L27a	RPL27A	P46776	52	Y																									83.34	1		1	◯
60S ribosomal protein L5	RPL5	P46777	66	Y																									85.123		1	1	◯
60S ribosomal protein L21	RPL21	P46778	65	Y																									117.85		0.996075		◯
60S ribosomal protein L28	RPL28	P46779	77	Y																									53.692		0.997279	0.997046	◯
40S ribosomal protein S9	RPS9	P46781	13	Y	-1.68712	-1.87173	-1.40965	-1.49612	-0.619809	-1.00086	-1.04122	-1.11228	-1.11067	-0.996738	-1.91226	-1.9085	-1.20463	-1.21094	-0.659645	-0.36144									34.839	0.771785	0.957508		◯
40S ribosomal protein S9	RPS9	P46781	165	Y	-2.44766	-2.52833	-1.65126	-2.35957	-1.1047	-1.2734	-0.971302	-0.797147	-0.874702	-0.726109	-2.35941	-2.35817	-1.61604	-1.81606	-0.738298	-0.582678	-1.89333	-1.77513	-1.64121	-1.59225	-3.31236	-3.24909	-2.24171	-2.80267	104.14	0.999719	0.999953	0.996887	◯
40S ribosomal protein S5;40S ribosomal protein S5, N-terminally processed	RPS5	P46782	48	Y																									83.417		1	0.999998	◯
40S ribosomal protein S10	RPS10	P46783	82	Y																									47.77	0.999932	0.999997	0.999991	◯
Utrophin	UTRN	P46939	3197	Y	-0.687778	-0.528393	0.012476	0.169357	-0.461313	-0.528465	-0.184618	-0.0428457	-0.436933	-0.233417	-0.887643	-0.796263	-0.101982	0.0496817	-0.548708	-0.555762	0.546705	0.579163	0.767659	0.914252	0.327285	0.628228	1.01659	1.1292	56.839	0.999597	0.988071	0.999712	◯
Ras GTPase-activating-like protein IQGAP1	IQGAP1	P46940	759	Y									-1.36306	-1.35458	-1.57909	-1.44629	-2.35463	-2.07337	-2.0694	-2.28163	-2.47748	-2.28074	-2.11856	-1.78355	-2.04503	-1.75726	-2.53473	-2.71081	47.527	1	1	1
Ras GTPase-activating-like protein IQGAP1	IQGAP1	P46940	1510	Y	-1.71469	-1.74732	-1.34158	-1.20157	-0.741692	-0.712979	-1.26746	-1.2524	1.28614	1.13444	0.769167	0.832555	1.08564	1.39438	1.51126	1.70268	1.38373	1.45197	1.18396	0.971488	0.700892	0.849491	1.0659	1.34221	142.4	0.999325	0.999414	0.999363	◯
Ras GTPase-activating-like protein IQGAP1	IQGAP1	P46940	831	Y																									27.991		1		◯
Cytosolic phospholipase A2;Phospholipase A2;Lysophospholipase	PLA2G4A	P47712	535	Y	-0.950077	-1.01371	-1.34645	-1.39467	1.50343	0.675374	2.67359	0.159654	0.959906	0.594524	-1.17761	-1.14971	-1.13095	-1.18418	1.29327	1.36729	0.721727	0.888124	1.55974	0.952931	-1.26249	-1.46108	-1.65246	-1.51217	88.161	1	1	1	◯
60S ribosomal protein L29	RPL29	P47914	98	Y	-1.61208	-1.85528	-1.13883	-1.30513	-0.331232	-0.552791	-1.21862	-1.35428	-0.692194	-0.668399	-1.38677	-1.62958	-0.664005	-0.828486	-0.111421	-0.141855	-0.388602	-0.762731	-1.00307	-1.29299	-1.88269	-1.63167	-1.14944	-1.16908	53.125	1	1	1	◯
ATP synthase subunit O, mitochondrial	ATP5O	P48047	35	Y	-0.866365	-0.800452	-0.0167932	0.00290585	-0.180277	-0.0543051	-0.497107										0.867534	0.847201	0.733975	0.84204	0.24426	0.493909	0.918897	1.10007	108.58	1	1	1	◯
Protein PRRC2A	PRRC2A	P48634-4	636;624;636;636	Y																									98.212	1			◯
Casein kinase I isoform alpha-like;Casein kinase I isoform alpha	CSNK1A1L;CSNK1A1	Q8N752	126;126;126	Y																									42.616			0.999994
Paxillin	PXN	P49023-2	434;468;482;301	Y																									67.74	1			◯
Paxillin	PXN	P49023-2	118;118;118	Y	-0.673284	-0.447072	0.447701	0.570117	1.67782	0.625896	-0.0572739	0.31705	0.170506	-0.0860186	-0.824916	-0.840372	0.324672	0.467382	1.06256	0.203399									187.34	0.999757	0.999996	0.999912	◯
60S ribosomal protein L34	RPL34	P49207	32	Y																									27.974		0.999318		◯
60S ribosomal protein L34	RPL34	P49207	34	Y																									50.878		0.981639
Fatty acid synthase;[Acyl-carrier-protein] S-acetyltransferase;[Acyl-carrier-protein] S-malonyltransferase;3-oxoacyl-[acyl-carrier-protein] synthase;3-oxoacyl-[acyl-carrier-protein] reductase;3-hydroxyacyl-[acyl-carrier-protein] dehydratase;Enoyl-[acyl-carrier-protein] reductase;Oleoyl-[acyl-carrier-protein] hydrolase	FASN	P49327	45	Y																									33.442		1	1	◯
Fatty acid synthase;[Acyl-carrier-protein] S-acetyltransferase;[Acyl-carrier-protein] S-malonyltransferase;3-oxoacyl-[acyl-carrier-protein] synthase;3-oxoacyl-[acyl-carrier-protein] reductase;3-hydroxyacyl-[acyl-carrier-protein] dehydratase;Enoyl-[acyl-carrier-protein] reductase;Oleoyl-[acyl-carrier-protein] hydrolase	FASN	P49327	2034	Y																									32.217			0.887706	◯
Fatty acid synthase;[Acyl-carrier-protein] S-acetyltransferase;[Acyl-carrier-protein] S-malonyltransferase;3-oxoacyl-[acyl-carrier-protein] synthase;3-oxoacyl-[acyl-carrier-protein] reductase;3-hydroxyacyl-[acyl-carrier-protein] dehydratase;Enoyl-[acyl-carrier-protein] reductase;Oleoyl-[acyl-carrier-protein] hydrolase	FASN	P49327	1047	Y	-3.89585	-3.98971	-3.88474	-3.90295	-2.15557	-1.70393	-3.16004	-4.42544	-3.13542	-2.90997	-3.5044	-3.86266	-3.43564	-3.21819	-1.48285	-1.43196	-1.29112	-1.45079	-2.71992	-2.97262	-3.27229	-2.94893	-3.20725	-2.90033	80.381	0.999983	0.999957	0.999988	◯
Fatty acid synthase;[Acyl-carrier-protein] S-acetyltransferase;[Acyl-carrier-protein] S-malonyltransferase;3-oxoacyl-[acyl-carrier-protein] synthase;3-oxoacyl-[acyl-carrier-protein] reductase;3-hydroxyacyl-[acyl-carrier-protein] dehydratase;Enoyl-[acyl-carrier-protein] reductase;Oleoyl-[acyl-carrier-protein] hydrolase	FASN	P49327	2269	Y	0.455679	0.533166	0.84361	0.710581	1.7418	1.86603	1.08254	1.66442	1.19763	1.25784	0.37773	0.303667	0.80199	0.661973	1.67165	1.88176	1.2078	1.24221	0.734591	0.862166	0.00945854	0.111781		0.513728	97.894	0.958721	0.947821	0.997265	◯
Fatty acid synthase;[Acyl-carrier-protein] S-acetyltransferase;[Acyl-carrier-protein] S-malonyltransferase;3-oxoacyl-[acyl-carrier-protein] synthase;3-oxoacyl-[acyl-carrier-protein] reductase;3-hydroxyacyl-[acyl-carrier-protein] dehydratase;Enoyl-[acyl-carrier-protein] reductase;Oleoyl-[acyl-carrier-protein] hydrolase	FASN	P49327	2425	Y									0.0352259	0.377598	-0.621704	-0.299544	-0.795445	-0.625201	-0.323823	-0.064311									24.143	0.896943	0.998987	0.87544	◯
Beta-arrestin-1	ARRB1	P49407-2	238;238	Y																									32.832		0.999862
Beta-arrestin-1	ARRB1	P49407-2	63;63	Y																									49.598	1	1
Serine--tRNA ligase, cytoplasmic	SARS	P49591	410	Y									-1.24358	-1.29935	-1.35635	-1.20015	-1.26722	-1.23954	-1.54402	-1.35772									51.203	1	1	0.999999
Dual specificity protein kinase CLK3	CLK3	P49761-2	36;36;36;184	Y	-3.26695	-3.38457	-1.90823	-2.11876	-2.17789	-2.37868	-1.86966	-1.77194	-2.15446	-2.4695	-3.28857	-3.37245	-2.01952	-2.54374	-2.39021	-2.23378									48.483	0.999986	0.999719	0.983385
Glycogen synthase kinase-3 beta;Glycogen synthase kinase-3 alpha	GSK3B;GSK3A	P49841	216;216;279	Y	3.61869	3.67871	3.87983	3.97872	3.89792	4.1221	3.81781	4.14342	3.58809	3.78645	3.3659	3.37343	3.6877	3.8169	3.58642	3.67208	3.74251	3.78606	3.76565	3.91546	3.44362	3.62899	3.76033	3.857	154.96	0.999531	0.9996	0.999959	◯
Cysteine-rich protein 1	CRIP1	P50238	12	Y	0.369644	0.0802898	-2.19652	-1.85768	-1.3495	-1.25815	-0.0344677	-0.109071	1.68124	1.66962	1.77305	1.8754	0.0536156	0.0708971	0.266705	0.245815	-0.892885	-0.844154	0.220579	0.616722	0.453489	0.64743	-0.930986	-1.53998	89.698	1	1	1	◯
Rab GDP dissociation inhibitor beta	GDI2	P50395	442	Y	-1.47684	-1.55017	-2.68194	-3.10362	-0.675562	-1.08769	0.527963	-0.531139	-0.0817852	-0.513037	-1.71493	-1.61194	-2.38498	-2.39434	-0.897355	-0.66622	-1.34692	-1.1962	-0.288967	-0.452789	-2.0694	-2.11566	-3.3603	-3.30553	76.977	1	1	1	◯
Rab GDP dissociation inhibitor beta	GDI2	P50395	203	Y	0.223298	0.463472	0.689385	0.838748	0.702004	0.920154	0.808382	0.376042	1.33045	1.48343	0.935306	1.06348	1.18234	1.48715	1.43268	1.47831	1.64383	1.70892	1.37003	1.49949	1.02632	1.21452	1.28448	1.569	89.231	0.993777	0.980705	0.940369	◯
Emerin	EMD	P50402	85	Y																									59.713	0.998737		0.999334	◯
Emerin	EMD	P50402	105	Y																	-1.0131	-1.01582	-1.09472	-0.988648	-1.7451	-1.54885	-1.70589	-1.90775	92.642	0.795643		0.709843	◯
Vasodilator-stimulated phosphoprotein	VASP	P50552	39	Y	0.55738	0.577619	0.8639	0.909822	0.866908	0.933804	1.08041	1.21139	-0.484117	-0.674025	-0.961867	-0.673924	-0.636775	-0.444913	-0.598065	-0.560422	-0.33205	-0.247403	-0.394059	-0.115732	-0.645432	-0.430364	-0.374072	-0.185341	109.47	1	1	0.999999	◯
Ras-related protein Rab-13	RAB13	P51153	5	Y	-0.310245	-0.275241	0.93571	0.983691	1.94994	2.01029	0.0447464	0.0133314	0.685219	0.668955	0.362054	0.460349	0.895175	1.26886	2.20655	2.49556	2.54683	2.28024	0.69431	0.733092	0.349457	0.38019	1.28139	1.48189	51.056	1	1	1	◯
Potassium voltage-gated channel subfamily KQT member 1	KCNQ1	P51787	94	Y																									53.737	0.965307	0.843162	0.976491	◯
Ubiquitin-conjugating enzyme E2 E1;Ubiquitin-conjugating enzyme E2 E2;Ubiquitin-conjugating enzyme E2 E3	UBE2E1;UBE2E2;UBE2E3	P51965	77;85;91	Y																									51.544	1	1	1	◯
Heterogeneous nuclear ribonucleoprotein A3	HNRNPA3	P51991-2	338;360	Y									-1.33137	-1.52343	-1.74081	-1.65904	-1.44113	-1.34466	-1.55513	-1.38587	-1.39212	-1.67845	-1.48866	-1.06457	-1.48493	-1.34669	-1.284	-1.15672	182.82		0.99995	0.999996	◯
Heterogeneous nuclear ribonucleoprotein A3	HNRNPA3	P51991-2	342;364	Y																									133.7			0.999931	◯
Heterogeneous nuclear ribonucleoprotein M	HNRNPM	P52272-2	64;64	Y	-0.210868	-0.284262	0.467577	0.357391	1.47389	1.18428	0.622323	0.292663									-0.558847	-0.396385	-1.38012	-1.35763	-2.21166	-2.10277	-1.37582	-1.41841	66.665	0.999682	0.999997	0.913014	◯
Heterogeneous nuclear ribonucleoprotein M	HNRNPM	P52272-2	71;71	Y									-0.472082	-0.434679	-0.545254	-0.493502	0.0039587	0.141954	0.284538	0.260047									103.93	0.97607	0.989681	0.999584
Rho GDP-dissociation inhibitor 1	ARHGDIA	P52565	133	Y	-0.795127	-0.614951	-1.27662	-1.04829	-0.373094	-0.468792	-0.348138	-0.164646																	24.39	0.965755		0.930238	◯
Heterogeneous nuclear ribonucleoprotein F;Heterogeneous nuclear ribonucleoprotein F, N-terminally processed	HNRNPF	P52597	219	Y	0.967917	0.969231	0.942827	1.02612	0.508606	0.595978	0.40006	0.292875	0.823901	0.977465	1.43022	1.30009	1.38698	1.6187	1.00677	1.04883	-0.323669	-0.584506	-1.41942	-1.06001	0.0811214	-0.0693779	-0.28266	-0.347979	81.059	1	1	1	◯
Ribonuclease UK114	HRSP12	P52758	110	Y									-0.60179	-0.841746	-1.49964	-1.45801	-1.19042	-1.04896	0	0.00832462	0.436038	0.314779	0.123631	0.0793514	-1.05035	-0.841239	-0.501439	-0.441587	68.393		1	1	◯
Ephrin-B2	EFNB2	P52799	304	Y	-0.219907	-0.514763	-0.338983	-0.391571	-1.02012	-1.08339	0.291554	-1.59377	0.913242	0.573377	0.208009	0.16802	0.28527	0.0823021	-0.513696	-0.604299									142.12	1	1	1	◯
Diacylglycerol kinase theta	DGKQ	P52824	412	Y																									44.239	0.999099			◯
ATP-citrate synthase	ACLY	P53396	652	Y									-0.0256071	0.0804567	-0.702506	-0.546207	-0.302372	-0.199774	-0.0113563	0.0574007									51.928		0.99984		◯
ATP-citrate synthase	ACLY	P53396	682	Y	0.655432	0.770851	1.08932	1.13339	2.56738	2.72415	1.37365	1.32767	0.924637	0.806655	0.28485	0.393518	0.680635	0.71322	2.69496	2.76908	1.09584	1.07869	-0.501432	-1.06245	-1.20468	-0.957943	-1.07374	-0.945882	222.68	1	1	1	◯
Methionine aminopeptidase 1	METAP1	P53582	34	Y																									99.407			0.997027	◯
Coatomer subunit alpha;Xenin;Proxenin	COPA	P53621	579;588	Y																									58.699	1			◯
Cytochrome c-type heme lyase	HCCS	P53701	61	Y																	1.43732	1.80458	0.889198	0.843112	0.29324	0.417667	0.48237	0.760787	80.23			0.997881	◯
Mitogen-activated protein kinase 12	MAPK12	P53778	185	Y	-0.385847	-0.16746	0.123447	0.373885	1.59017	1.09829	0.409068	-0.299258	0.607356	0.599448	0.499022	0.622856	1.07695	1.19998	3.2363	3.13801	3.22365	2.99913	0.950415	1.10545	0.612834	0.927468	1.374	1.29397	162.42	0.999955	0.999939	0.999827	◯
Pituitary tumor-transforming gene 1 protein-interacting protein	PTTG1IP	P53801	174	Y	3.87233	4.22978	2.51408	2.85661	1.9059	1.74535	3.24907	3.29371	2.85096	2.91564	3.29589	3.51937	2.30241	2.37851	1.56926	1.57834	1.71602	1.75432	2.73849	2.95033	3.4544	3.63583	2.33249	2.55546	187.01	1	1	1	◯
Pituitary tumor-transforming gene 1 protein-interacting protein	PTTG1IP	P53801	165	Y	2.05226	2.37691	0.677712	0.760423	0.0520029	0.0386992	1.91304	2.10495	2.13166	2.23494	1.96072	2.20481	1.36868	1.49392	0.981129	0.915532	0.980386	1.08753	2.13546	2.23642	2.23022	2.46326	1.37597	1.51117	128.44	1	1	1	◯
Arginine--tRNA ligase, cytoplasmic	RARS	P54136-2	219;291	Y																									40.241	1			◯
Tyrosine--tRNA ligase, cytoplasmic;Tyrosine--tRNA ligase, cytoplasmic, N-terminally processed	YARS	P54577	198	Y																									53.177		0.999998
Ubiquitin carboxyl-terminal hydrolase 14	USP14	P54578	285	Y	0.290413	0.389373	0.0192928	0.0694323	0.786379	0.706843	0.899106	1.1041																	72.32	0.999995	0.999999	0.999997	◯
Ephrin type-B receptor 3	EPHB3	P54753	792	Y	0.903242	0.697207	0.550205	0.420295	0.0499353	0.291463	-0.0883675	0.0717773	0.419541	0.547218	1.25596	1.07985	1.01233	1.1267	0.449688	0.25744	0.324369	0.500417	0.312888	0.693897	1.44081	1.31436	1.1603	1.05988	138.86	0.999306	0.996033	0.998129	◯
Ephrin type-B receptor 3	EPHB3	P54753	600	Y	3.38836	2.72015	2.20024	1.54684	1.11441	1.25384	1.0632	1.32839	1.75057	1.51984	3.36677	3.10946	2.33054	2.35856	1.43818	1.38258	0.242819	0.190953	0.259955	0.258577	1.75088	2.21111	1.18293	0.954884	71.697	1	1	1	◯
Ephrin type-B receptor 3;Ephrin type-B receptor 4	EPHB3;EPHB4	P54753;P54760	614;596	Y																									118.16		0.999474	0.997297	◯
Ephrin type-B receptor 3	EPHB3	P54753	754	Y																									69.673			1	◯
Ephrin type-B receptor 4	EPHB4	P54760	614	Y	-2.46563	-2.26486	-0.392538	-0.988435	-0.237661	-0.279981	0.684117	-0.394891	2.15336	1.35413	-1.64845	-1.55547	0.650752	0.251268	0.685407	0.650109	1.94278	1.68882	2.72304	2.06908	0.615613	0.559515	1.65482	1.50943	109.39	0.999251	0.971134	0.998698	◯
Ephrin type-B receptor 4	EPHB4	P54760	774	Y	-0.404924	-0.531895	-0.830841	-0.796914	-0.934835	-0.730067	-0.72023	-0.293461	0.999394	0.867683	0.861995	0.858503	0.600773	0.525006	0.538196	0.592732	0.0867834	0.0335865	0.451698	0.412608	0.497731	0.480071	0.0606966	0.174269	127.33	0.998539	0.9941	0.988526	◯
Ephrin type-B receptor 4	EPHB4	P54760	987	Y	-1.75822	-1.58929	-1.70422	-1.89216	-2.15258	-2.52102	-0.138386	-0.149899	0.832874	0.956364	-0.41491	-0.315938	-0.435798	-0.453649	-0.824012	-1.09112	-3.75735	-3.26633	-1.54462	-1.52955	-2.79832	-2.88843	-2.95703	-2.99911	127.85	1	1	1	◯
Ephrin type-A receptor 4;Ephrin type-A receptor 5;Ephrin type-A receptor 3	EPHA4;EPHA5;EPHA3	P54764	779;765;779;811;833	Y	-0.162439	-0.245817	1.20888	1.46436	0.596831	0.94562	-0.134715	-0.0177011	-0.345932	-0.345264	-0.477633	-0.542897	0.869767	1.30856	0.515922	0.446889	0.4143	0.260014	-0.888668	-0.819443	-0.658665	-0.686284	0.707623	1.23408	169.02	0.99544	0.988189	0.998608	◯
Adenylate kinase 2, mitochondrial;Adenylate kinase 2, mitochondrial, N-terminally processed	AK2	P54819-6	143;182;190;190	Y																									76.226		0.998141		◯
Alpha-soluble NSF attachment protein;Beta-soluble NSF attachment protein	NAPA;NAPB	P54920	200;200	Y									1.918	1.96583	0.911241	1.11879	1.89205	1.98555	1.18829	1.22705									47.87	0.966347	0.950656	0.803318
Solute carrier family 12 member 2	SLC12A2	P55011-3	855;855	Y																									109.49	1		1	◯
Solute carrier family 12 member 2	SLC12A2	P55011-3	275;275	Y	-0.438726	-0.591529	-1.26044	-1.01465	-2.06753	-2.01018	-1.37684	-0.978551	-1.87511	-1.78441	-1.16724	-1.47838	-2.00269	-1.68987	-2.77567	-3.16545	-2.51473	-2.43605	-1.98733	-1.80439	-1.56145	-1.53222	-2.17382	-1.68521	134.07	0.999754	0.999735	0.999901	◯
Solute carrier family 12 member 2	SLC12A2	P55011-3	956;956	Y	2.90296	2.58407	1.5471	1.67328	0.768343	0.68097	1.42797	1.61154	1.24829	1.15817	2.31773	2.30372	1.5058	1.41387	-0.103514	-0.0722322	-0.879633	-0.865847	0.122709	-0.0923805	1.65843	1.61135	0.419374	0.535708	134.06	0.984013	0.983739	0.977566	◯
Solute carrier family 12 member 2	SLC12A2	P55011-3	227;227	Y	-1.2456	-1.14551	1.00439	1.1739	-0.864656	-0.908457	-0.994914	-1.29682	0.244033	0.414542	0.924087	0.871993	0.271736	0.520191	-0.0751772	-0.153087	-0.00993824	-0.101167	1.03952	1.22399	-0.564999	-0.396859	0.42348	0.863954	173.89	0.999654	0.999992	0.999412	◯
Developmentally-regulated GTP-binding protein 2	DRG2	P55039	37	Y																									49.448	1	0.999999	1
Microfibril-associated glycoprotein 3	MFAP3	P55082	284	Y	0.108095	0.0986223	0.2162	0.256731	0.197795	0.263186	0.594379	0.234834																	89.914	1	1		◯
Proteinase-activated receptor 2;Proteinase-activated receptor 2, alternate cleaved 1;Proteinase-activated receptor 2, alternate cleaved 2	F2RL1	P55085	386	Y									-0.00816917	-0.307576	0.640266	0.751411	-0.630451	-0.751296	-0.43592	-0.210439									92.007	0.995361	0.995525	0.994489	◯
Afadin	MLLT4	P55196-2	1214;1230;1213;1213;1230;1229	Y																									59.103		0.992207		◯
Afadin	MLLT4	P55196-2	252;253;252;252;253;252	Y	1.11619	0.973126	2.33044	2.32674	1.16561	1.21161	0.621766	1.11329									0.821204	0.85341	0.529718	0.540358	0.588304	0.527184	1.69084	1.72006	138.53	0.999798	0.999529	0.996382	◯
Afadin	MLLT4	P55196-2	1173;1189;1172;1172;1189;1188	Y									-0.715331	-0.72655	-0.996005		-0.828235	-0.83184	-1.04686	-0.929466									81.655		0.984629	0.975315	◯
Double-stranded RNA-specific adenosine deaminase	ADAR	P55265-5	694;944;963;989;1032	Y	-1.50117	-1.40465	-0.94444	-1.27264	0.186072	0.225478	-0.774712	-1.0335	-1.39357	-1.41161	-2.46202	-2.35856	-1.60886	-1.79627	-0.270514	-0.21031	-0.0769367	-0.245999	-0.722381	-0.820985	-1.50798	-1.20206	-0.859285	-0.78753	77.428	1	1	1
Double-stranded RNA-specific adenosine deaminase	ADAR	P55265-5	927;1177;1196;1222;1265	Y																									66.577		1	1
Breast cancer anti-estrogen resistance protein 1	BCAR1	P56945	128	Y	-0.213586	-0.155342	0.390167	0.35848	0.259194	0.199769	-0.214189	0.411028	0.48474	0.187239	-0.222563	-0.029151	0.684691	0.828461	0.399133	0.346788									130.76	1	1	1	◯
Claudin-2	CLDN2	P57739	224	Y	0.240281	0.607188	1.41932	1.088	0.815243	0.901196	2.1061	2.38751	2.62618	2.45818	0.225537	0.122904	1.67036	1.02266	0.668637	0.604447	0.760688	0.831202	1.3103	1.56837	0.0137863	0.147237	1.01961	0.713832	134.69	0.997063	0.997542	0.997546	◯
Claudin-2	CLDN2	P57739	194	Y	-0.784305	-1.07759	2.86293	1.03584	0.0546589	-1.02052	2.82567	2.13679	2.27895	2.28112	-1.70666	-1.78033	2.37202	0.673552	-0.671628	-2.53095	-0.898213	-1.14919	2.20953	2.03913	-0.901617	-1.72342	2.25315	0.963813	238.57	0.978936	0.852662	0.943187	◯
Claudin-2	CLDN2	P57739	195	Y																									166.38	0.558827	0.822078	0.489463	◯
Claudin-2	CLDN2	P57739	198	Y	0.0960722	0.0996828	3.69687	2.13438	1.19218	0.476535	2.37609	2.34871									-0.519142	-0.557615	0.996476	1.00216	-0.659474	-1.06679	2.39781	1.29283	293.48	1		1	◯
Anthrax toxin receptor 2;Anthrax toxin receptor 1	ANTXR2;ANTXR1	P58335-2	277;380;380;382	Y																									90.602	0.91005	0.962834		◯
Triosephosphate isomerase	TPI1	P60174-1	209;246	Y																									39.213	0.984408			◯
Cortexin-1	CTXN1	P60606	79	Y									0	0.17403	-0.663954	-0.584565	-0.384133	-0.331503	-0.116631	0.144737	-1.35352	-1.29487	-0.82838	-0.879933	-1.82404	-2.09692	-1.58769	-1.63567	90.8	1	1	1	◯
Actin, cytoplasmic 2;Actin, cytoplasmic 2, N-terminally processed;Actin, cytoplasmic 1;Actin, cytoplasmic 1, N-terminally processed;Beta-actin-like protein 2;Actin, gamma-enteric smooth muscle;Actin, alpha skeletal muscle;Actin, alpha cardiac muscle 1;Actin, aortic smooth muscle	ACTG1;ACTB;ACTBL2;ACTG2;ACTA1;ACTC1;ACTA2	P63261;P63267	188;188;189;189;190;190;190	Y																									34.578		0.998056		◯
Actin, cytoplasmic 2;Actin, cytoplasmic 2, N-terminally processed;Actin, cytoplasmic 1;Actin, cytoplasmic 1, N-terminally processed	ACTG1;ACTB	P63261	294;294	Y	-1.41317	-1.37702	-1.27308	-1.19527	-0.85772	-0.641214	-1.74639	-1.41976	1.13473	1.05708	1.00235	1.07717	1.26727	1.3111	1.80336	1.85053	1.97566	1.97984	0.496772	0.651496	0.868587	0.839892	1.02072	1.05981	150.81	0.996508	0.999593	0.99728	◯
Actin, cytoplasmic 2;Actin, cytoplasmic 2, N-terminally processed;Actin, cytoplasmic 1;Actin, cytoplasmic 1, N-terminally processed;Actin, gamma-enteric smooth muscle;Actin, alpha skeletal muscle;Actin, alpha cardiac muscle 1;Actin, aortic smooth muscle	ACTG1;ACTB;ACTG2;ACTA1;ACTC1;ACTA2	P63261;P63267	53;53;54;55;55;55	Y	0.671592	0.498082	0.384158	0.371609	0.910659	0.71544	0.684117	0.934733	1.84217	1.72439	1.28914	1.28677	0.856776	0.785416	1.49927	1.5232	0.134445	0.0330553	0.379887	0.503256	0.0333176	0.133552	-0.0517874	-0.00103092	151.99	0.991237	0.99903	0.999417	◯
Actin, cytoplasmic 2;Actin, cytoplasmic 2, N-terminally processed;Actin, cytoplasmic 1;Actin, cytoplasmic 1, N-terminally processed	ACTG1;ACTB	P63261	198;198	Y	-0.514916	-0.588453	-0.701016	-0.786388	0.110289	-0.0777235	-0.498074	0.213352	1.815	1.79669	1.12593	1.1678	1.25203	1.29177	1.73628	1.73189	-0.214039	-0.372382	-0.419697	-0.363369	-0.805393	-0.69542	-1.01793	-0.951267	149.9	0.998474	0.748868	0.996656	◯
Actin, cytoplasmic 2;Actin, cytoplasmic 2, N-terminally processed;Actin, cytoplasmic 1;Actin, cytoplasmic 1, N-terminally processed	ACTG1;ACTB	P63261	166;166	Y																	-1.04904	-1.06944	-1.5641	-1.5703	-1.5951	-1.57613	-1.49699	-1.63543	97.532			0.996821	◯
Proteasome subunit alpha type-6	PSMA6	P60900	23	Y																	0.45466	0.438047	0.463455	0.613072	-0.116378	0.168866	-0.219974	-0.260557	86.908		1	1	◯
Proteasome subunit alpha type-6	PSMA6	P60900	103	Y	1.27696	1.27722	2.11945	2.36816	1.68328	1.55115	0.457328	0.350371									1.62515	1.58301	0.666861	0.710536	1.21392	1.57068	1.69652	1.78127	103.02	0.697008	0.450757	0.870636	◯
Protein S100-A10	S100A10	P60903	25	Y	2.74965	2.71925	2.33891	2.36825	1.90922	1.87048	2.59912	2.71975	2.11823	1.94703	1.88031	1.95884	1.78821	1.70986	1.04673	1.02088	1.0035	0.902823	1.83103	1.69174	1.8377	2.1361	1.52859	1.61061	84.48	0.999548	0.99987	0.99963	◯
Ras-related protein Rab-8B;Ras-related protein Rab-8A	RAB8B;RAB8A	Q92930	5;5	Y									0.687032	0.689821	0.74207	0.744432	1.12159	1.51942	1.3067	1.29511									51.784	0.769899	0.806796	0.803526	◯
Ras-related protein Rab-8B;Ras-related protein Rab-8A	RAB8B;RAB8A	Q92930	7;7	Y																									40.937	0.99233		0.998693	◯
Ras-related protein Rab-2A	RAB2A	P61019	3	Y	0.350199	0.437035	1.61127	1.44995	1.13473	1.14829	0.824186	0.843604																	68.114	0.999989	0.999989	0.999981	◯
Actin-related protein 3	ACTR3	P61158	16	Y	0.680935	0.54849	0.401275	0.696579	0.586575	0.551777	0.547576	0.507207									1.08427	1.06874	0.834364	0.958334	1.00566	1.1508	1.12738	1.32486	150.53	0.976554	0.982906	0.975228	◯
Actin-related protein 3	ACTR3	P61158	231	Y									-0.382823	-0.284833	-1.16355	-1.04511	-0.547285	-0.692082	-0.600882	-0.633976									62.335	0.786739	0.570971	0.617643	◯
40S ribosomal protein S3a	RPS3A	P61247	133	Y																									36.472		0.999835
Proteasome activator complex subunit 3	PSME3	P61289	196;209	Y																									36.16		0.999551
60S ribosomal protein L15	RPL15	P61313	59	Y	0.514648	0.469074	-0.865736	-1.06461	0.152671	-0.0106945	0.436962	0.614033	0.834134	0.68282	1.03336	0.745711	-0.17262	-0.628746	0.475394	0.337453	0.840179	0.579804	1.10225	0.947144	1.35429	1.13375	0.256499	-0.15902	99.259	0.999994	0.999987	0.999934	◯
Protein mago nashi homolog;Protein mago nashi homolog 2	MAGOH;MAGOHB	P61326	40;42	Y	0.0326357	0.164009	0.576698	0.615979	1.68299	1.49046	0.143752	0.348303	0.533092	0.493163	0.466443	0.689776	1.32862	1.24365	2.06994	2.14865	1.07495	1.03129	-1.14932	-0.835124	-0.256331	-0.119371	0.230955	0.429912	68.186	0.943633	0.88905	0.980841	◯
60S ribosomal protein L27	RPL27	P61353	49	Y																									131.91		1	1	◯
10 kDa heat shock protein, mitochondrial	HSPE1	P61604	76	Y	0.636142	1.04991	1.54757	1.76271	0.733931	0.810732	0.922222	0.672332									1.72234	1.50363	0.711158	0.420329	0.483368	0.60688	0.648014	0.699203	103.73	0.999853	0.999995	0.999862	◯
60S ribosomal protein L37	RPL37	P61927	39	Y																									25.187		1
Heterogeneous nuclear ribonucleoprotein K	HNRNPK	P61978-3	256;280;280	Y	-1.90667	-1.78215	-1.30229	-1.41711	-0.497849	-0.853461	-1.34305	-1.29202	-1.79848	-1.90267	-2.38279	-2.20285	-1.76839	-2.01267	-0.818169	-0.756028	-0.835669	-0.895643	-1.96263	-1.85891	-1.98827	-2.03397	-1.89417	-1.95433	66.088	0.999978	1	1	◯
Heterogeneous nuclear ribonucleoprotein K	HNRNPK	P61978-3	299;323;323	Y																									43.277		1	1	◯
14-3-3 protein gamma;14-3-3 protein gamma, N-terminally processed	YWHAG	P61981	133	Y																									27.137	0.99997			◯
Ras-related protein R-Ras2	RRAS2	P62070	105	Y																									53.465	0.99999	0.999904	0.999794
Serine/threonine-protein phosphatase PP1-alpha catalytic subunit	PPP1CA	P62136	306	Y	0.184128	0.165207	0.535824	0.515822	0.838654	0.593194	0.715354	0.946827	1.80675	1.85074	1.0214	1.04143	1.40729	1.70157	1.7586	1.73209	1.16101	1.20482	1.06908	1.14176	0.277397	0.532458	0.812897	1.01978	126.8	0.999966	0.999982	0.999867	◯
Serine/threonine-protein phosphatase PP1-beta catalytic subunit	PPP1CB	P62140	306	Y									0.737436	0.729519	0.0486097	0.268214	0.80069	0.845623	0.707746	0.447592	0.237243	0.159515	0.516904	0.535667	-0.139742	0.00889015	0.536626	0.444223	107.71	0.941523	0.959526	0.959218	◯
26S protease regulatory subunit 4	PSMC1	P62191	25	Y																									31.673	0.999154	0.999702	0.999144	◯
40S ribosomal protein S8	RPS8	P62241	83	Y																									74.363		0.999997		◯
14-3-3 protein epsilon	YWHAE	P62258-2	109;131	Y	-0.251425	-0.0321398	-0.164263	-0.118946	1.1999	1.23081	0.609051	0.861831	-0.65017	-0.580566	-1.40803	-1.31407	-1.22493	-0.991973	0.147418	0.189728									135.15	1	1	1	◯
40S ribosomal protein S11	RPS11	P62280	99	Y	-1.5837	-1.69295	-1.5765	-1.75663	-0.740976	-0.91592	-1.76518	-1.84634																	41.149	1	1	1
40S ribosomal protein S11	RPS11	P62280	92	Y																									41.926		0.999945		◯
26S protease regulatory subunit 10B	PSMC6	P62333	207	Y																									67.482		0.999541	0.937319	◯
60S ribosomal protein L7a	RPL7A	P62424	181	Y	0.546395	0.618861	0.679692	0.77364	0.667361	0.651603	0.376607	0.64762																	44.693	1	1	1	◯
40S ribosomal protein S4, Y isoform 2;40S ribosomal protein S4, X isoform	RPS4Y2;RPS4X	Q8TD47	149;149	Y																									23.711	0.793854
Actin, gamma-enteric smooth muscle;Actin, alpha skeletal muscle;Actin, alpha cardiac muscle 1;Actin, aortic smooth muscle	ACTG2;ACTA1;ACTC1;ACTA2	P63267	70;71;71;71	Y																									35.254			0.963961	◯
Histone H4	HIST1H4A	P62805	73	Y									2.26417	2.12834	-0.501151	-0.404973	-0.261494	-0.0514536	0.740445	0.470129	0.483001	0.193613	1.73815	1.93244	-0.332713	-0.0613508	-0.453825	-0.490817	132.01		0.999231	0.998799	◯
Histone H4	HIST1H4A	P62805	52	Y	0.527578	0.434211	-0.0995855	0.170047	0.0291519	0.335307	-0.122382	0.798232																	66.714	0.999939	1	0.999982	◯
Histone H4	HIST1H4A	P62805	89	Y	1.603	1.90694	0.412297	0.636381	2.15072	2.00629	1.09362	1.08024	2.53484	2.66724	2.6735	2.86466	1.99497	2.08031	3.17046	3.19577	2.33071	2.34279	1.60759	1.7736	1.96832	2.06139	1.15284	1.18194	116	1	1	1	◯
Histone H4	HIST1H4A	P62805	99	Y	-1.98155	-1.83	-1.46726	-1.73246	-1.15723	-1.10159	-0.856151	-0.0572929	0.436936	0.490039	-1.57256	-1.63751	-1.29217	-1.47395	-0.741239	-0.845899	-2.78023	-3.21812	-1.31783	-1.21823	-3.78249	-3.70897	-4.08324	-4.14549	104.43	0.99939	0.999945	0.999986	◯
Ras-related protein Rab-1B;Ras-related protein Rab-1A	RAB1B;RAB1A	Q9H0U4	77;80	Y																									70.93			0.993105	◯
Ras-related protein Rab-1B;Ras-related protein Rab-1A	RAB1B;RAB1A	Q9H0U4	109;112;48	Y																									39.294	0.810467
60S ribosomal protein L23	RPL23	P62829	38	Y									0.516401	0.423682	1.07664	0.94967	0.761577	0.83535	0.683214	0.74903	0.947087	0.791289	0.29612	0.263082	1.18202	1.50271	1.00959	0.851378	94.144	0.999992	0.999999	0.999999	◯
60S ribosomal protein L30	RPL30	P62888	27	Y	0.236394	0.174107	-0.480067	-0.457094	0.0762644	-0.170037	-0.29118	-0.116121	-0.516046	-0.606441	-0.619496	-0.465842	-1.02832	-0.860271	-0.652922	-0.66015	0.992081	0.865397	1.07385	1.02431	1.1459	1.29763	0.958346	0.990662	39.247	0.9934	0.993645	0.993675	◯
60S ribosomal protein L10a	RPL10A	P62906	11	Y																									92.111	0.999979	0.999996	1	◯
60S ribosomal protein L8	RPL8	P62917	133	Y	-0.33438	-0.435163	-0.101581	-0.10772	1.06488	0.943245	0.837066	0.718398																	129.22	0.961864			◯
60S ribosomal protein L8	RPL8	P62917	67	Y																									27.71	1
Peptidyl-prolyl cis-trans isomerase A;Peptidyl-prolyl cis-trans isomerase A, N-terminally processed	PPIA	P62937	79	Y	1.26028	1.19409	-0.195574	-0.185162	1.57412	-0.262139	3.59604	2.01952									0.934734	1.4054	3.23725	3.09768	1.61101	1.59047	0.346244	0.47678	182.84	0.997836	0.965733	0.999764	◯
Growth factor receptor-bound protein 2	GRB2	P62993-2	168;209	Y	-0.0324097	0.210418	-0.151743	0.0171394	-0.510129	-0.296834	0.187063	-0.167222	-0.284345	-0.0229034	-0.153213	0.0104227	-0.734231	-0.380601	-0.396899	-0.92883									79.92	0.999964	0.999287	0.99933	◯
Transformer-2 protein homolog beta	TRA2B	P62995	235;135	Y																									48.603		0.919141	0.900852	◯
Transformer-2 protein homolog beta	TRA2B	P62995	236;136	Y																									99.786			0.934831	◯
Guanine nucleotide-binding protein G(s) subunit alpha isoforms short;Guanine nucleotide-binding protein G(s) subunit alpha isoforms XLas	GNAS	P63092-3	324;325;339;968;982	Y																									70.211	1
14-3-3 protein zeta/delta	YWHAZ	P63104	128	Y																									121.06	1	1	1	◯
40S ribosomal protein S21	RPS21	P63220	53	Y																									38.332		0.867807		◯
Guanine nucleotide-binding protein subunit beta-2-like 1	GNB2L1	P63244	52	Y	-0.144292	0.174746	0.482159	0.57377	0.350978	0.473116	0.589408	0.875402																	63.102	0.993047		0.998352	◯
Nuclease-sensitive element-binding protein 1	YBX1	P67809	138	Y																									45.599		0.999997
Putative elongation factor 1-alpha-like 3;Elongation factor 1-alpha 1;Elongation factor 1-alpha 2	EEF1A1P5;EEF1A1;EEF1A2	Q5VTE0	141;141;141	Y	0.821357	1.31574	2.06	2.30919	1.49301	2.32235	1.77593	0.940861	1.30352	2.14683	1.92816	2.04317	0.691279	1.6907	2.38102	3.05801	1.41142	1.80188	1.82035	1.86576	0.0402298	0.782506	1.10936	1.71648	155.02	0.997924	0.998555	0.999451	◯
Putative elongation factor 1-alpha-like 3;Elongation factor 1-alpha 1	EEF1A1P5;EEF1A1	Q5VTE0	177;177	Y	0.0608225	-0.0755253	-0.152907	-0.119334	0.964714	0.795228	0.331231	0.513049	0.922152	0.749875	-0.105008	0.163977	0.364677	0.492856	1.06948	0.994834	2.09861	2.03293	1.72087	1.67302	1.32911	1.45346	1.38576	1.5951	83.114	0.993044	0.993961	0.997364	◯
Tubulin alpha-4A chain;Tubulin alpha-1C chain;Tubulin alpha-1A chain;Tubulin alpha-1B chain;Tubulin alpha-3C/D chain;Tubulin alpha-8 chain;Tubulin alpha chain-like 3	TUBA4A;TUBA1C;TUBA1A;TUBA1B;TUBA3C;TUBA8;TUBAL3	P68366	103;103;103;103;103;103;103;70;110	Y	-0.101327	-0.299169	-0.331141	-0.33565	0.98009	0.422057	0.121196	-0.147325	-0.799343	-1.09081	-1.28616	-1.57157	-1.71505	-2.69883	0.24522	0.350604	0.378403	0.339759	0.0192499	-0.11165	-0.272578	-0.445367	-0.446056	-0.432083	142.93	1	1	1	◯
Tubulin alpha-4A chain;Tubulin alpha-1C chain;Tubulin alpha-1A chain;Tubulin alpha-1B chain;Tubulin alpha-3C/D chain	TUBA4A;TUBA1C;TUBA1A;TUBA1B;TUBA3C	P68366	161;161;161;161;161;161	Y	-0.873148	-1.32979	-1.00535	-1.35144	0.0612783	-0.658391	-0.197989	0.0880651	0.411144	0.480353	-0.716686	-0.958951	-1.02547	-1.00406	0.0346508	-0.432866									25.915	0.999811	0.999847	0.999913	◯
Tubulin alpha-4A chain;Tubulin alpha-1C chain;Tubulin alpha-1A chain;Tubulin alpha-1B chain;Tubulin alpha-3C/D chain;Tubulin alpha-8 chain;Tubulin alpha-3E chain	TUBA4A;TUBA1C;TUBA1A;TUBA1B;TUBA3C;TUBA8;TUBA3E	P68366	224;224;224;224;224;224;224;224	Y																									111.67	0.969417			◯
Tubulin alpha-4A chain;Tubulin alpha-1C chain;Tubulin alpha-1A chain;Tubulin alpha-1B chain;Tubulin alpha-3C/D chain;Tubulin alpha-8 chain;Tubulin alpha-3E chain	TUBA4A;TUBA1C;TUBA1A;TUBA1B;TUBA3C;TUBA8;TUBA3E	P68366	357;357;357;357;357;357;357;357	Y	-1.26218	-0.924403	-0.574197	-0.893484	-0.328049	-0.176818	-0.550975	-0.586541	0.117045	0.113169	-0.492967	-0.492136	-0.0803814	-0.0622139	0.474832	0.463712	0.799462	0.944383	0.489662	0.689138	-0.025754	0.0504036	0.306775	0.475108	126.4	0.999955	0.999928	0.99992	◯
Tubulin alpha-4A chain;Tubulin alpha-1C chain;Tubulin alpha-1A chain;Tubulin alpha-1B chain;Tubulin alpha chain-like 3	TUBA4A;TUBA1C;TUBA1A;TUBA1B;TUBAL3	P68366	312;312;312;312;279;319	Y																									50.853	1	1	1	◯
Tubulin beta-4B chain	TUBB4B	P68371	50	Y																									31.294		0.826855		◯
Histone H3.2;Histone H3.1t;Histone H3.3;Histone H3.1;Histone H3.3C	HIST2H3A;HIST3H3;H3F3A;HIST1H3A;H3F3C	Q71DI3	42;42;42;42;41	Y	-0.4287	-0.213388	-0.170844	-0.32025	0.0397348	0.243561	0.578411	1.21735	0.679765	0.804689	-1.3357	-1.11791	-0.917711	-0.79613	-0.369461	-0.285458	-0.93684	-1.01069	-0.132262	0.208925	-1.68905	-1.61059	-1.42263	-1.62679	99.962	1	1	1	◯
Coxsackievirus and adenovirus receptor	CXADR	P78310-2	318;318	Y																									130.84	0.998024		0.998347	◯
Immunoglobulin-binding protein 1	IGBP1	P78318	277	Y																									41.981		1	1	◯
Eukaryotic translation initiation factor 4 gamma 2	EIF4G2	P78344-2	29;29	Y																									91.221		1	1
Casein kinase I isoform gamma-1;Casein kinase I isoform gamma-2;Casein kinase I isoform gamma-3	CSNK1G1;CSNK1G2;CSNK1G3	Q9HCP0-2	205;206;205;203;203;203	Y									-0.138485	-0.174775	-0.572953	-0.505671	-0.189755	-0.352668	-0.417663	-0.447561									33.18	1	1	1
Protein jagged-1	JAG1	P78504	1139	Y																									64.691	0.99999	0.999815		◯
Protein jagged-1	JAG1	P78504	1176	Y																									48.111		0.903831		◯
DNA-dependent protein kinase catalytic subunit	PRKDC	P78527-2	3378;3378	Y																									57.271	1	1	1	◯
Interleukin-13 receptor subunit alpha-1	IL13RA1	P78552	402	Y																									28.4	0.959807	0.981338	0.90871	◯
Interleukin-13 receptor subunit alpha-1	IL13RA1	P78552	405	Y	1.13656	0.988501	-0.699179	-0.69413	-1.13362			-1.05128	0.818439	0.783544	1.17265	1.09615	-0.0438175	0.0135984	-0.239269	-0.287523	-1.09685	-1.32432	0.0656633	0.0700645	0.77887	0.751527	-0.94067	-0.894636	70.225	0.999995	0.999992	0.999999	◯
G-protein-signaling modulator 2	GPSM2	P81274	146	Y																									93.206			1	◯
Protein FAM189B	FAM189B	P81408-2	265;361	Y																									28.817	0.999907			◯
Enhancer of rudimentary homolog	ERH	P84090	92	Y	-0.495661	-0.683907	0.580944	-0.251291	1.56111	1.60322	0.119936	0.494247	-0.521833	-0.419199	-1.33269	-1.19998	0.192594	-0.651855	1.22475	1.42967	0.933015	0.717843	-0.871943	-0.910206	-1.44533	-1.25001	-0.472693	-1.02115	40.537	1	1	1	◯
Serine/arginine-rich splicing factor 3	SRSF3	P84103	32	Y																									97.9	0.997207	0.999196	0.984474	◯
Serine/arginine-rich splicing factor 3	SRSF3	P84103	33	Y																									71.038		0.983431		◯
Vacuolar fusion protein CCZ1 homolog;Vacuolar fusion protein CCZ1 homolog B	CCZ1;CCZ1B	P86791	380;380	Y																									80.859			1	◯
Ephrin-B1	EFNB1	P98172	313	Y									-1.05748	-0.972516	-0.816658	-1.12704	-3.04458	-3.50003	-4.23283	-3.98617	-3.16398	-3.45716	-0.66756	-0.828875	-0.360033	-0.717337	-3.01061	-2.94905	167.55	1	1	1	◯
Ephrin-B1	EFNB1	P98172	317	Y	-1.66301	-1.95972	-2.65095	-2.57531	-2.90743	-2.69781	-1.60501	-2.65212	0.603876	0.304335	0.394764	0.258344	-0.630364	-0.567841	-0.521765	-0.475579	-2.46796	-2.36431	-1.26809	-1.29466	-1.18043	-1.29326	-2.06	-1.97972	167.55	1	1	1	◯
Putative RNA-binding protein 3	RBM3	P98179	125	Y									0.372316	0.592119	0.176641	0.319305	-0.312248	-0.184971	0.399029	0.390219									66.837		0.860211	0.465713	◯
Calcium-transporting ATPase type 2C member 1	ATP2C1	P98194-2	452;436;452;436;452;452	Y									1.15986	0.783434	-1.31058	-1.20178	0.722318	-0.25995	-0.712797	-0.879002	0.630755	0.696689	1.80685	2.09351	0.161147	0.295526	1.73345	1.40244	99.026	0.959346	0.987178	0.999537	◯
Calcium-transporting ATPase type 2C member 1	ATP2C1	P98194-2	446;430;446;430;446;446	Y	1.69405	1.64193	3.38411	2.27988	2.45931	2.14891	2.1481	2.56474	1.4219	1.58367	1.04721	0.864883	2.77212	2.11575	1.53631	1.46004	1.51597	1.71322	1.50923	1.76982	1.08724	1.23859	2.66165	2.29074	152.79	1	1	1
Cytochrome c	CYCS	P99999	98	Y																									63.842	1	1	1	◯
Vigilin	HDLBP	Q00341	437	Y	-0.958426	-0.798135	-0.50834	-0.44636	-0.810085	-0.650909	-1.21439	-1.44184									-0.0568161	-0.112861	-0.440901	-0.321583	-0.422445	-0.39344	0.0468493	0.202159	82.651	1	1	1	◯
Cyclin-dependent kinase 5	CDK5	Q00535-2	15;15	Y	1.36033	1.15254	1.4727	1.1036	1.58279	1.74087	1.61535	2.0761	2.22731	1.66095	0.997899	0.879068	1.12569	0.900557	1.2476	1.38386	0.874018	0.626955	0.673548	0.758609	0.528306	0.467971	0.482281	0.352383	136.42	0.997279	0.992575	0.988332	◯
Cyclin-dependent kinase 16;Cyclin-dependent kinase 17	CDK16;CDK17	Q00536	176;203	Y	3.57775	3.29537	3.81461	3.31796	4.32831	4.36709	4.20336	4.36885	4.93371	4.84384	4.13471	4.04048	4.74777	4.35616	4.85174	4.8821	3.61367	3.53471	3.45889	3.37033	2.94712	2.77222	3.26768	3.00199	83.075	0.998442	0.997209	0.997879	◯
Clathrin heavy chain 1	CLTC	Q00610-2	1438;1438	Y									0.900435	0.945597	0.127253	0.359543	1.38004	1.49028	0.809853	0.891227	1.81292	1.71872	1.7461	1.75318	1.47346	1.74644	2.08544	2.41569	44.375	0.999973	0.99996	0.999904	◯
Clathrin heavy chain 1;Clathrin heavy chain 2	CLTC;CLTCL1	Q00610-2	1096;1096;1096;1096	Y																									24.219	1	1	1	◯
Clathrin heavy chain 1	CLTC	Q00610-2	1513;1513	Y	-1.90128	-1.78769	-1.43269	-1.47216	-1.20271	-1.08219	-1.74201	-1.21063	-1.20183	-1.29194	-1.86819	-1.59277	-1.26685	-1.1452	-1.23226	-1.03392									91.726	1	1		◯
Heterogeneous nuclear ribonucleoprotein U	HNRNPU	Q00839-2	308;327	Y																	1.4384	1.27833	1.79498	1.80268	0.764366	1.02634	1.10855	0.932155	18.328			0.988706
Heterogeneous nuclear ribonucleoprotein U	HNRNPU	Q00839-2	247;266	Y	-0.481953	-0.604008	0.157217	-0.418581	1.63313	0.717665	1.46636	1.05133	0.940977	0.839253	-0.250893	-0.252517	0.484922	0.441451	1.56603	1.51869	0.603399	0.476366	0.23543	0.384788	-1.14847	-1.07763	-0.613349	-0.514603	135.83	0.983497	0.966261	0.686347	◯
Spectrin beta chain, non-erythrocytic 1	SPTBN1	Q01082	2249	Y									1.10364	1.08516	1.30188	1.18713	1.37087	1.38863	0.951885	0.842595									111.99	0.974506	0.970308		◯
Spectrin beta chain, non-erythrocytic 1	SPTBN1	Q01082;Q01082-3	1680;1680;1667	Y									-1.5974	-1.79438	-0.463536	-0.343464	-1.06051	-1.12658	-1.97436	-2.08605									81.429		1	1	◯
Serine/arginine-rich splicing factor 2	SRSF2	Q01130	115	Y																									101.79		1	0.999999	◯
Serine/arginine-rich splicing factor 2;Serine/arginine-rich splicing factor 8	SRSF2;SRSF8	Q01130	44;44;44	Y																									16.299		1	1	◯
Exosome component 10	EXOSC10	Q01780	718	Y																									19.565		0.999007		◯
Desmocollin-2	DSC2	Q02487	853	Y																									85.936	0.999999	0.999991	0.999998	◯
Desmocollin-2	DSC2	Q02487	839	Y	-0.264176	-0.315644	-1.76108	-1.62511	-1.36938	-1.46072	-1.39159	-1.16593	-1.00227	-1.14523	0.0882053	0.232297	-1.42858	-1.43695	-0.781813	-0.683905	-1.89985	-2.198	-2.47511	-2.37515	-0.815302	-0.623236	-2.50846	-2.7812	145.47	1	1	1	◯
60S ribosomal protein L18a	RPL18A	Q02543	63	Y																									110.73			0.999898	◯
Nucleobindin-1	NUCB1	Q02818	179	Y	1.50896	1.65667	0.71363	0.73902	-0.369553	-0.463364	0.26652	0.369536	0.0299377	-0.025856	1.17565	1.3246	0.308309	0.322022	-0.99496	-0.947103	-1.34571	-1.60705	-0.713831	-0.937141	0.529288	0.720303	-0.297898	-0.429993	75.759	1	1	1	◯
Caveolin-1	CAV1	Q03135	25	Y																	0.842624	0.493391	-1.66049	-1.63274	-1.5137	-1.32497	-1.47195	-1.35462	79.265		1	1	◯
Caveolin-1	CAV1	Q03135	42;11	Y																									35.182			0.999965	◯
Caveolin-1	CAV1	Q03135	14	Y	-1.6885	-1.74652	-1.8626	-1.83365	-0.049613	-0.654444	-1.46771	-1.50974									1.17957	1.39559	0.33283	0.524417	-0.1717	0.0249329	0.300497	0.306993	172.05	0.997197	0.997425	0.999404	◯
Lamin-B2	LMNB2	Q03252	299	Y									0.050518	0.149035	-0.44842	-0.350918	0.406808	0.39462	0.675026	0.756172	-0.248321	-0.473062	-1.32535	-1.4625	-1.6645	-1.75721	-1.33124	-1.37101	117.41	0.654822	0.998357	0.997111	◯
Single-stranded DNA-binding protein, mitochondrial	SSBP1	Q04837	99	Y	0.37426	0.489654	1.18082	1.21905	0.716924	0.565921	1.481	1.79523	1.82574	1.88216	0.564162	0.794989	1.35259	1.48108	0.922966	0.861484	0.719625	0.595341	1.50145	1.5719	0.361903	0.602535	1.0897	1.24772	92.331	0.999954	1	0.99995	◯
Single-stranded DNA-binding protein, mitochondrial	SSBP1	Q04837	101	Y																									88.29	0.998686	0.999116	0.999814	◯
Sialomucin core protein 24	CD164	Q04900-4	175;181;194	Y									-3.08376	-3.22903	-2.71584	-2.60384	-2.47299	-2.69048	-2.9878	-3.03009									73.844	0.999981	0.999919	0.999855	◯
Tyrosine-protein phosphatase non-receptor type 12	PTPN12	Q05209	64	Y																									64.028	0.999999		0.999983	◯
Focal adhesion kinase 1	PTK2	Q05397-2	752;925	Y	0.398169	0.506171	1.52312	1.88987	1.14648	1.20234	1.40366	0.0926704	1.407	1.5119	0.613014	0.675487	1.46235	2.00894	1.27987	1.32566									107.09	0.999683	0.980962		◯
Focal adhesion kinase 1	PTK2	Q05397-2	13;194;13;13	Y																									33.296	0.991004
Focal adhesion kinase 1	PTK2	Q05397-2	418;570;418;418	Y	2.04827	-0.964079	3.00236	-0.627216	3.50119	3.52973	1.78943	1.37147	2.09615	1.89618	2.13791	2.16533	2.37303	2.64209	3.5297	3.82334	2.63907	2.51926	0.891075	0.820444	1.22586	1.26363	1.31484	1.39474	148.37	1	1	1	◯
Focal adhesion kinase 1	PTK2	Q05397-2	424;576;424;424	Y	1.85453	2.18009	2.37057	3.21536	3.3681	3.19128	1.70351	1.8619	2.33331	2.49956	2.58002	2.80685	2.91199	3.77915	4.34247	4.13413	4.47918	3.65586	1.81216	1.84214	2.19117	2.78894	2.6607	3.33755	162.87	0.989753	0.990551	0.996034	◯
Focal adhesion kinase 1	PTK2	Q05397-2	425;577;425;425	Y	-1.07366	-0.917544	0.496789	1.14368	1.96876	0.530297	-0.93295	-0.777163	0.413808	0.588696	0.537108	0.578901	1.43576	2.45705	2.71396	1.8082	2.64065	1.27158	0.531135	0.347661	0.481026	0.754765	1.61755	2.135	87.471	0.816497	0.904207	0.875529	◯
Protein kinase C delta type;Protein kinase C delta type regulatory subunit;Protein kinase C delta type catalytic subunit	PRKCD	Q05655	313	Y	2.36855	2.40128	4.0416	3.98177	3.72843	4.40451	2.6711	2.61908	3.67592	3.48181	2.82169	2.82024	4.45389	4.67	4.37829	5.00732	4.46115	4.80957	3.5909	3.46725	2.89839	2.92541	4.35821	4.60358	270.43	1	1	1	◯
Protein kinase C delta type;Protein kinase C delta type regulatory subunit;Protein kinase C delta type catalytic subunit	PRKCD	Q05655	374	Y	0.116875	0.280493	0.817251	0.902704	2.1495	2.09777	0.940854	-0.60761	-1.25612	-1.23929	-2.2926	-2.28209	-1.12658	-0.928026	0.854371	0.970134	0.376858	0.173478	-1.694	-1.71882	-2.91532	-2.48324	-1.75444	-1.51855	99.519	1	1	1	◯
Protein kinase C delta type;Protein kinase C delta type regulatory subunit;Protein kinase C delta type catalytic subunit	PRKCD	Q05655	334	Y	-0.0597162	-0.0497656	2.18562	1.19418	1.7627	3.61396	0.23527	0.862979	1.38337	1.22276	0.627136	0.854048	2.46279	2.79594	3.07924	3.97742	3.01257	3.34079	-0.237132	0.0134993	-0.277329	-0.395858	2.33707	1.939	231.22	0.983289	0.957827	0.981755	◯
Tyrosine-protein phosphatase non-receptor type 11	PTPN11	Q06124-2	580;584	Y	3.79446	0.374642	1.95564	0.376875	1.79633	1.62169	-0.138551	0.145575	1.73609	1.03544	4.32211	1.00453	2.93844	1.91025	2.80471	2.62926	1.90006	1.77867	0.732744	0.429048	3.20779	0.487878	2.20164	1.30222	163.54	1	1	1	◯
Tyrosine-protein phosphatase non-receptor type 11	PTPN11	Q06124-2	542;546	Y	1.06276	0.488846	1.11596	0.429192	0.17432	0.475616	-0.107776	-1.1034	1.46717	0.94242	3.62539	1.78862	1.04377	0.381525	0.883305	1.32183	2.17747	1.95279	2.71503	2.23386	2.97874	2.18623	1.93846	1.53276	114.4	0.999993	0.999992	0.999993	◯
Tyrosine-protein phosphatase non-receptor type 11	PTPN11	Q06124-2	62;62;62	Y	2.85478	2.20821	0.904088	0.498029	2.6217	2.64297	1.63092	0.770091	3.09544	2.57716	3.59669	3.10908	2.54593	2.26569	3.61452	3.5861	3.59553	3.37576	2.6714	1.85571	3.68976	3.39545	1.91807	1.59812	274.29	0.99861	0.995624	0.998528	◯
Tyrosine-protein phosphatase non-receptor type 11	PTPN11	Q06124-2	279;279;279	Y	0.144636	0.0615234	-0.103743	-0.0637369	-0.0870447	-0.0108423	-0.554838	-0.886855	0.245926	0.241517	0.365686	0.444323	0.451059	0.635196	0.514417	0.425775									117.89	1	1	1	◯
Glutamine--fructose-6-phosphate aminotransferase [isomerizing] 1	GFPT1	Q06210-2	535;553	Y									-0.360984	-0.641907	-1.51473	-1.52916	-0.596034	-1.0439	0.618658	0.625749									137.42	1	1	1	◯
Tyrosine-protein kinase receptor TYRO3;Tyrosine-protein kinase Mer	TYRO3;MERTK	Q06418	681;749	Y	1.40572	1.46553	1.49425	1.62551	0.635228	0.414398	0.302167	0.603874	-0.59883	-0.812207	0.242385	0.445989	0.356521	0.415281	-0.65773	-0.916621	0.0804653	-0.162717	-0.201918	0.0858335	0.930103	1.10939	0.917905	1.02336	86.559	0.957709	0.948251	0.956237	◯
Tyrosine-protein kinase receptor TYRO3;Tyrosine-protein kinase Mer	TYRO3;MERTK	Q06418	685;753	Y	2.62802	2.60731	0.854324	0.94425	0.641688	0.475879	0.746567	0.95007	0.801801	0.781213	2.50246	2.59695	1.01001	0.924527	0.388108	0.382939	0.326247	-1.71867	0.413477	0.407087	2.34601	2.4188	0.808693	0.696624	115.83	0.995534	0.990553	0.988791	◯
Tyrosine-protein kinase receptor TYRO3;Tyrosine-protein kinase Mer	TYRO3;MERTK	Q06418	686;754	Y																									34.268			0.994214	◯
Amyloid-like protein 2	APLP2	Q06481-5	509;682;694;738;750	Y	2.09557	1.79496	0.362555	0.472766	0.215851	0.185874	0.277635	-0.22178	-0.646302	-0.556159	1.22986	1.34329	-0.221792	-0.313318	-0.774061	-0.656246	-0.463723	-0.55097	-0.81399	-1.11528	1.14195	1.44029	-0.270488	-0.342976	136.49	1	1	1	◯
Amyloid-like protein 2	APLP2	Q06481-5	514;687;699;743;755	Y	0.541714	0.455893	-0.324341	-0.212904	-0.756875	-0.943072	-0.683872	-0.35258	-0.908676	-1.38473	0.259874	0.00289631	-0.806268	-0.997549	-1.11017	-1.27968	-1.52504	-1.58592	-1.74535	-1.16783	0.110315	-0.304853	-1.00847	-1.23936	119.15	0.666315	0.882519	0.756017	◯
Amyloid-like protein 2	APLP2	Q06481-5	516;689;701;745;757	Y									-0.182706	-0.218987	-0.535217	-0.37332	-0.756745	-0.582009	-0.582597	-0.549258	-0.414482	-0.428995	0.00402546	0.0811195	-0.378632	-0.279767	-0.334355	-0.163944	75.848	1	1	1	◯
Peroxiredoxin-1	PRDX1	Q06830	194	Y	-0.899604	-1.30952	-0.0127544	-0.511205	1.25127	0.408764	0.746567	0.758929	0.371571	0.291723	-1.54449	-1.54316	-0.291472	-0.368047	0.633242	0.362163	1.12307	0.619376	0.855892	0.648378	-0.826033	-0.853802	0.00934315	0.120956	30.298	0.999392	0.993282	0.994549	◯
Tight junction protein ZO-1	TJP1	Q07157-2	588;588	Y	-0.318732	-0.0828304	0.470963	0.462896	-0.00781918	0.0537272	-0.154474	-0.0115089																	100.44	0.999389		0.999505	◯
Tight junction protein ZO-1	TJP1	Q07157-2	1452;1532	Y	-0.0259886	0.235881	1.07211	1.01427	0.301003	0.363027	0.0867367	-0.0711737									0.175488	0.0659037	0.0462151	0.0721092	0.354755	0.41885	1.25031	1.41313	52.667	0.790954		0.810497	◯
Tight junction protein ZO-1	TJP1	Q07157-2	1085;1165	Y																									43.34		0.783472		◯
Tight junction protein ZO-1	TJP1	Q07157-2	1281;1361	Y	-1.48011	-1.31716	-0.51093	-0.56685	-1.6882	-2.29827	-2.10494	-1.4461	-1.7811	-2.35215	-1.59229	-1.48277	-1.05801	-1.07811	-2.11546	-2.33584									131.92	0.999985	0.999953	0.999907	◯
Tight junction protein ZO-1	TJP1	Q07157-2	1115;1195	Y																	0.317651	0.39662	0.932942	1.07103	0.847341	1.1147	1.03781	1.07424	64.505			0.998691	◯
Tight junction protein ZO-1	TJP1	Q07157-2	1444;1524	Y	0.00303555	0.182952	0.434705	0.436776	-0.380979	-0.416823	-0.075408	-0.0189428									-1.14736	-1.30428	-0.792422	-0.602534	-0.664083	-0.477068	-0.146971	-0.356864	75.047	0.999999	0.999997	0.999994	◯
Tight junction protein ZO-1	TJP1	Q07157-2	1522;1602	Y																									24.042		0.999961		◯
KH domain-containing, RNA-binding, signal transduction-associated protein 1;KH domain-containing, RNA-binding, signal transduction-associated protein 2	KHDRBS1;KHDRBS2	Q07666-3	401;415;440;346	Y	-4.82141	-4.34876	-3.43532	-4.03605	-1.50812	-0.150228	-2.91181	-4.62975	-1.59686	-1.25006	-2.75243	-2.50267	-1.636	-1.76414	-0.197243	0.767737	0.734064	1.46013	-0.525825	-0.352803	-1.62928	-1.54143	-0.767002	-0.754648	98.679	0.999998	1	0.999995	◯
KH domain-containing, RNA-binding, signal transduction-associated protein 1;KH domain-containing, RNA-binding, signal transduction-associated protein 2	KHDRBS1;KHDRBS2	Q07666-3	404;418;443;349	Y																									47.947	0.917106		0.5	◯
KH domain-containing, RNA-binding, signal transduction-associated protein 1	KHDRBS1	Q07666-3	396;410;435	Y									-1.51178	-1.5531	-2.04942	-2.04724	-1.24522	-1.54736	-1.01808	-0.736811									63.193	0.999966	0.999999	0.999578	◯
Activated CDC42 kinase 1	TNK2	Q07912	284;347;284	Y	-0.278463	-0.157412	-0.36176	0.0808887	-0.00376224	0.18256	-0.21389	-0.740269	-1.2921	-1.19717	-1.28098	-1.3071	-1.1365	-1.00299	-0.799586	-1.12786	-0.923906	-0.746945	-1.10749	-0.63895	-0.732737	-0.663034	-1.17692	-0.999914	135.27	1	1	1	◯
Activated CDC42 kinase 1	TNK2	Q07912	827;905	Y	0.037632	0.0120268	0.194799	0.295038	0.740746	0.837981	0.290347	1.39755	0.967501	1.06404	0.257269	0.113732	0.271267	0.478935	0.875219	0.77934	0.43442	0.235369	0.573691	0.411296	-0.440199	-0.362434	-0.425348	-0.0235272	163.2	0.999156	0.999575	0.999791	◯
Serine/arginine-rich splicing factor 1	SRSF1	Q07955	149;149;149	Y																									47.047			0.999297	◯
Serine/arginine-rich splicing factor 1	SRSF1	Q07955	189	Y	-1.60499	-1.4945	0.141181	0.0654059	-0.952423	-0.371785	-0.365297	-1.50989	-1.50635	-1.32807	-0.875727	-0.663766	-2.36349	-1.94797	-1.01199	1.1636	-1.72153	-1.29232	0.214172	0.115801	-2.96786	-2.39801	-1.75495	-0.720686	190.8	1	1	1	◯
Protocadherin-1	PCDH1	Q08174-3	885;897;897	Y	0.926995	0.875981	-1.47575	-1.03669	-1.2019	-0.901065	0.332388	0.691727																	76.116	0.999998	0.999987	0.999923	◯
Quinone oxidoreductase	CRYZ	Q08257	53	Y																									70.523	0.724804	0.833139	0.877304	◯
Epithelial discoidin domain-containing receptor 1	DDR1	Q08345	484;484;484	Y																	-1.06193	-1.08462	-0.160756	-0.0251494	-0.278652	-0.085185	-0.198388	-0.314939	83.683	1	1	1	◯
Epithelial discoidin domain-containing receptor 1	DDR1	Q08345	520;520	Y	-1.66389	-1.75204	-2.60385	-2.32116	-2.1811	-1.9584	-1.44003	-1.04046	-1.16478	-1.39268	-1.8111	-1.87451	-2.46258	-2.42973	-2.18629	-2.02211	-1.90046	-2.34168	-1.3358	-1.62028	-1.55359	-1.53821	-2.35211	-2.39833	195.38	0.999997	0.999996	0.999996	◯
Epithelial discoidin domain-containing receptor 1	DDR1	Q08345	792;798;755	Y																									82.831			0.999997	◯
Epithelial discoidin domain-containing receptor 1	DDR1	Q08345	796;802;759	Y																									69.509		0.851162	0.970211	◯
Sodium-dependent phosphate transporter 2	SLC20A2	Q08357	354	Y	1.42658	1.2474	-0.838881	-0.51732	-0.685681	-0.505269	-0.334252	-0.888689	-0.528973	-0.56018	0.869873	0.874264	-0.877015	-0.713398	-1.04557	-1.0709	-0.172779	-0.254196	-0.184907	-0.440151	0.224603	1.44467	-0.0585403	0.00938702	88.886	0.999646	0.999954	0.999869	◯
Sodium-dependent phosphate transporter 2	SLC20A2	Q08357	423	Y																									86.135		0.938673		◯
Sodium-dependent phosphate transporter 2	SLC20A2	Q08357	344	Y									-2.13975	-2.98534	-0.97024	-1.59072	-2.44382	-3.06921	-2.86666	-2.518	-3.08098	-3.0756	-2.11368	-2.40333	-0.810626	-1.14755	-2.8418	-2.81081	132.81		0.999997	0.999997	◯
Neuroblast differentiation-associated protein AHNAK	AHNAK	Q09666	160	Y																									107.66	0.997393			◯
Polypeptide N-acetylgalactosaminyltransferase 2;Polypeptide N-acetylgalactosaminyltransferase 2 soluble form	GALNT2	Q10471	99	Y																									44.423		0.999946	0.999895
Rho guanine nucleotide exchange factor 5	ARHGEF5	Q12774	656	Y	2.54426	0.513492	1.42637	0.469857	0.315307	0.135966	0.711699	0.725356	0.772147	0.0522261	1.80143	-0.0796623	0.974302	0.437509	0.237256	0.101024									163.32	0.842629	0.787425	0.484088	◯
Rho guanine nucleotide exchange factor 5	ARHGEF5	Q12774	1370;292	Y	-0.241178	-1.12066	-0.724764	-1.20392	-1.22213	-1.23259	-1.00816	-1.36889																	128.55	0.999997	0.987521	0.999985	◯
Nucleosome-remodeling factor subunit BPTF	BPTF	Q12830-4	1956;1830;1956	Y									0.424048	0.116097	-0.291459	-0.542622	-0.905625	-0.839642	0.0359306	0.0372362									37.942	1	1
Syntaxin-4	STX4	Q12846	115	Y																									74.809			0.987378	◯
Syntaxin-4	STX4	Q12846	251	Y	1.22289	1.25114	1.11099	1.06416	0.577493	0.833475	0.818129	0.84955	1.02719	0.887739	1.22982	1.23856	1.14782	1.16661	0.748156	0.722128									99.419	0.999998	0.999932		◯
Interleukin enhancer-binding factor 3	ILF3	Q12906	809	Y																									18.132		0.942896		◯
Interleukin enhancer-binding factor 3	ILF3	Q12906	891	Y																	-1.70366		-2.16616	-1.7763	-2.54541	-2.19402	-1.74658	-1.79922	65.958	0.810319	0.96325	0.972821	◯
Epidermal growth factor receptor kinase substrate 8	EPS8	Q12929	602	Y	-0.449914	-0.336734	0.360194	0.300968	0.0114689	0.0919037	1.97311	1.77403	1.31304	1.1027	-1.0847	-1.17561	-0.689864	-0.241747	-0.721839	-1.09531	-0.924668	-1.02464	1.07764	1.05741	-1.35573	-1.20322	-0.764813	-0.530478	126.2	0.982511	0.997408	0.999275	◯
Epidermal growth factor receptor kinase substrate 8	EPS8	Q12929	45	Y	-0.262768	-0.101754	0.471062	0.682827	0.972992	0.737533	3.11025	3.24628	2.60313	2.49374	-0.909117	-1.10867	-0.236754	0.20578	0.203102	0.0959034	0.164071	-0.12242	2.06498	1.83569	-0.654607	-1.36349	-0.683577	-0.598277	40.988	1	1	1	◯
Epidermal growth factor receptor kinase substrate 8	EPS8	Q12929	525	Y	1.11353	1.25425	1.59447	1.89363	1.96008	1.79838	3.90678	2.80415	4.24963	4.12913	0.894393	1.34998	1.88536	2.36486	1.68047	1.76557	1.18776	1.22767	3.715	3.61219	0.557135	0.612999	1.26146	1.68602	169.15	1	1	1	◯
Epidermal growth factor receptor kinase substrate 8	EPS8	Q12929	774	Y	-3.2896	-3.16253	-2.9023	-2.70463	-3.29234	-3.36715	-1.22456	-1.11008	1.63992	1.4346	0.607253	0.720617	0.354973	0.607292	-0.28258	-0.235827	0.298347	0.18871	1.57891	1.62733	0.948477	0.964527	0.643061	1.05542	86.581	0.994263	0.989165	0.993086	◯
Heat shock protein 75 kDa, mitochondrial	TRAP1	Q12931	317	Y																	0.180343	-0.0580797	0.161429	0.0220051	-0.919126	-0.949929	-0.0607548	-0.120797	97.443	1	1	1
Disks large homolog 1	DLG1	Q12959-5	348;366;399;366;399;399;399	Y	0.721019	0.648133	1.77276	1.72979	1.61415	1.67325	1.38656	1.22942	0.884234	0.641185	0.0805407	0.0551395	0.899733	0.921376	0.965179	0.81271	2.0406	1.92312	1.68358	1.72598	1.11903	1.37555	2.00462	2.16421	100.2	0.999999	0.999982	0.999999	◯
Disks large homolog 1;Disks large homolog 2	DLG1;DLG2	Q12959-5	702;720;740;742;753;766;775;598;719;758;824	Y																									49.412			1	◯
Unconventional myosin-Ie	MYO1E	Q12965	989	Y																									30.709	0.821217			◯
5'-AMP-activated protein kinase catalytic subunit alpha-1	PRKAA1	Q13131	442;457	Y	0.255906	0.402862	0.294045	0.400688	0.212222	0.172654	0.409197	0.578335																	79.407	0.999962	0.9864	0.997611	◯
Heterogeneous nuclear ribonucleoprotein A0	HNRNPA0	Q13151	180	Y	1.20301	0.978846	1.22035	1.03281	2.35283	1.83486	2.38644	1.52147	0.567661	0.600329	-0.0939178	-0.139205	0.344089	-0.000455856	1.72342	1.75525	0.78852	0.821916	0.0725489	-0.227521	-1.05805	-1.08645	-1.02369	-1.02515	186.47	0.947759	0.999065	0.956283	◯
Heterogeneous nuclear ribonucleoprotein A0	HNRNPA0	Q13151	145	Y																									75.267		1		◯
Serine/threonine-protein kinase PAK 2;PAK-2p27;PAK-2p34;Serine/threonine-protein kinase PAK 1	PAK2;PAK1	Q13177	453;474;474	Y																									74.911			0.999258	◯
26S proteasome non-ATPase regulatory subunit 2	PSMD2	Q13200	554	Y									0.456546	0.43545	-0.0970097	0.0254831	-0.0323973	0.127202	1.20646	1.1633	0.857903	0.855001	0.234769	0.103759	-0.700117	-0.404693	-0.0909204	-0.120055	65.74		0.987257	0.995296	◯
Serine/arginine-rich splicing factor 9	SRSF9	Q13242	70	Y	-2.26172	-2.28193	-1.89998	-2.04016	0.232464	0.00301266	-0.650793	-1.66014	-0.232195	-0.648745	-1.65261	-1.46381	-0.983256	-1.12579	1.40413	1.49864	0.54508	0.552262	-0.685317	-1.4145	-2.71517	-2.27493	-2.56829	-2.59868	124.69	1	1	1	◯
Serine/arginine-rich splicing factor 9	SRSF9	Q13242	17	Y																									98.494	1		0.999996	◯
Serine/arginine-rich splicing factor 6;Serine/arginine-rich splicing factor 4	SRSF6;SRSF4	Q13247	53;53;53;53	Y																									66.818		1	1	◯
Prostaglandin D2 receptor	PTGDR	Q13258	286	Y																									54.924	1		1
Prostaglandin D2 receptor	PTGDR	Q13258	287	Y																									54.924	1		1
Transcription intermediary factor 1-beta	TRIM28	Q13263-2	287;369	Y									0.121983	0.103497	-0.766772	-0.830567	0.0666456	0.0794783	0.28959	0.381999									69.315	1	1	1	◯
Ras GTPase-activating protein-binding protein 1	G3BP1	Q13283	125	Y	-2.33457	-2.36833	-1.49929	-1.73107	-0.68712	-0.392484	-1.46646	-1.61135	-1.07756	-1.54188	-2.30053	-2.24392	-1.53147	-1.83759	-0.795946	-0.563415									97.522	1	1	1	◯
Polyadenylate-binding protein 4	PABPC4	Q13310-2	364;364	Y									-0.925627	-0.774448	-1.11134	-0.976946	-0.162891	-0.108669	0.0660048	0.169065									81.103	0.999592	0.996456	0.999546	◯
Beta-2-syntrophin	SNTB2	Q13425-2	203;203	Y									1.39425	1.52436	1.10455	1.24756	1.93161	2.06848	1.74109	1.66269									45.761	0.998551	0.993967	0.999825
Treacle protein	TCOF1	Q13428-5	15;15;15;15;15;15;15;15	Y																									34.319		1
Golgin subfamily A member 4	GOLGA4	Q13439-3	2141;2148;2148	Y																									70.043			0.990573	◯
Disintegrin and metalloproteinase domain-containing protein 9	ADAM9	Q13443	769	Y	1.32509	1.32381	0.842764	0.897218	0.23137	0.388103	0.768724	0.880086	-0.22347	-0.509444	0.178609	0.200846	-0.0925818	-0.0955915	-0.776104	-0.968138	-0.897907	-1.3586	-0.88564	-0.974748	0.107989	0.0904875	-0.333457	-0.537662	103.27	1	1	1	◯
Disintegrin and metalloproteinase domain-containing protein 9	ADAM9	Q13443	778	Y	-0.370323	-0.387132	-1.85974	-1.59959	-2.37112	-2.41536	-1.75829	-0.507957	0.249725	0.605485	1.65012	1.61094	0.932726	0.957124	0.0851145	0.0614424	-1.70128	-1.49262	-1.25334	-1.22544	0.269727	0.431368	-0.890387	-0.985509	109.96	0.999919	0.999736	0.999942	◯
Disintegrin and metalloproteinase domain-containing protein 9	ADAM9	Q13443	736	Y	0.368984	0.240868	-0.174698	-0.300667	-1.18414	-1.29289	-0.910403	-0.872888	-0.734805	-0.956938	0.363179	0.563635	0.0384007	-0.256697	-1.3319	-1.7005									133.82	0.968077	0.699978		◯
Disintegrin and metalloproteinase domain-containing protein 9	ADAM9	Q13443	815	Y	-0.357285	-0.284764	-0.318398	-0.484135	-0.633266	-0.433413	-0.601141	-0.601028	-1.56318	-1.40775	-0.497391	-0.87513	-1.19744	-1.17308	-0.993244	-1.46142	-1.8993	-1.51054	-1.47807	-1.57821	-1.02731	-0.908245	-1.45924	-1.38123	113.94	0.743846	0.792793	0.772432	◯
Frizzled-5	FZD5	Q13467	576	Y	0.445848	0.442664	-1.54164	-1.2761	-1.86571	-1.57942	-1.37723	-1.5142	-1.70012	-1.98698	-0.464657	-0.446702	-2.28857	-2.20281	-2.6173	-3.63182	-0.0178766	-0.0533094	0.449692	0.562642	1.36859	1.49146	0.320252	0.130617	166.94	0.998905	0.999956	0.998905	◯
Non-receptor tyrosine-protein kinase TNK1	TNK1	Q13470-2	646;651	Y																									69.913		1		◯
GRB2-associated-binding protein 1	GAB1	Q13480	406;406	Y									0.158492	-0.0414333	0.0227652	-1.3136	0.854039	0.125473	-0.811284	-1.03237	-0.542095	-0.74974	0.256482	-0.238317	0.158707	-0.664125	0.928779	0.365797	178.54	0.999853	1	1	◯
GRB2-associated-binding protein 1	GAB1	Q13480	627;657	Y																	-1.47134	-1.21041	-0.272709	-1.11445	0.446062	-1.65523	-0.308044	-1.46331	103.65		0.999999	0.999786	◯
GRB2-associated-binding protein 1	GAB1	Q13480	659;689	Y	3.19847	0.18894	1.89766	0.37568	0.499941	0.304885	0.756231	0.658633	0.755628	0.349772	1.51297	-0.278572	0.971923	0.30901	0.42646	0.401719	0.419084	0.2198	1.44837	0.120259	3.18723	-0.248525	2.07037	0.54211	253.82	1	1	1	◯
Serine/threonine-protein kinase PRP4 homolog	PRPF4B	Q13523	849	Y	1.17825	0.997316	1.18076	1.08617	0.882549	0.989636	0.795612	1.46948	1.76457	1.60655	1.5929	1.47389	2.18038	2.09544	1.81113	1.80048	1.97589	2.01946	1.85374	1.9963	1.75877	1.84989	2.13471	2.31872	246.4	0.994133	0.997044	0.997533	◯
Dynactin subunit 2	DCTN2	Q13561	6;6;6	Y																									48.004	1	1		◯
Cullin-2	CUL2	Q13617	107	Y									-2.15796	-2.49135	-3.57853	-3.62825	-2.98679	-3.19931	-0.181511	-0.0518064									86.751	0.999917	1	0.999403
Dual specificity tyrosine-phosphorylation-regulated kinase 1A;Dual specificity tyrosine-phosphorylation-regulated kinase 1B	DYRK1A;DYRK1B	Q13627-3	321;321;321;273;273;273;312;321	Y	2.29069	2.41255	2.48595	2.60248	2.59868	2.77793	2.50103	2.61925	3.38978	3.38247	3.11332	3.15879	3.4119	3.46017	3.57313	3.56552	2.38837	2.34999	2.20652	2.16699	1.88548	2.01651	2.14229	2.33608	161.42	1	1	1	◯
Spectrin alpha chain, non-erythrocytic 1	SPTAN1	Q13813-3	2403;2423;2428	Y	1.02568	1.03613	0.211087	0.417626	-0.296005	0.0513477	-0.395448	-0.186059																	65.687	0.751286			◯
Spectrin alpha chain, non-erythrocytic 1	SPTAN1	Q13813-3	1241;1261;1261	Y	-0.104993	-0.010251	0.329475	0.269399	0.287546	0.348889	0.489034	0.438464																	112.87	0.992038			◯
Spectrin alpha chain, non-erythrocytic 1	SPTAN1	Q13813-3	1020;1020;1020	Y	-0.536225	-0.332699	-0.506654	-0.694933	-0.703676	-0.786578	-0.792214	-0.305144	0.23195	0.0999021	0.918679	0.869029	0.42905	0.520191	-0.232678	-0.265925	0.832005	0.972525	1.12288	1.38839	1.94372	2.09349	1.49914	1.62027	105.29	1	1	1	◯
Protein-tyrosine kinase 6	PTK6	Q13882	447	Y	0.646262	0.482285	0.934124	1.19065	0.724382	0.687568	0.981645	1.06574	0.779618	0.789523	0.568747	0.159471	0.792952	1.31167	0.14959	0.208558	-0.620167	-0.536217	-0.240634	-0.240957	-0.394174	-0.556243	0.0333567	0.341046	155.56	0.996415	0.998956	0.998233	◯
Protein-tyrosine kinase 6	PTK6	Q13882	114	Y	-0.707967	-0.86534	-0.274365	0.108934	-1.87047	-1.69154	-0.695821	-0.485909	-0.144822	-0.0714378	-0.284392	-0.246598	0.365116	0.854606	-1.17861	-1.48107	-0.912633	-0.903757	0.364695	0.479526	0.0321446	0.339217	0.551626	1.15247	94.721	0.998997	0.998996	0.998276	◯
Beta-1-syntrophin	SNTB1	Q13884-2	200;200	Y	-0.466323	-0.31873	0.158082	0.356544	-0.787022	-0.948212	0.950966	1.61077	1.06039	1.00094	-0.590311	-0.350967	0.157118	0.386826	-0.874642	-1.0326	-0.842195	-0.861337	1.02833	0.697132	-0.427762	-0.307837	0.0995941	0.396151	68.95	0.999935	0.999878	0.999975	◯
Krueppel-like factor 5	KLF5	Q13887	377	Y																									130.7	0.999988	0.999999	0.999673	◯
Heterogeneous nuclear ribonucleoprotein D0	HNRNPD	Q14103-4	225;244;225;244	Y																									46.892	0.999999		0.999999	◯
Desmoglein-2	DSG2	Q14126	1061	Y	-0.595146	-0.856941	-0.785368	-0.923239	-1.03119	-0.992835	-0.970924	-0.5783	-1.04321	-1.03637	-1.04065	-1.1216	-1.03361	-1.21677	-0.869913	-0.947705	-0.699888	-0.823009	-0.867643	-0.642818	-0.770662	-0.73153	-0.662929	-0.849136	178.73	0.998862	0.999418	0.998431	◯
Desmoglein-2	DSG2	Q14126	968	Y	-0.921759	-0.89248	-1.61305	-1.37237	-1.46111	-1.44685	-0.445674	-0.681652	-0.275897	-0.0711775	0.0709295	-0.103564	-0.29435	-0.144455	-0.293812	-0.247289	-4.00972	-3.26648	-3.05738	-2.64323	-2.39326	-2.64239	-3.65876	-3.21098	207.75	0.999791	0.999639	0.999725	◯
Desmoglein-2	DSG2	Q14126	979	Y	-0.000693321	0.0338659	-0.127521	-0.063591	-0.685322	-0.41719	-0.502738	-0.314293	-1.249	-1.02191	-0.730102	-0.743132	-1.2428	-1.05101	-1.32047	-1.17197	-1.01384	-0.993395	-1.27031	-0.905062	-0.624563	-0.877253	-1.05909	-1.1417	175.2	0.999553	0.999958	0.999948	◯
Protein EFR3 homolog A	EFR3A	Q14156-3	43;7;43	Y																									72.571	0.998357
Four and a half LIM domains protein 2	FHL2	Q14192	236	Y																									18.301	0.99839		0.999229	◯
Src substrate cortactin	CTTN	Q14247	154	Y	1.11471	0.89064	0.976286	0.93365	1.46993	1.31123	2.35335	2.69019	2.35061	1.88479	0.450565	0.373132	0.57241	0.621567	1.08736	1.09651	0.9414	0.882932	2.21342	1.61427	0.613191	0.623573	0.437115	0.370601	103.3	0.996919	0.998211	0.996721	◯
Src substrate cortactin	CTTN	Q14247	162	Y																									48.835		1		◯
Flotillin-2	FLOT2	Q14254	241	Y																									30.042	0.999788			◯
E3 ubiquitin/ISG15 ligase TRIM25	TRIM25	Q14258	463	Y																									89.939	0.999469	0.999303
Caprin-1	CAPRIN1	Q14444-2	670;670	Y																									47.492			1	◯
Caprin-1	CAPRIN1	Q14444-2	665;665	Y																									33.411		0.981826		◯
Caprin-1	CAPRIN1	Q14444-2	78;78	Y									-0.698553	-0.695047	-1.58616	-1.4096	-0.67307	-0.831728	-0.519379	-0.382987									27.136	1	1	1	◯
Growth factor receptor-bound protein 7	GRB7	Q14451-2	107;73;107;130	Y	0.126872	-0.551697	-1.72892	-2.02077	-1.4587	-1.38966	-1.09938	-1.40449	-0.824557	-1.08598	-0.102258	-0.326898	-1.90692	-2.36561	-1.61724	-1.24758									93.107	0.971294	0.879864	0.927518	◯
Enhancer of filamentation 1;Enhancer of filamentation 1 p55	NEDD9	Q14511	92	Y	-2.42847	-2.38403	-1.81647	-1.52802	-2.41693	-2.66858	-1.99129	-1.98205	1.16507	1.3059	0.631239	0.764378	1.69329	2.14757	0.887332	0.820933	0.0833435	0.171918	0.354167	0.577466	-0.00963116	0.223901	1.11589	1.46997	123.01	1	1	1	◯
Protocadherin Fat 1;Protocadherin Fat 1, nuclear form	FAT1	Q14517	4356	Y																	-0.379556	-0.518425	-0.509828	-0.619151	0.438435	0.250107	0.681286	0.597252	114.29			0.914968	◯
Protocadherin Fat 1;Protocadherin Fat 1, nuclear form	FAT1	Q14517	4242	Y	-0.182996	-0.264168	-0.176363	-0.556433	-1.05324	-0.750462	-1.08061	-0.528542	0.328667	0.25643	0.62425	0.426523	0.698971	0.65869	0.321811	0.321705	0.0222321	0.403164	-0.188214	0.115415	0.180912	-0.0224285	0.492267	0.494932	174.89	0.964674	0.79382	0.876565	◯
Pumilio homolog 2;Pumilio homolog 1	PUM2;PUM1	Q8TB72-2	583;662;662;758;784	Y																									100.96	0.983144	0.997503		◯
Ribosome biogenesis protein BMS1 homolog	BMS1	Q14692	283	Y																									46.401		0.754931	0.835247	◯
Neutral alpha-glucosidase AB	GANAB	Q14697	489;511	Y									1.81577	2.0006	0.320585	0.389002	0.806932	0.799305	0.950772	0.920015									68.615		1
Lamin-B receptor	LBR	Q14739	595	Y																									54.927	1		1
LIM and SH3 domain protein 1	LASP1	Q14847	57;57	Y	0.21542	0.239732	0.58251	0.408306	0.31297	0.542646	0.97567	0.857663	0.444542	0.273766	-0.444597	-0.42788	0.0344	-0.0556469	-0.248214	-0.121105	-0.11239	-0.015336	0.32457	0.117235	-0.30725	-0.260108	0.0463657	0.0239744	91.74	1	1	1	◯
LIM and SH3 domain protein 1	LASP1	Q14847	44;44	Y	0.0392933	0.16824	-0.0852995	-0.335239	-0.134583	-0.113381	0.760407	0.76591																	32.262	0.855407
Lysosomal-associated transmembrane protein 4A	LAPTM4A	Q15012	230	Y	2.03745	1.88386	0.552463	0.595182	0.398758	0.560354	0.451548	0.851301	-0.00132465	0.0370255	1.14206	1.25597	0.00973225	0.125617	-0.366102	-0.441435	0.536427	0.583117	0.66286	0.83628	1.95833	2.09173	0.778191	0.697771	87.188	1	1	1	◯
Septin-2	42615	Q15019	17;52	Y																									67.546		0.945466		◯
Cyclin-dependent kinase 10	CDK10	Q15131	50	Y									0.741737	1.29598	-0.731487	-0.555955	0.20431	-0.198402	1.68096	1.49951	2.36391	2.11588	1.95775	1.84077	0.3636	0.658394	1.24463	1.21604	51.504	0.983454	0.993201	0.995119	◯
Plectin	PLEC	Q15149-7	3193;3203;3211;3225;3225;3229;3248;3252;3362	Y																									108.19	0.976935	0.985883	0.987819	◯
Pericentriolar material 1 protein	PCM1	Q15154-2	735;735	Y	-1.24863	-1.09892	0.388694	0.488884	0.116967	0.127491	-0.98433	-0.854567																	37.629	1	1	1	◯
Inorganic pyrophosphatase	PPA1	Q15181	193	Y									0.86662	0.580545	-0.281954	-0.410373	0.310136	0.243188	0.628565	0.784654	0.621299	0.474066	0.391291	0.517601	-0.337805	-0.316057	0.118829	0.214369	133.6		1	1	◯
Receptor-type tyrosine-protein phosphatase kappa;Receptor-type tyrosine-protein phosphatase mu	PTPRK;PTPRM	Q15262	916;917;917;929	Y	-0.287287	-0.193189	0.698588	0.769823	0.330093	0.436445	0.710652	0.5245	0.509986	0.519379	-0.290505	-0.107496	0.389844	0.648597	0.231267	0.214083	-1.23731	-0.931028	-0.571529	-0.389831	-1.27712	-0.929073	-0.458386	-0.431706	32.316	1	1	1	◯
Receptor-type tyrosine-protein phosphatase kappa	PTPRK	Q15262	858;859;859	Y																									143.55	0.983863	0.999656	0.996246	◯
Ras-related protein Rab-35	RAB35	Q15286	5	Y	-0.406337	-0.578771	-0.22779	-0.599429	-0.323404	-0.257828	0	-2.18555	0.454533	0.0306091	0.085165	-0.0371456	0.0885048	-0.0365086	0.163303	-0.00518799	-0.201146	-0.39748	0.117042	-0.258108	-0.372265	-0.29569	-0.174354	-0.179273	33.733	1	1	1	◯
Calponin-2;Calponin-3	CNN2;CNN3	Q99439	12;10	Y																									66.601		0.996515		◯
Scaffold attachment factor B1	SAFB	Q15424	780	Y	-2.71756	-2.78428	-2.78582	-2.7287	-2.20881	-2.35147	-1.9544	-2.25445	-0.58641	-0.58692	-0.8072	-0.646875	-0.986253	-0.950456	-0.192964	0.10364	-3.15641	-3.69044	-3.40364	-3.07632	-3.79229	-3.5782	-3.69231	-3.36114	107.6	1	1	1
Scaffold attachment factor B1	SAFB	Q15424	757	Y																	-2.03544	-2.23704	-2.32863	-1.91834	-2.71617	-2.85219	-2.56799	-2.59727	33.766		0.999215	0.893047
Scaffold attachment factor B1;Scaffold attachment factor B2	SAFB;SAFB2	Q15424	714;732	Y	-2.39707	-2.34901	-1.73446	-1.81476	-1.93573	-1.96967	-1.8977	-1.67647	-1.50152	-1.69848	-2.03229	-1.99161	-1.82698	-1.77238	-1.59236	-1.68738									50.553	1	1	1
Scaffold attachment factor B1	SAFB	Q15424	736	Y									-2.16619	-1.97064	-1.90257	-1.86782	-2.05107	-1.91273	-2.02475	-1.54129									47.019		0.9995
SH2 domain-containing adapter protein B	SHB	Q15464-2	268;268	Y	0.270038	0.0106955	1.84503	1.63972	0.500862	0	-0.102962	0.403476	0.436621	0.314796	0.262939	0.325554	2.10024	2.55298	0.485634	0.196726	-0.234368	-1.01214	-0.710679	-0.5299	-0.387879	-0.18491	1.55792	1.78267	132.33	0.999685	0.999732	0.996143	◯
SH2 domain-containing adapter protein B	SHB	Q15464-2	114;114	Y									-0.253092	-0.119607	-0.379075	-0.37739	0.407982	0.648295	-0.334147	-1.09759	-0.745252	-1.35442	-0.58943	-0.596896	-0.501513	-0.599599	0.113062	0.403553	196.34	0.999984	0.999998	1	◯
ELAV-like protein 1	ELAVL1	Q15717	109	Y																									75.221		0.982623	0.997713	◯
Sterol-4-alpha-carboxylate 3-dehydrogenase, decarboxylating	NSDHL	Q15738	122	Y																									30.294	0.999862	0.999928
Neutral amino acid transporter B(0)	SLC1A5	Q15758	524	Y																									45.339		0.990588		◯
Urea transporter 2	SLC14A2	Q15849-2	376;899	Y	-1.33279	-1.69516	-1.51024	-1.47255	-1.41479	-0.368076	-1.6857	-0.376489									-0.348192	-1.03267	-1.02173	-2.43207	-1.77974	-1.85463	-1.87777	-1.42426	10.515	0.863301	0.858716	0.842246
Septin-7	42620	Q16181-2	29;30	Y																									96.615	1	1	1	◯
Proteasomal ubiquitin receptor ADRM1	ADRM1	Q16186	22	Y																									56.069	0.998911			◯
DNA damage-binding protein 1	DDB1	Q16531	193	Y									-0.592997	-0.555765	-1.4244	-1.18503	-0.944423	-0.720194	0.301009	0.336535									16.198	0.84416	0.977258	0.976277	◯
Mitogen-activated protein kinase 14	MAPK14	Q16539-3	182;182;182;182	Y	0.895982	0.170351	1.30385	0.232774	2.28445	2.21512	0.42932	-0.151405	0.398941	0.0368023	0.873037	0.283411	1.4644	0.868278	2.97604	3.25953	3.02822	3.10371	0.234439	-0.23486	0.709856	0.615533	1.4298	0.457041	252.12	0.999945	0.999998	0.999998	◯
Occludin	OCLN	Q16625	337	Y	1.36	1.38507	-0.0997181	0.10994	-0.691565	-0.462079	-0.195535	-0.406736																	122.38	0.999999	1	0.999988	◯
Occludin	OCLN	Q16625	315	Y	0.157793	0.0480099	0.0691585	0.0790539	-0.166897	0.188939	-0.144549	-0.109718									-1.67623	-1.63549	-1.61553	-1.6033	-1.11943	-0.741198	-1.58405	-1.46344	119.03	0.869547	0.786078	0.881229	◯
Occludin	OCLN	Q16625	368	Y	3.19847	3.22095	0.930439	1.3481	1.00434	0.846138	1.51301	1.43816	0.856988	0.451458	2.37194	2.51345	0.576211	0.49006	-0.0596132	-0.0594263	1.93931	1.89265	1.98825	2.12179	2.90255	3.0415	1.94165	1.90861	180.2	0.984391	0.955559	0.9689	◯
Serine/arginine-rich splicing factor 7	SRSF7	Q16629-3	33;33;33	Y																									80.843		0.995887	0.997805	◯
Serine/arginine-rich splicing factor 7	SRSF7	Q16629-3	115;115;115	Y																									54.705		0.998006
Serine/arginine-rich splicing factor 7	SRSF7	Q16629-3	117;117;117	Y																									81.907		0.999449	0.996379	◯
Serine/arginine-rich splicing factor 7	SRSF7	Q16629-3	14;14;14	Y																									36.583		0.999952		◯
Cleavage and polyadenylation specificity factor subunit 6	CPSF6	Q16630-3	74;74;74	Y																									33.94	0.909424			◯
Lanosterol 14-alpha demethylase	CYP51A1	Q16850-2	340;439	Y																									39.303			1	◯
Thioredoxin reductase 1, cytoplasmic	TXNRD1	Q16881-5	131;175;183;230;246;281	Y																	0.598468	0.693232	0.732005	0.589471	0.0706692	0.248414	0.346342	0.676591	145.59	0.999995	0.999999	0.999957	◯
Electroneutral sodium bicarbonate exchanger 1	SLC4A8	Q2Y0W8-6	49;49;76;49	Y																									38.075	0.941811			◯
Solute carrier family 45 member 4	SLC45A4	Q5BKX6-2	347;398;347	Y																									35.017			0.811922	◯
DBIRD complex subunit ZNF326	ZNF326	Q5BKZ1	93	Y	-0.117434	-0.0456047	0.235883	0.127371	0.474297	0.0314388	-0.0806951	0.211439	-0.145716	-0.132381	0.0320482	0.225522	0.297756	0.328047	0.214785	0.408736									111.35	0.905473	0.543745	0.980109	◯
DNA annealing helicase and endonuclease ZRANB3;DNA annealing helicase ZRANB3;Endonuclease ZRANB3	ZRANB3	Q5FWF4-2	415;950;952	Y	-4.08584	-3.93965	-4.06896	-3.66348	-3.38786	-3.61728	-3.35936	-2.90996	-2.90969	-3.16964	-4.06998	-3.61095	-3.10198	-3.41559	-2.92976	-3.13318									38.232	0.999907	0.999723	0.998759
RRP12-like protein	RRP12	Q5JTH9-2	1151;1251	Y																									45.571		0.988466	0.815214	◯
Exosome complex component MTR3	EXOSC6	Q5RKV6	40	Y	-2.84165	-2.82904	-2.27088	-2.23641	-1.73158	-1.85329	-2.58676	-2.62276	-2.98985	-2.90954	-3.58586	-3.67618	-2.59422	-2.57825	-2.28384	-1.86165	-2.34265	-2.29613	-2.99178	-3.53357	-3.05084	-3.4187	-2.63753	-2.50305	87.749	1	1	1	◯
Heterochromatin protein 1-binding protein 3	HP1BP3	Q5SSJ5-3	227;341;379	Y																									89.772	0.998909	0.976395		◯
Protein FAM83B	FAM83B	Q5T0W9	336	Y	0.440749	0.274788	0.0838013	-0.0309095	0.67181	-0.0616875	0.131023	0.0142622	0.673025	0.702902	0.584941	0.648487	0.744954	0.676507	0.566223	0.845698									81.152	0.991604	0.999095	0.999266	◯
Zinc finger CCCH domain-containing protein 13	ZC3H13	Q5T200-2	608;608	Y	-2.91633	-2.98593	-2.1945	-2.26171	-2.1679	-2.00364	-2.08846	-1.90393	-2.27018	-2.49178	-2.98548	-3.26255	-1.9303	-2.36764	-1.92433	-2.06315	-1.66618	-1.85646	-1.94756	-2.03596	-2.67442	-2.75212	-1.96023	-2.33956	76.968	1	1	1
Zinc finger CCCH domain-containing protein 13	ZC3H13	Q5T200-2	602;602	Y									-1.49923	-1.44496	-2.08421	-2.01245	-1.42303	-1.45305	-1.42127	-1.22897	-1.70544	-2.01669	-1.49049	-0.764232	-2.35024	-2.04324	-1.78875	-1.55803	75.631		0.838129	0.728406
MAGUK p55 subfamily member 7	MPP7	Q5T2T1	417	Y									0.183685	0.316285	0.0604	0.0920229	0.406701	0.740483	0.485913	0.524731									56.813		0.999924		◯
Sickle tail protein homolog	KIAA1217	Q5T5P2-2	393;393;393;111;111;111;111	Y																									107.86	0.999969		0.999993	◯
Sickle tail protein homolog	KIAA1217	Q5T5P2-2	397;397;397;115;115;115;115	Y																									51.16	0.924279	0.867145	0.929177	◯
Sickle tail protein homolog	KIAA1217	Q5T5P2-2	244;244;244	Y																									81.547	0.972351		0.996019	◯
		Q5TCQ9-3	353;353	Y									-1.05645	-0.843321	-0.986072	-1.26916	1.40611	1.00468	-0.672439	-1.01808	-0.0809059	-0.0617294	-0.264894	-0.281141	-0.378774	-0.513106	1.8431	1.67042	274.07		0.99983	0.999959	◯
Sterile alpha motif domain-containing protein 5	SAMD5	Q5TGI4	125	Y																									63.615	0.999636	0.999427	0.999365	◯
Protein FAM171A1	FAM171A1	Q5VUB5	724	Y																									51.7		0.996393		◯
Protein FAM171A1	FAM171A1	Q5VUB5	587	Y																									90.075	1	1	1	◯
BRO1 domain-containing protein BROX	BROX	Q5VW32	21	Y	0.650004	0.599989	-0.0879927	0.0231667	-0.195977	-0.0917177	0.369383	0.567041	0.0283327	-0.0753555	0.307962	0.32213	-0.0123625	0.0201712	-0.0624304	-0.149943	0.0782375	0.0708446	0.0447082	0.305179	0.329196	0.366996	0.0826979	0.237562	163.93	0.994604	0.978716	0.97294
BRO1 domain-containing protein BROX	BROX	Q5VW32	331	Y									-0.0935898	-0.515819	-0.468656	-0.411864	-1.13268	-1.00372	-1.28313	-1.04087									52.257	1	1	1	◯
BRO1 domain-containing protein BROX	BROX	Q5VW32	281	Y																									38.751	0.999884			◯
Probable palmitoyltransferase ZDHHC20	ZDHHC20	Q5W0Z9-3	312;312	Y																	0.190897	0.398319	0.580276	0.58773	0.0731602	0.30637	0.250524	0.539233	148.97	0.999506		0.999998
Anoctamin-1	ANO1	Q5XXA6	7	Y	-0.384175	-0.654222	-1.79101	-2.05009	-1.253	-1.30377	0.774367	0.58864	1.08535	0.631973	-0.303085	-0.423851	-0.924812	-0.947057	-0.547249	-0.468285	-0.975202	-1.15905	1.06928	0.474884	-0.301189	-0.146671	-1.69914	-1.72232	144.77	0.991212	0.94234	0.975738	◯
AP-1 complex-associated regulatory protein	AP1AR	Q63HQ0	110	Y	-1.13052	-1.1581	-1.32996	-1.64821	-1.74894	-1.6051	-1.17417	-1.05697	-0.651615	-0.634536	-0.927164	-0.781717	-0.923524	-1.00861	-1.16126	-1.14161	-0.873136	-0.638894	-0.133608	-0.09484	-0.421466	-0.510628	-0.650163	-0.385595	143.06	1	1	1	◯
AP-1 complex-associated regulatory protein	AP1AR	Q63HQ0	165;132	Y																									81.848	0.999127	0.99856		◯
Tensin-like C1 domain-containing phosphatase	TENC1	Q63HR2-5	359;483;483;483;493	Y	-1.49831	-1.32322	-1.34585	-0.887934	0.423824	0.641914	0.877944	2.04932	-0.538491	-0.355683	-3.57933	-3.58987	-3.08964	-2.87378	-1.39783	-1.346	0.915423	0.634803	1.5039	1.44048	-1.00632	-0.777256	-0.812614	-0.483907	224.64	0.999816	0.999898	0.999912	◯
TBC1 domain family member 9B	TBC1D9B	Q66K14-2	853;853	Y																									79.04	0.983871		0.999969	◯
Tensin-3	TNS3	Q68CZ2-2	615;855	Y	1.12697	1.24266	1.59182	1.91226	0.952641	1.24129	0.617308	0.840461	1.18692	1.31927	1.91523	1.8075	2.27431	2.85334	2.06845	1.8872	1.60502	1.60861	0.911345	1.04815	1.29933	1.47108	1.86588	2.27433	158.22	0.983446	0.967482	0.975573	◯
Tensin-3	TNS3	Q68CZ2-2	540;780	Y	-0.344094	-0.487897	0.35955	0.0974684	-0.209674	-0.233579	-1.07	-0.496505	-0.480856	-0.950946	-0.0377636	-0.500402	0.875564	0.640248	0.204835	-0.422225	0.699994	0.567772	0.237549	0.188916	0.697398	0.443356	1.66853	1.47544	166.44	1	1	1	◯
Cell division cycle-associated protein 2	CDCA2	Q69YH5	83	Y																	-0.410815	-1.43001	-1.54857	-2.53126	-0.93591	-1.09972	0.300091	-0.522619	17.217			0.975905
Single Ig IL-1-related receptor	SIGIRR	Q6IA17	402	Y	3.44616	3.05875	1.25299	1.32494	0.790799	1.12006	1.73896	1.34841	0.959329	0.763775	2.15449	2.03163	0.175028	0.080802	-0.39101	-0.329024	0.277909	0.464479	1.26385	1.00311	2.854	2.88084	0.502625	0.438973	82.764	0.999575	0.998952	0.999988	◯
Ragulator complex protein LAMTOR1	LAMTOR1	Q6IAA8	40	Y																									141.47		0.999651	0.998054	◯
Pleckstrin homology domain-containing family A member 7	PLEKHA7	Q6IQ23-3	239;665;665	Y																									77.506	1	1	1	◯
Pleckstrin homology domain-containing family A member 7	PLEKHA7	Q6IQ23-3	462;888;888	Y									-0.701798	-0.681508	-1.05182	-0.71692	-0.671987	-0.33172	-0.692698	-0.788957									119.59	0.990619	0.978605	0.893989	◯
Pleckstrin homology domain-containing family A member 7	PLEKHA7	Q6IQ23-3	610;1035;1036	Y	1.53157	1.71152	1.95369	2.10447	1.07393	1.30437	1.05457	1.40535	1.54522	1.58844	1.72399	1.79444	2.10027	2.18947	1.33793	1.37263	-0.110124	-0.170344	-0.0622635	0.0715609	0.831492	0.960768	1.14676	1.23137	167.62	0.999805	0.999645	0.99997	◯
Pleckstrin homology domain-containing family A member 7	PLEKHA7	Q6IQ23-3	230;656;656	Y									-0.517652	-0.544191	0.601982	0.657384	0.890297	1.04089	-0.778217	-1.09464	-1.6002	-1.50854	-1.4308	-1.64159	0.0880136	0.251917	0.598521	0.622744	116.47		0.983734	0.98224	◯
Pleckstrin homology domain-containing family A member 7	PLEKHA7	Q6IQ23-3	586;1011;1012	Y	-0.0103292	0.156436	-0.541042	-0.626067	-1.9231	-1.89606	-1.42564	-1.44255	-0.323882	-0.354194	0.599119	0.657783	0.0316334	0.0767679	-0.879963	-0.863916	-2.38863	-3.02136	-1.79072	-1.66527	-0.859287	-0.742495	-1.3741	-1.43965	69.382	0.987561	0.999954	0.964804	◯
All-trans-retinol 13,14-reductase	RETSAT	Q6NUM9	486	Y																									71.94	0.999865			◯
Polymerase I and transcript release factor	PTRF	Q6NZI2	308;116;218	Y	-0.422255	-0.256257	0.117994	0.288957	1.66812	1.52097	0.373157	0.396002	-0.788372	-0.93184	-1.33874	-1.27451	-0.764633	-0.783815	0.98311	1.1102	0.716075	0.0796328	-1.16612	-1.26943	-1.79151	-1.55061	-1.3563	-1.22751	106.64	1	1	0.999999	◯
Polymerase I and transcript release factor	PTRF	Q6NZI2	156	Y									0.64086	0.655318	-0.0185814	0.0685406	0.37049	0.650601	1.63922	1.58949									81.292	1	1	1	◯
Long-chain fatty acid transport protein 4	SLC27A4	Q6P1M0	463	Y																									55.863	1			◯
Lethal(2) giant larvae protein homolog 2	LLGL2	Q6P1M3-2	499;499	Y	0.348525	0.485827	0.0299988	0.181445	0.185172	0.240826	0.116504	0.145457									0.234997	0.128797	0.023303	0.171141	0.403812	0.730815	-0.21586	0.0167599	85.098	0.820006	0.855408	0.692561	◯
Coiled-coil and C2 domain-containing protein 1A	CC2D1A	Q6P1N0-2	207;207	Y																	-0.575306	-0.274497	-0.174039	-0.0379496	-0.784011	-0.525687	-0.3374	-0.400291	123.04			0.998698	◯
Pre-mRNA-processing-splicing factor 8	PRPF8	Q6P2Q9	1741	Y																									82.842	1		1
Gamma-glutamyltransferase 6;Gamma-glutamyltransferase 6 heavy chain;Gamma-glutamyltransferase 6 light chain	GGT6	Q6P531-2	10;10	Y																									92.895	1	1	1	◯
Protein FAM171B	FAM171B	Q6P995	570	Y																									28.472		1		◯
Inactive rhomboid protein 2	RHBDF2	Q6PJF5-2	56;85	Y									-0.852974	-1.1478	0.322455	0.562612	-1.22064	-1.68947	-1.98602	-2.20812									81.418	1	1
Inactive rhomboid protein 2	RHBDF2	Q6PJF5-2	200;229	Y									-1.98764	-2.12709	-1.84926	-1.74438	-2.5091	-2.73563	-2.43905	-2.36942									83.84	0.99401	0.976015	0.962567	◯
Type-1 angiotensin II receptor-associated protein	AGTRAP	Q6RW13-2	126;133	Y																	-0.506958	-0.24822	-0.532854	-0.463539	-0.689963	-0.553036	-0.377997	-0.477914	125.11			0.791758	◯
Pre-mRNA 3'-end-processing factor FIP1	FIP1L1	Q6UN15-4	114;114;129	Y									0.599987	0.631603	0.187238	0.360427	-0.0806808	-0.143118	1.42322	1.46352									50.71	0.989597	0.999686		◯
Prostate androgen-regulated mucin-like protein 1	PARM1	Q6UWI2	296	Y																									100.95		0.965825		◯
Plexin domain-containing protein 2	PLXDC2	Q6UX71-3	133;462;511	Y																									76.292	1			◯
Transmembrane channel-like protein 5	TMC5	Q6UXY8-2	146;146	Y																									69.526		0.981919		◯
Transmembrane channel-like protein 5	TMC5	Q6UXY8-2	55;55	Y	-0.750395	-0.505078	-0.489695	-0.431598	-0.989585	-0.75576	1.10799	1.10276	0.629517	0.596799	-0.777989	-0.533254	-0.658455	-0.490769	-1.32576	-1.26965	-1.01398	-0.937079	0.701501	0.826662	-0.62761	-0.351121	-0.426289	-0.116287	87.412	0.895681	0.661006	0.891315	◯
Dynamin-binding protein	DNMBP	Q6XZF7-2	723;1477	Y	-1.60292	-1.28846	-1.15323	-1.09176	-1.18978	-1.14547	-1.0227	-0.778594																	54.429	0.955532		0.955095	◯
Kynurenine--oxoglutarate transaminase 3	CCBL2	Q6YP21	184	Y																									21.373		1
Protein FAM83H	FAM83H	Q6ZRV2	875	Y	-2.6177	-2.57474	0.102669	-0.193191	-1.52426	-1.82718	-1.1862	-0.94452	-0.772951	-0.874981	-2.16537	-2.20936	0.223465	0.000455856	-1.16498	-1.35464	-1.84455	-2.13708	-1.45001	-1.43547	-2.87996	-2.56529	-0.330311	-0.303108	140.8	0.999999	0.999991	1	◯
Protein FAM83H	FAM83H	Q6ZRV2	908	Y									-2.61813	-2.05835	-3.38238	-2.90217	-0.965821	-0.97222	-2.44372	-2.26247									66.678		0.992841		◯
Major facilitator superfamily domain-containing protein 6	MFSD6	Q6ZSS7	20	Y																									57.77			1	◯
PAX-interacting protein 1	PAXIP1	Q6ZW49-2	491;614;647;704;738	Y	-0.926838	-0.944999	-0.813802	-0.731528	-1.43676	-1.13375	-0.0652933	0.0447741	0.86428	1.14761	0.233039	0.280717	0.526483	0.492856	0.180018	-0.0806446									125.57	0.999854	0.999903	0.999996	◯
Staphylococcal nuclease domain-containing protein 1	SND1	Q7KZF4	109	Y	1.42013	1.26559	1.34974	1.20498	2.06972	2.26354	1.00849	1.01656	1.24384	1.23935	1.68596	1.56129	1.67151	1.90732	2.71837	2.84486	3.21031	3.14888	2.04315	1.94597	2.29664	2.37366	2.22086	2.3993	70.653	0.999999	1	0.999998	◯
Cytoplasmic FMR1-interacting protein 2;Cytoplasmic FMR1-interacting protein 1	CYFIP2;CYFIP1	Q96F07-2	108;108;108	Y	-0.566435	-0.215663	-0.396743	-0.344585	-0.242082	-0.278406	-0.231602	-0.539	-0.19789	-0.158081	-0.00723743	0.117455	0.0411539	0.226354	-0.0544415	0.0922289	0.160158	0.383196	-0.116603	0.105383	0.181008	0.358281	0.210469	0.221964	90.216	1	1	1	◯
Cytoplasmic FMR1-interacting protein 2;Cytoplasmic FMR1-interacting protein 1	CYFIP2;CYFIP1	Q96F07-2	835;836;860;30;405	Y																									41.106		0.983534
Cytoplasmic FMR1-interacting protein 2;Cytoplasmic FMR1-interacting protein 1	CYFIP2;CYFIP1	Q96F07-2	1053;1054;1078;248;623	Y	-2.72509	-2.459	-2.37038	-2.07758	-1.69012	-1.71445	-2.26767	-2.1735	-2.74584	-2.39942	-3.24761	-2.85464	-2.54904	-2.36951	-2.11436	-2.0103	-2.02694	-1.74732	-1.87318	-1.98965	-2.73036	-2.73576	-2.01429	-1.99114	89.593	1	1	1	◯
Serine/threonine-protein kinase TAO1	TAOK1	Q7L7X3	610	Y																									96.884	1	1	1	◯
Endonuclease/exonuclease/phosphatase family domain-containing protein 1	EEPD1	Q7L9B9	70	Y																									37.796	1			◯
PHD finger-like domain-containing protein 5A	PHF5A	Q7RTV0	100	Y																									39.069			0.999977	◯
Zinc finger CCCH-type antiviral protein 1	ZC3HAV1	Q7Z2W4-3	299;299;299	Y																									27.173	0.95527			◯
Hepatoma-derived growth factor-related protein 2	HDGFRP2	Q7Z4V5-2	543;543	Y																									26.46	0.984809	0.990477
Sprouty-related, EVH1 domain-containing protein 2	SPRED2	Q7Z698	251	Y																									43.224			0.918608	◯
Sprouty-related, EVH1 domain-containing protein 1	SPRED1	Q7Z699	292	Y																	0.559882	0.624987	1.76543	1.5129	0.747767	0.6994	0.238178	0.447524	92.447	0.657725	0.977129	0.960607	◯
E3 ubiquitin-protein ligase RBBP6	RBBP6	Q7Z6E9-2	864;898	Y	0.568426	0.588229	1.16265	0.918056	0.980562	1.00847	1.02689	1.40328	1.46855	1.28951	0.893254	0.910785	1.39674	1.20025	1.17153	1.13385	-0.233359	-0.593357	0.0032711	-0.144363	-0.422898	-0.355305	0.0931635	-0.105607	75.833	0.999087	0.990542	0.969815
G-protein coupled receptor 126	GPR126	Q86SQ4-2	1156;1184;1156;1184	Y									-0.258236	-0.265813	-0.0452099	0.0851488	-0.0137911	0.130365	-0.1168	-0.253758									83.669	0.986423	0.998028	0.781031	◯
Suppressor APC domain-containing protein 2	SAPCD2	Q86UD0	81	Y									0.511324	0.481037	0.426003	0.441727	0.818853	0.729431	0.511674	0.615995									112.2		0.978829		◯
THO complex subunit 4	ALYREF	Q86V81	77	Y																									62.6			0.824325	◯
Serine incorporator 5	SERINC5	Q86VE9-3	345;345;345	Y	2.26239	2.17753	1.50259	1.64052	1.01847	1.2771	2.02432	2.18261	0.950763	1.13827	1.27495	1.27182	0.588592	0.621363	-0.24179	-0.103185	-0.680871	-0.553738	0.283146	0.593181	0.732289	0.80562	-0.150019	-0.00883865	143.65	1	1	1	◯
Ras GTPase-activating-like protein IQGAP3	IQGAP3	Q86VI3	162	Y																									79.477		1
Lysosomal-associated transmembrane protein 4B	LAPTM4B	Q86VI4-2	223;314;367	Y																									53.146	0.999732			◯
Zinc finger CCCH domain-containing protein 18	ZC3H18	Q86VM9-2	409;385	Y																									45.596			1	◯
Vacuolar protein-sorting-associated protein 36	VPS36	Q86VN1	27	Y																									14.422		1		◯
		Q86VR7-2	857	Y	-0.77103	-0.504185	-0.52324	-0.269556	-0.303203	-0.178926	1.96934	2.10567	2.38685	2.23002	0.0621071	0.172165	0.53686	0.810823	0.324017	0.365557									119.04	0.968227	0.970261	0.957797
Transmembrane protein 200A	TMEM200A	Q86VY9	164	Y																									102.29	0.993736	0.987617	0.988635	◯
Lipolysis-stimulated lipoprotein receptor	LSR	Q86X29-3	531;551;493	Y	0.549532	0.18177	0.0514421	-0.0742817	-1.28228	-1.39743	-0.57157	-0.793571	-0.516912	-1.02467	0.470224	0.493488	-0.268858	-1.18044	-2.27614	-1.3815	-0.889028	-1.39961	-0.109587	-0.329022	0.695245	0.606598	-0.00538444	0.276988	124.1	1	1	1	◯
Lipolysis-stimulated lipoprotein receptor	LSR	Q86X29-3	566;586;528	Y	1.52847	1.42981	0.88249	0.761064	0.00717545	0.103093	0.54655	0.321106	1.58668	1.59307	2.2857	2.14652	1.65318	1.5853	0.840449	0.826474	0.24086	0.242955	0.825038	0.948413	1.46677	1.56107	0.895304	0.88995	128.69	1	1	1	◯
Lipolysis-stimulated lipoprotein receptor	LSR	Q86X29-3	503;523;465	Y	-2.54513	-1.86735	-2.69054	-2.95789	-3.61362	-3.52264	-3.51264	-3.63944	-4.79969	-4.20245	-2.99974	-2.49903	-3.71482	-3.83671	-4.98256	-5.67486	-4.85412	-6.10871	-4.71274	-3.71135	-2.84843	-2.83867	-3.71003	-4.37514	30.972	0.989125	0.998486	0.99682	◯
Lipolysis-stimulated lipoprotein receptor	LSR	Q86X29-3	353;372	Y	1.13116	1.09254	0.857067	0.850065	0.504412	0.419463	1.25147	1.26197	1.56143	1.35629	1.16641	1.25058	0.978905	1.03653	0.661603	0.72927	0.512329	0.508533	1.39109	1.40287	1.42525	1.4962	0.988896	1.08392	161.32	0.998128	0.972181	0.992869	◯
Lipolysis-stimulated lipoprotein receptor	LSR	Q86X29-3	386;406;348	Y	2.75974	2.47844	1.72097	1.14031	0.0511227	0.0730371	0.0495949	-0.15071	0.528945	0.10419	2.94849	2.88934	1.78636	1.65814	-0.224628	-0.0391111	-0.0203543	-0.188981	-0.33198	-0.419097	2.52729	3.00362	1.86004	1.35505	67.175	0.979666	0.992774	0.99659	◯
Lipolysis-stimulated lipoprotein receptor	LSR	Q86X29-3	387;407;349	Y	0.220098	0.0326557	-0.927665	-0.977276	-1.34709	-1.43687	-1.05926	-1.14041	-0.484996	-0.571343	0.276971	0.317991	-0.310351	-0.455502	-1.16463	-1.09164	0.655635	0.61844	0.938078	0.971755	1.90708	1.78584	1.04516	1.13359	44.467	0.987016	0.987218	0.978703	◯
Tyrosine-protein kinase SgK223	SGK223	Q86YV5	411	Y	1.01126	1.02826	1.78889	1.94976	1.80584	1.67595	1.34714	1.22953	0.0452433	0.134096	0.586944	0.529643	1.30734	1.58901	1.35982	0.842968	2.49987	1.50572	1.30443	1.15343	1.68246	1.62897	2.31179	2.56222	163.06	0.999839	0.999963	0.999507	◯
Homeodomain-interacting protein kinase 2;Homeodomain-interacting protein kinase 1	HIPK2;HIPK1	Q9H2X6-2	361;352;361;361;352	Y	-1.87741	-2.02572	-1.22151	-1.19438	-1.48312	-1.30684	-2.36621	-1.56701	-1.58382	-1.49441	-1.50156	-1.54231	-0.888522	-0.667676	-1.02284	-0.957453	-1.1808	-1.19064	-1.80003	-1.89717	-1.68729	-1.75658	-1.28366	-1.00896	180.56	0.999997	0.99999	0.999998	◯
Interferon lambda receptor 1	IFNLR1	Q8IU57-2	488;517	Y																									52.927		0.999982	0.999893	◯
Mitotic interactor and substrate of PLK1	MISP	Q8IVT2	350	Y	-1.46263	-2.17595	-1.37434	-1.56055	-2.13448	-2.46435	-2.23102	-2.10222	-1.3941	-1.73279	-1.33769	-1.46287	-1.07511	-1.38207	-1.3779	-1.40545	-0.131826	-0.0580959	0.352613	0.339678	0.345599	0.431368	0.621125	0.65893	108.92	0.999868	0.999959	1	◯
Mitotic interactor and substrate of PLK1	MISP	Q8IVT2	7	Y									-2.07894	-1.83679	-2.37116	-2.2794	-1.6647	-1.94089	-1.96386	-1.82313									111.73	1	1	1	◯
Choline transporter-like protein 2	SLC44A2	Q8IWA5	8;8	Y	-1.32169	-1.21088	-0.277052	-0.0507126	-1.33041	-1.39657	-1.13754	-1.55072									-0.992846	-1.12051	-0.607462	-0.679887	-0.696825	-0.626692	0.28201	0.654998	84.282	0.976555	0.983231	0.981079	◯
Choline transporter-like protein 2	SLC44A2	Q8IWA5	9;9	Y	-0.5686	-0.582645	0.234361	0.320478	-1.0168	-1.04638	-0.119798	-1.08774	-0.172224	-0.0589314	-0.522547	-0.371182	0.360164	0.453557	-0.751811	-0.783461	-1.33031	-1.35242	-0.686239	-0.772443	-0.948696	-0.784562	-0.336927	-0.0975399	84.683	0.990621	0.979107	0.965518
Probable G-protein coupled receptor 125	GPR125	Q8IWK6-3	1081;1224	Y																									69.707	0.999996	1		◯
Rho GTPase-activating protein 12	ARHGAP12	Q8IWW6-3	243;243;243	Y	2.30917	2.53829	2.04745	2.14848	3.20145	3.26946	1.9748	2.56514	2.23405	2.10846	2.21905	2.30662	1.9134	1.91564	3.21015	3.00075	3.2174	2.53145	1.85352	1.62694	2.02227	2.1673	1.52199	1.55118	234.02	1	1	1	◯
Calcium homeostasis endoplasmic reticulum protein	CHERP	Q8IWX8	894	Y																									110.14	0.998972	0.999946		◯
Mitochondrial Rho GTPase 1	RHOT1	Q8IXI2-4	465;465;465;465;465	Y	0.428439	0.566929	1.51378	1.22111	1.36929	1.24792	0.684251	0.705516	0.72337	0.877486	0.596987	0.46629	1.22951	1.11955	1.32993	1.35984	0.806781	0.859327	0.371306	0.349718	0.0536394	0.234318	1.14376	1.03604	153.44	0.999921	0.993868	0.999955	◯
RNA-binding protein 12B	RBM12B	Q8IXT5	326	Y	-0.189914	0.0210056	0.324089	0.604395	1.37217	1.31689	-0.0778236	-0.14669																	36.986	1	1	1	◯
Transmembrane protein 192	TMEM192	Q8IY95-2	209;213	Y																	-0.767874	-0.550221	-1.14072	-0.819073	0.318477	0.247688	-0.258448	-0.628512	95.576		0.853406	0.986672	◯
Cytoskeleton-associated protein 2-like	CKAP2L	Q8IYA6-2	248;659	Y																									75.737	1	1		◯
Synaptotagmin-like protein 1	SYTL1	Q8IYJ3-2	292;304	Y	0.620965	0.723822	0.792234	0.743753	1.58695	1.53327	1.40471	1.2283	-0.889841	-0.913812	-1.93937	-1.76504	-1.68531	-1.4774	-0.340651	-0.149226	-0.369739	-0.352116	-1.26888	-1.15436	-1.90936	-1.6073	-2.08938	-1.63606	63.929	0.999997	0.999933	1	◯
Synaptotagmin-like protein 1	SYTL1	Q8IYJ3-2	296;308	Y																									48.808	0.868187		0.96591
Katanin p60 ATPase-containing subunit A-like 2	KATNAL2	Q8IYT4-2	221;293	Y	-0.953709	-0.909729	-0.406851	-0.466795	-0.600649	-0.606794	-0.519856	-0.209634	-0.213938	-0.17512	-0.604474	-0.759487	-0.309895	-0.368149	-0.381724	-0.147399	0.453595	0.508195	0.432448	0.586101	0.0375748	0.136952	0.511507	0.589443	101.61	1	1	0.999989
mRNA-decapping enzyme 1B	DCP1B	Q8IZD4	133	Y																									64.839		0.999787	0.994647	◯
Cyclin-dependent kinase 20	CDK20	Q8IZL9-2	160;160;160	Y																									71.131		0.94078	0.985566
Abl interactor 1	ABI1	Q8IZP0-10	193;198;198;193;198;198;193;198;198;198	Y									-1.13747	-1.15979	-0.854579	-0.854931	-0.460335	-0.377309	0.12074	-0.205882	0.855888	0.411364	-1.34887	-1.49694	-0.153993	-0.521681	-0.154046	0.136974	127.24		0.684659	0.78296	◯
Abl interactor 1	ABI1	Q8IZP0-10	208;213;213;208;213;213;208;213;213;213	Y	0.201483	0.259006	0.350927	0.658857	1.21354	0.860101	-0.294249	-0.3269	-0.0605431	-0.407349	0.746589	0.820045	1.05729	1.19572	2.17461	1.33611									131.01	0.992591	0.973761	0.93987	◯
CKLF-like MARVEL transmembrane domain-containing protein 4	CMTM4	Q8IZR5-3	158;187;187	Y																	-0.629845	-0.541257	0.233482	0.335393	0.209871	0.568455	0.0847025	0.365677	104.57			1	◯
Nuclear pore complex protein Nup93	NUP93	Q8N1F7	190	Y																	1.18864	1.26721	0.971857	1.32546	0.815776	1.10705	0.973957	1.31568	67.239			0.996411
Rho guanine nucleotide exchange factor 28	ARHGEF28	Q8N1W1-4	909;909;909	Y	-1.42606	-1.16117	-2.02586	-1.98828	-3.52443	-3.10024	-5.25214	-5.57787																	12.476	0.850493
1-phosphatidylinositol 4,5-bisphosphate phosphodiesterase delta-3	PLCD3	Q8N3E9	706	Y																									73.617	0.994591		0.95017	◯
1-phosphatidylinositol 4,5-bisphosphate phosphodiesterase delta-3	PLCD3	Q8N3E9	586	Y																									78.743	1	1	1
MAGUK p55 subfamily member 5	MPP5	Q8N3R9-2	209;243	Y	1.56742	1.18322	2.42041	1.99685	1.03129	0.225493	0.643034	1.33514e-05	0.749367	0.389658	1.79791	1.66765	3.03319	2.71375	1.21736	0.927651	0.79337	0.53504	0.584922	-0.145426	1.65008	1.72813	2.49593	2.36799	264.52	0.99094	1	1	◯
Fibroblast growth factor receptor-like 1	FGFRL1	Q8N441	502	Y									-1.90464	-1.48113	-2.06243	-1.66287	-2.33336	-2.22889	-1.79966	-1.45115	-2.71087	-2.87248	-1.0635	-1.09663	-3.23535	-3.14923	-2.32556	-1.76668	178		1	1	◯
Misshapen-like kinase 1	MINK1	Q8N4C8	937;900;908;917;880	Y	-0.831635	-0.703537	-0.937215	-0.953349	-1.5342	-1.72178	-0.434694	-0.178866	0.0923138	0.00156593	-0.205006	-0.195961	-0.38203	-0.607031	-1.65816	-1.46862	-1.24412	-1.60433	0.523468	0.673892	0.352023	0.174096	0.197013	-0.004385	145.62	0.508183	0.875332	0.993091	◯
Misshapen-like kinase 1	MINK1	Q8N4C8	505;505;505;505;505	Y	0.679604	0.542053	0.428777	0.188949	0.188249	0.0975866	0.595654	0.703051																	61.42	0.997514	0.96883		◯
Misshapen-like kinase 1	MINK1	Q8N4C8	507;507;507;507;507	Y																									39.994	0.998014			◯
Misshapen-like kinase 1	MINK1	Q8N4C8	706;686	Y									1.33997	1.31099	1.29541	1.19799	1.29614	1.40392	1.19565	1.15692									94.371		1	0.99996	◯
Misshapen-like kinase 1	MINK1	Q8N4C8	592;592;592	Y																									61.875	1	1	1	◯
MARVEL domain-containing protein 2	MARVELD2	Q8N4S9-2	159;159;159	Y																									66.692	0.999164	0.998858	0.998416	◯
MARVEL domain-containing protein 2	MARVELD2	Q8N4S9-2	23;23;23	Y	0.00122547	0.180313	0.232249	0.308879	0.176251	0.194796	0.11522	0.24138																	96.791	0.987306			◯
MARVEL domain-containing protein 2	MARVELD2	Q8N4S9-2	137;137;137	Y	0.305852	0.468105	-0.0163755	0.279403	-0.305272	-0.154269	0.0549221	0.62642	-0.529458	-0.546672	0.15591	0.300805	-0.389666	-0.457034	-0.678597	-0.781621	-0.787641	-0.571379	-0.654455	-0.609073	-0.214976	0.0325375	-0.546328	-0.660276	73.7	0.922125	0.968837	0.716083	◯
G-protein coupled receptor 161	GPR161	Q8N6U8-3	330;462	Y	-0.395495	-0.443559	-2.29598	-2.24088	-1.87217	-1.88839	-2.10365	-2.2007	1.13136	1.23392	2.01755	2.11102	0.887087	1.02282	0.923895	0.971271									124.7	0.999175	0.984056
Discoidin, CUB and LCCL domain-containing protein 1	DCBLD1	Q8N8Z6	589	Y									-1.80482	-1.58994	-1.68113	-1.49363	-1.15192	-0.758832	-1.31476	-1.25906	0.0623741	0.104431	-0.211435	-0.258129	-0.333813	-0.241647	0.276139	0.539553	77.349	0.999852	0.999999	1	◯
Discoidin, CUB and LCCL domain-containing protein 1	DCBLD1	Q8N8Z6	600	Y									-1.80482	-1.58994	-1.68113	-1.49363	-1.15192	-0.758832	-1.31476	-1.25906	0.0623741	0.104431	-0.211435	-0.258129	-0.333813	-0.241647	0.276139	0.539553	77.349	0.847364	0.926563	0.901808	◯
Tandem C2 domains nuclear protein	TC2N	Q8N9U0-2	84;84	Y																									38.179	0.953322			◯
Tandem C2 domains nuclear protein	TC2N	Q8N9U0-2	154;154	Y	1.03976	0.924692	0.348006	0.483235	0.14228	0.121472	0.632853	0.699361	0.382544	0.411818	0.695128	0.599093	-0.123742	-0.0763178	-0.446388	-0.58632	-0.00819397	-0.0618467	0.496409	0.512958	0.80045	0.718034	0.308189	0.456928	100.79	0.999945	0.99993	0.986538	◯
Zinc finger protein 579	ZNF579	Q8NAF0	57	Y									-0.930196	-1.0607	-1.43008	-1.4827	-0.985888	-0.811334	0.714918	0.739584									47.181		0.973004	0.821519
Zinc finger protein 579	ZNF579	Q8NAF0	58	Y																									30.735			0.913989
Spermatogenesis-associated protein 5	SPATA5	Q8NB90-2	701;701	Y									0.517875	0.414399	-0.61383	-0.261553	-0.37392	-0.236607	-0.014555	0.00290775									52.071	0.999999	0.999999
NHL repeat-containing protein 2	NHLRC2	Q8NBF2-2	44;403	Y	-1.03556	-0.915694	-0.200698	-0.328426	0.0844727	0.0612259	-0.236134	-0.604037	0.653327	0.466876	-0.0743303	-0.00542831	0.973221	0.782677	1.4848	1.54398	2.19607	1.97911	1.10501	0.865524	0.70939	0.729256	1.35989	1.37497	157.98	1	1	1	◯
Keratinocyte-associated transmembrane protein 2	KCT2	Q8NC54	243	Y	0.393629	0.62007	0.283777	0.803098	0.227653	0.303198	0.685582	0.604217	0.411684	0.555038	0.541933	0.766825	0.34665	0.582833	0.240159	0.231783									109.68	0.789507	0.96193	0.959255	◯
Clarin-3	CLRN3	Q8NCR9-2	150;218	Y									-0.568229	-0.586261	0.729907	0.970464	-1.03736	-0.750212	-1.20959	-1.34007	-1.32289	-1.26045	-1.26077	-0.943644	0.757736	0.72648	-0.834311	-1.09003	52.295	1	1	1	◯
Transmembrane protein 104	TMEM104	Q8NE00-2	104;104	Y																									39.685	1	1	1	◯
Metal transporter CNNM3	CNNM3	Q8NE01-2	301;301;301	Y	-0.493467	-0.226973	-0.369576	-0.308656	-1.32532	-1.27907	-0.25719	-0.344576	-0.638176	-0.572962	-0.545676	-0.372079	-0.526487	-0.484729	-1.5331	-1.30479	-1.68882	-1.70104	-0.981861	-1.03575	-0.747659	-0.520732	-0.922884	-0.539058	103.67	0.721476	0.994115	0.999205	◯
Metal transporter CNNM3	CNNM3	Q8NE01-2	440;440;488	Y									-0.303881	-0.315611	1.00712	0.906085	-0.221231	-0.264457	-0.370018	-0.479799									148.43	0.992978	0.991894		◯
Protein FAM83F	FAM83F	Q8NEG4-2	159;327	Y	-0.199433	-0.00237369	0.342037	0.0528994	-0.0829554	-0.155978	-0.000749588	1.47249																	78.198	0.999998			◯
Retinoic acid-induced protein 3	GPRC5A	Q8NFJ5	347	Y	0.698457	1.22528	1.19003	1.39851	1.0159	1.14457	3.10608	0.857519	-0.0502358	0.531187	-0.904588	-0.837554	-1.83	-1.2044	-1.42568	-1.04865	1.29439	1.50284	3.17157	3.09103	1.00196	1.47269	1.47358	1.73074	119.34	0.977238	0.959772	0.968728	◯
Retinoic acid-induced protein 3	GPRC5A	Q8NFJ5	350	Y																	-0.782203	-0.455479	1.12626	0.850589	-1.23846	-0.714859	-0.354764	-0.29333	79.224			0.997389	◯
Retinoic acid-induced protein 3	GPRC5A	Q8NFJ5	293	Y	1.83613	1.82987	1.17479	1.11525	1.84478	1.82736	2.57565	2.74996	-0.00663567	-0.13693	-1.16969	-0.846659	-1.40242	-1.54021	-0.790859	-0.758853	0.243528	-0.0829983	0.817162	0.696055	0.0435142	0.008461	-0.399367	-0.651362	86.158	0.996556	0.857384	0.995613	◯
Phosphatidylcholine:ceramide cholinephosphotransferase 2	SGMS2	Q8NHU3	59	Y	-0.0447874	-0.303875	-1.8719	-2.00176	-3.23811	-2.91606	-2.36323	-2.88979	-0.33672	-0.728321	1.84363	1.4968	0.158133	0.285338	-0.612624	-0.672742	0.046423	0.126381	-0.278058	-0.274366	1.55082	1.63106	0.479146	0.478894	123.07	0.999813	0.999894	0.999004	◯
InaD-like protein	INADL	Q8NI35-4	1031;1031;1031;1031;490	Y	0.817852	0.884056	0.641231	0.897717	0.0555372	0.0975523	0.264614	-0.0234165									-0.643487	-1.04806	-0.574818	-0.598906	0.446382	0.381735	-0.0346594	0.193645	65.302	0.798951		0.657177	◯
InaD-like protein	INADL	Q8NI35-4	396;396;396;396	Y																	0.352203	0.185761	0.245287	0.393855	-0.155693	0.0823688	0.976626	1.37	218.56			0.999998	◯
InaD-like protein	INADL	Q8NI35-4	1017;1017;1017;1017;476	Y	-0.517036	-0.23436	-0.251784	-0.0443163	-0.63975	-0.571709	-0.244808	-0.372465	-0.599171	-0.440161	-0.505838	-0.360238	-0.59704	-0.424533	-0.720839	-0.983258									87.33	0.999994	0.991079		◯
Vang-like protein 1	VANGL1	Q8TAA9-2	310;312	Y	-0.306019	-0.102751	-0.0312309	0.0517178	-0.220136	-0.120874	0.14967	-0.0523081	-0.284863	-0.215413	-0.472698	-0.421369	-0.632183	-0.462007	-0.458466	-0.331742	-0.278915	-0.178139	0.2017	0.0910578	-0.21878	-0.0430307	-0.0926514	-0.0458517	105.52	1	1	1	◯
Disks large homolog 5	DLG5	Q8TDM6-2	429;319;429	Y																	0.86102	0.693825	0.0781622	0.215002	0.441169	0.571068	0.782266	0.781496	46.343	0.686346		0.806358	◯
Disks large homolog 5	DLG5	Q8TDM6-2	188;78;188	Y	0.630159	0.8757	1.28327	1.27979	1.39975	1.61317	1.36179	1.11474																	59.776	1	1	1	◯
Epidermal growth factor receptor kinase substrate 8-like protein 3	EPS8L3	Q8TE67-2	10;10;10	Y	-0.0640583	0.357668	-1.52108	-1.31663	-3.72438	-3.76497	-1.62746	-1.92884	-1.22967	-1.44257	0.386102	0.59726	-0.98687	-0.673959	-3.95089	-3.5633	-2.30511	-2.54671	-1.00973	-1.09406	0.958897	0.943767	-0.527307	-0.304563	49.888	1	1	1	◯
Epidermal growth factor receptor kinase substrate 8-like protein 3	EPS8L3	Q8TE67-2	16;16;16	Y																									102.25	0.840782	0.773941		◯
Epidermal growth factor receptor kinase substrate 8-like protein 1	EPS8L1	Q8TE68-4	463;557;684	Y																									94.023	0.998464	0.970864	0.970864	◯
Partitioning defective 3 homolog	PARD3	Q8TEW0-5	445;445;489;489;489;489;489;489;489;489	Y	1.12071	1.09031	2.37688	2.06026	2.66019	2.72462	1.37786	1.69148	0.743213	0.67435	-0.258595	-0.346056	1.59291	1.18013	1.83979	1.93659	2.88129	2.77271	1.58349	1.46087	0.974413	1.10819	2.31152	2.17712	196.01	0.999956	1	0.999999	◯
Partitioning defective 3 homolog	PARD3	Q8TEW0-5	968;990;997;1034;1043;1077;1080	Y	-2.64833	-2.25971	-1.49299	-1.87067	-1.77623	-2.50568	-2.51196	-2.72368	-1.24023	-1.33292	-1.98301	-1.55019	-1.12865	-1.10864	-1.09944	-1.94586	-1.23783	-1.88235	-1.55187	-1.53916	-1.77327	-1.63961	-1.02387	-1.38119	176.67	1	1	1	◯
Partitioning defective 3 homolog	PARD3	Q8TEW0-5	344;344;388;388;388;388;388;388;388;388	Y																	1.22124	1.11436	1.10082	1.31054	1.27199	1.45042	1.35663	1.77567	86.709		0.980227	0.991455	◯
Partitioning defective 3 homolog	PARD3	Q8TEW0-5	1109;1131;1138;1175;1184;1218;1221	Y																									32.991	0.88497		0.88141	◯
Partitioning defective 3 homolog B	PARD3B	Q8TEW8-3	931;938;1000	Y	-2.07827	-1.55617	-0.0221033	0.0417461	-1.08801	-1.14288	-1.28399	-1.15928	-0.902958	-1.21732	0.215122	0.25729	-1.07344	-0.904614	-1.19379	-1.30358									125.85	1	1		◯
Ubiquitin-associated and SH3 domain-containing protein B	UBASH3B	Q8TF42	19	Y																									28.542	0.813969	0.857261	0.812994	◯
Protein Shroom3	SHROOM3	Q8TF72	501	Y																									87.482	0.947167	0.971141		◯
Protein Shroom3	SHROOM3	Q8TF72	392	Y																									28.79	0.855058			◯
Protein Shroom3	SHROOM3	Q8TF72	311	Y																									92.976	0.99953	0.999189	0.979094
WAS/WASL-interacting protein family member 2	WIPF2	Q8TF74	74	Y	-1.3632	-1.28173	-0.896664	-0.927806	-1.11761	-1.13833	-1.12581	-0.825941									-1.47028	-1.42382	-1.3161	-1.12984	-1.39753	-1.47076	-1.07968	-1.06679	139.05	0.965743	0.994602	0.995635	◯
Fibroblast growth factor receptor substrate 2	FRS2	Q8WU20	306	Y																									48.017		0.999991		◯
Ras-related protein Rab-2B	RAB2B	Q8WUD1	3	Y	0.837918	0.921807	1.06297	1.15592	1.56597	1.69402	0.389345	0.542144	0.693707	0.806109	0.975261	1.02833	1.11834	1.30723	1.70066	1.44301									58.957	0.844765	0.868651		◯
RelA-associated inhibitor	PPP1R13L	Q8WUF5	269	Y	0.0364885	-0.43321	-0.151283	-0.476776	0.530433	-0.188393	0.0613165	-0.0560722	-0.690418	-1.05987	-0.60302	-0.708185	-0.979401	-1.36675	-0.450314	-0.212942									66.792	0.993161	0.993239		◯
Programmed cell death 6-interacting protein	PDCD6IP	Q8WUM4	39	Y	-0.284427	-0.344969	-0.278289	-0.29487	-0.444971	-0.375787	-0.0190277	0.124291	-0.396198	-0.513937	-0.72461	-0.619705	-0.541383	-0.219151	-0.648098	-0.778903	-0.604577	-0.553057	-0.481724	-0.417207	-0.621221	-0.525439	-0.54279	-0.178746	139.12	1	1	1	◯
Programmed cell death 6-interacting protein	PDCD6IP	Q8WUM4	485	Y																									56.098		0.999967		◯
Programmed cell death 6-interacting protein	PDCD6IP	Q8WUM4	608	Y	0.454201	0.291749	0.21525	0.213505	1.12682	0.0853376	1.60413	0.741749		1.37893	0.83791	0.75709	0.856776	0.845797	0.972877	1.43066									84.546	1	1	0.999997
Programmed cell death 6-interacting protein	PDCD6IP	Q8WUM4	294	Y	0.68969	0.554053	-0.0498047	0.000768661	-0.0556011	-0.199389	0.704886	0.0613918	1.82978	1.57306	1.63257	1.66734	1.09083	1.26134	1.04256	1.12478	1.50084	1.74419	2.11388	1.93358	2.19038	2.33675	1.45163	1.56953	78.652	0.999978	0.999991	0.99907	◯
Protein BRICK1	BRK1	Q8WUW1	63;63	Y	-1.92866	-1.97899	-2.42116	-2.29565	-2.30649	-2.24575	-2.34289	-1.95631	-2.12822	-2.49737	-2.0861	-1.99834	-2.49468	-2.55607	-2.5152	-2.00626	-1.83391	-1.75599	-1.71125	-1.42854	-1.65155	-1.45288	-1.71518	-1.87247	102.06	1	1	1	◯
Protein POF1B	POF1B	Q8WVV4	166;166;166	Y	-0.0255547	0.149754	1.14841	1.35078	0.0997782	0.248646	0.490162	0.157691	-1.03625	-0.839625	0.547808	-0.284868	-1.11443	-0.768254	-1.45291	-1.61624	0.615237	0.636862	1.28483	1.2563	0.304501	0.472637	1.05126	0.849487	118.39	1	1	1	◯
Protein POF1B	POF1B	Q8WVV4	139;139;139	Y	0.699245	0.752346	-0.012476	-0.610589	-0.439682	-0.54963	-0.62577	-0.625164	-0.898725	-0.768776	-0.23286	0.120587	-0.877898	-0.678053	-0.998826	-0.930146	0.0448322	0.166228	-0.248465	0.0922213	1.12954	1.28483	0.246209	0.183717	159.79	1	1	1	◯
LIM domain only protein 7	LMO7	Q8WWI1-3	185;185;185;185	Y																									109.14	0.95539	0.80455		◯
LIM domain only protein 7	LMO7	Q8WWI1-3	1282;1616	Y																									51.376	0.847793
LIM domain only protein 7	LMO7	Q8WWI1-3	1338;1672	Y									-0.0157042	-0.14181	-0.379886	-0.0923691	-0.648771	-0.36896	-0.57488	-0.765544									143.35		1		◯
Ataxin-2-like protein	ATXN2L	Q8WWM7-6	349;349;349;349;349;349	Y																									73.878		1	1	◯
U4/U6 small nuclear ribonucleoprotein Prp31	PRPF31	Q8WWY3	205;125;205	Y	0.497904	0.610233	-0.113388	1.00441	2.28796	2.36313	1.0137	1.03016	0.691207	0.86202	0.336893	0.445619	0.830916	0.91422	2.63081	2.76882	1.8825	1.83533	-0.368526	-0.0573006	-0.478517	-0.307143	-0.177884	0.0818005	116.95	0.999988	0.999999	0.999996	◯
U4/U6 small nuclear ribonucleoprotein Prp31	PRPF31	Q8WWY3	435	Y	-0.513606	-0.368226	0.126859	-0.24963	0.0396805	0.0357418	0.483701	0.60085	0.608799	0.358451	-0.434619	-0.477673	0.0662403	-0.0135374	0.0744677	0.10229	0.410462	0.503804	0.761517	0.8397	0.0462637	0.130537	0.40821	0.265299	69.184	0.999999	0.99999	0.999986	◯
Caskin-2	CASKIN2	Q8WXE0-2	171;253	Y	-2.1467	-2.38819	-2.36504	-2.52498	-2.10774	-2.0002	-4.56203	-2.90393	-1.79723	-1.55232	-1.61587	-1.53101	-1.57411	-1.19956	-1.37333	-1.38156	0.471468	0.462972	-1.33642	-1.00995	-0.0430689	-0.424048	-0.0379915	0.122666	185.68	0.985913	0.993119	0.76757	◯
Arf-GAP with Rho-GAP domain, ANK repeat and PH domain-containing protein 2	ARAP2	Q8WZ64	77	Y																									99.34	1	1	1	◯
Arf-GAP with Rho-GAP domain, ANK repeat and PH domain-containing protein 2	ARAP2	Q8WZ64	380	Y																									23.892			0.982702	◯
E3 ubiquitin-protein ligase rififylin	RFFL	Q8WZ73-3	34;34;34	Y																	-0.222634	-0.386046	-0.930685	-1.14085	-0.100503	-1.04395	0.0156622	-0.457378	126.15			0.978356	◯
ATP-dependent RNA helicase DDX1	DDX1	Q92499	265	Y	1.45214	1.641	1.78933	2.00634	1.99226	2.13145	2.11547	2.05341																	50.38	1	1	1
Dual specificity tyrosine-phosphorylation-regulated kinase 4;Dual specificity tyrosine-phosphorylation-regulated kinase 2	DYRK4;DYRK2	Q9NR20-2	264;264;309;382	Y	-2.52498	-2.5303	-2.23774	-2.09716	-2.17469	-2.63266	-1.4863	-1.12542	-1.01016	-1.10356	-2.18462	-2.13607	-1.93273	-1.79736	-1.90756	-1.80963	-1.4596	-1.45272	-0.763579	-0.787558	-1.63479	-1.49222	-1.45393	-1.35335	104.51	0.999881	0.999918	0.999927	◯
28S ribosomal protein S31, mitochondrial	MRPS31	Q92665	142	Y																									74.489		0.999999		◯
Poliovirus receptor-related protein 2	PVRL2	Q92692	454	Y																									55.362		0.999998	0.99999	◯
Disks large homolog 3	DLG3	Q92796-2	368;673	Y	-1.64499	-1.26734	-0.900905	-0.875159	-1.00281	-0.808978	-0.756081	-1.03083	-0.0820465	0.168909	-0.316468	-0.154694	-0.14687	0.037447	0.217009	0.471882	-1.11836	-0.772258	-0.856596	-0.785269	-1.44786	-1.28186	-0.806634	-0.950758	152.64	0.999997	0.999997	1	◯
Probable ATP-dependent RNA helicase DDX17;Probable ATP-dependent RNA helicase DDX5	DDX17;DDX5	Q92841	200;200;200;279;202	Y									-0.416272	-0.221946	-0.906235	-1.00086	-0.109184	-0.484663	-0.0559053	0.0919571									101.69	1	0.999994	0.999999	◯
Probable ATP-dependent RNA helicase DDX17	DDX17	Q92841	68;68;68;147	Y	-1.19006	-1.11131	-0.712355	-0.823734	-0.725651	-0.604263	-0.72507	-0.592783																	160.06	0.99996	0.597744		◯
Golgi apparatus protein 1	GLG1	Q92896	383;383	Y									-0.496791	-0.291641	-1.50623	-1.31777	-1.09302	-0.830414	-0.410882	-0.37017									98.968	1	1		◯
SWI/SNF-related matrix-associated actin-dependent regulator of chromatin subfamily D member 2	SMARCD2	Q92925-3	149;176;197	Y																									50.581	0.87055	0.983071		◯
Far upstream element-binding protein 2	KHSRP	Q92945-2	317;317	Y									-1.46178	-1.3967	-2.2084	-2.18583	-2.23762	-1.86619	-0.760703	-0.350231									86.9		0.981456	0.971644	◯
Ubiquitin carboxyl-terminal hydrolase 7	USP7	Q93009	791	Y									0.594395	0.640818	0.547808	0.481263	0.560752	0.633068	0.884049	1.15101									93.939	1	1		◯
Ubiquitin carboxyl-terminal hydrolase 7	USP7	Q93009	106	Y																									67.398	1	1	1
Ubiquitin carboxyl-terminal hydrolase 7	USP7	Q93009	877	Y																									54.248		0.989255
UPF0556 protein C19orf10	C19orf10	Q969H8	102	Y	-1.99225	-1.87116	-1.83106	-1.8481	-1.23343	-1.45229	-1.2402	-0.847087																	72.639	0.789125		0.89127	◯
ADP-ribosylation factor-like protein 11	ARL11	Q969Q4	30	Y									0.512662	0.919888	-0.381871	-0.248304	0.313214	0.670395	0.272469	0.157541									38.311		0.999006		◯
Uncharacterized protein C11orf52	C11orf52	Q96A22	103	Y	-2.33527	-1.93737	-1.05515	-0.908692	-2.51018	-2.0021	-1.76788	-1.90706	-1.38358	-1.37628	-1.18434	-1.00677	-1.83771	-1.36509	-1.2231	-0.522409	-1.93276	-2.07425	-1.63605	-1.45885	-2.00489	-1.77923	-1.9366	-1.07607	177.28	0.99154	0.999367	0.999028	◯
Transmembrane protein 230	TMEM230	Q96A57	29;92	Y	0.364186	0.309096	0.0625734	0.175551	-0.309559	-0.0586386	-0.133376	-0.0363579																	136.58	0.999991			◯
MARVEL domain-containing protein 3	MARVELD3	Q96A59	163;163	Y																									54.379		0.999884	0.999919	◯
Transmembrane protein 45B	TMEM45B	Q96B21	264	Y																									76.077			0.987206
E3 ubiquitin-protein ligase RNF25	RNF25	Q96BH1	432	Y									-1.83005	-1.90896	-1.97607	-1.67429	-1.56767	-1.40629	-1.65089	-1.55944	-1.41213	-1.92555	-1.80681	-1.39086	-1.83899	-1.56016	-1.14539	-0.996261	49.674	0.916054	0.999887	0.996201	◯
Gamma-secretase subunit APH-1A	APH1A	Q96BI3	256	Y									0.30463	0.404233	0.435911	0.614484	0.546968	0.774612	0.17106	0.364259	-1.66647	-1.23019	-0.983316	-1.06596	-0.962977	-0.948847	-1.0753	-0.878274	55.871	0.999412	0.975137	0.993414	◯
Engulfment and cell motility protein 3	ELMO3	Q96BJ8-2	385;498;551	Y									1.32589	1.2446	0.226298	0.389387	0.438897	0.522162	0.889869	1.02132									130.08	0.99934	0.999735	0.993522	◯
FAS-associated factor 2	FAF2	Q96CS3	79	Y	-0.285336	-0.140932	0.195281	0.222441	1.89226	1.75242	0.87841	0.438753	-2.13294	-2.20798	-2.84018	-2.65245	-2.38794	-2.17507	-0.0811482	-0.27151	2.04277	1.58754	0.288986	0.309695	-0.294752	-0.038022	0.0209684	0.470193	134.81	0.997726	0.996944	0.99785	◯
SLAM family member 6	SLAMF6	Q96DU3-2	308;309	Y																									130.48			0.993038	◯
Pentatricopeptide repeat domain-containing protein 3, mitochondrial	PTCD3	Q96EY7	124	Y																									56.728	0.807826	0.784362	0.964629	◯
Interleukin-17 receptor A	IL17RA	Q96F46	533	Y																									63.147		1
Protein S100-A16	S100A16	Q96FQ6	26	Y	-1.12049	-0.754006	-0.162796	-0.275026	-0.837578	-0.981603	-0.379375	-0.0594931	-0.217535	-0.018158	-0.867234	-0.535225	0.0256681	-0.0859642	-1.0082	-1.00953	-0.75092	-0.544728	-0.117113	0.0384073	-0.480768	-0.564356	0.153514	0.204044	67.905	0.954877	0.993847	0.93209	◯
U3 small nucleolar ribonucleoprotein protein IMP4	IMP4	Q96G21	205	Y																									40.831	1
Far upstream element-binding protein 3	FUBP3	Q96I24	523	Y	0.371129	0.227002	-1.76665	-1.72372	-1.5155	-1.89096	-2.13933	-1.77301	-2.66106	-2.17286	-1.0294	-0.468072	-2.39507	-2.27821	-2.53514	-2.34759	-0.814788	-0.645033	-1.60267	-1.52804	1.11627	1.12929	-0.977947	-1.02024	43.447	0.5	0.5	0.979838	◯
E3 ubiquitin-protein ligase Itchy homolog	ITCH	Q96J02-2	379;420	Y																	0.391674	0.573586	0.729663	0.792684	0.953386	1.20059	0.611095	0.404372	167.07	1	1	1	◯
Kin of IRRE-like protein 1	KIRREL	Q96J84-3	519;622;638	Y									-0.678553	-0.731584	0.461844	0.354919	-0.232177	-0.166625	-0.566277	-0.67118	-0.983546	-1.01818	-1.475	-1.16717	-0.271919	-0.0840731	-0.679689	-0.633361	65.518	0.996371	0.999775	0.999752	◯
Kin of IRRE-like protein 1	KIRREL	Q96J84-3	522;625;641	Y																									102.3	0.998756	0.999945	0.999372	◯
Kin of IRRE-like protein 1	KIRREL	Q96J84-3	618;721;737	Y	-0.634042	-0.949098	-1.36426	-1.43877	-1.28973	-1.30435	-1.48522	-1.70825									-0.83733	-1.01285	-0.990739	-0.820337	-0.459449	-0.588497	-0.780786	-0.914192	81.746	0.858532		0.858532	◯
Engulfment and cell motility protein 2	ELMO2	Q96JJ3	717	Y	-0.0083971	0.0119247	0.661069	0.539388	0.330479	0.398817	0.527859	0.806414	0.799997	0.648391	0.361187	-0.0493517	0.860522	0.904677	0.680408	0.673492	0.291969	0.357716	0.258741	0.440804	-0.212699	0.0343618	0.491822	0.695858	134.85	0.995941	0.997733	0.999961	◯
E3 ubiquitin-protein ligase ZFP91	ZFP91	Q96JP5-2	76;76	Y	-0.594421	-0.559296	-0.322357	-0.630694	-0.25892	-0.357664	0.491229	0.722102	1.86144	1.82326	0.710107	0.784199	1.2105	0.913969	1.20511	1.16658	0.156628	-0.066762	0.702255	0.64067	-0.168017	-0.231053	0.12354	-0.228967	80.354	1	1	1	◯
Dedicator of cytokinesis protein 7	DOCK7	Q96N67-4	621;621;621;621;621;621	Y																									74.414			1
Poliovirus receptor-related protein 4;Processed poliovirus receptor-related protein 4	PVRL4	Q96NY8	445	Y																									84.975	0.853518	0.874922	0.698563	◯
Discoidin, CUB and LCCL domain-containing protein 2	DCBLD2	Q96PD2	750;764	Y	-1.40586	-1.37399	-0.87534	-1.04989	-0.339433	-0.54931	-0.762385	-0.629556																	78.232	0.999997		0.999982	◯
Discoidin, CUB and LCCL domain-containing protein 2	DCBLD2	Q96PD2	715;729	Y	0.640937	0.732482	0.950409	0.950765	2.59757	2.22485	1.51623	1.71448	0.4116	0.567977	-0.122957	0.0230045	0.565637	0.779291	1.51743	1.08195	0.405237	-0.402798	-0.655615	-0.832384	-1.57722	-1.66649	-0.941582	-0.772094	156.06	0.721618	0.66857	0.791907	◯
Discoidin, CUB and LCCL domain-containing protein 2	DCBLD2	Q96PD2	565;565	Y																									75.359	0.76009			◯
RNA-binding protein 14	RBM14	Q96PK6	592	Y																									33.568			0.988283	◯
RNA-binding protein 14	RBM14	Q96PK6	226	Y	1.40051	1.5379	1.46778	1.57902	1.41931	1.5534	1.28463	1.4983																	92.448	0.960417	0.832899	0.801269	◯
RNA-binding protein 14	RBM14	Q96PK6	614	Y																									79.621		0.999907		◯
RNA-binding protein 14	RBM14	Q96PK6	645	Y									-2.14937	-2.19315	-2.55387	-2.84591	-2.15558	-1.99057	-1.63616	-1.37403	-1.1997	-1.15285	-1.44616	-1.67388	-2.35174	-2.39968	-1.8448	-1.75219	140.66		0.999987	0.999815	◯
RNA-binding protein 14	RBM14	Q96PK6	648	Y																									90.255		0.993928		◯
E3 ubiquitin-protein ligase NEDD4-like;E3 ubiquitin-protein ligase NEDD4	NEDD4L;NEDD4	Q96PU5-4	539;556;596;632;640;652;660;680;585;932;988;1004	Y																									37.248	1			◯
E3 ubiquitin-protein ligase NEDD4-like	NEDD4L	Q96PU5-4	472;489;529;565;573;585;593;613	Y																									45.097		0.777969
Alpha-ketoglutarate-dependent dioxygenase alkB homolog 3	ALKBH3	Q96Q83	127	Y																									34.463		0.935491		◯
Membrane-associated guanylate kinase, WW and PDZ domain-containing protein 1	MAGI1	Q96QZ7-4	373;373;373;373;373;373;373	Y	1.79514	2.00657	2.39314	2.34551	2.54346	2.91563	1.14243	1.29658	0.859093	0.940631	1.32907	1.38804	1.83968	1.82003	2.18213	2.27305	2.88638	2.80618	1.41162	1.49076	1.73871	1.81769	2.45553	2.47825	203.7	0.999995	1	1	◯
Protein LAP2	ERBB2IP	Q96RT1-7	1042;1042;1042;1042;1042;1042;1042	Y																									66.432		0.999086		◯
Protein LAP2	ERBB2IP	Q96RT1-7	1104;1104;1104;1104;1104;1104;1104	Y	1.65871	1.52343	2.17671	2.04478	1.87012	1.96724	1.59254	1.98699	1.41038	1.24959	1.18474	1.00183	1.72373	1.75411	1.36264	1.18963	1.31808	1.19599	1.11364	1.15946	1.06359	1.02677	1.65108	1.73653	149.22	0.999621	0.999919	0.999768	◯
Pecanex-like protein 1	PCNX	Q96RV3-2	580;580;580	Y																									59.258		1		◯
Niban-like protein 1	FAM129B	Q96TA1-2	384;397	Y									-1.47215	-1.43791	-1.86373	-1.75123	-2.08832	-2.03478	-2.27861	-2.46671									57.463	1	1	1	◯
Tubulin-folding cofactor B	TBCB	Q99426	98	Y																									70.187			0.999998	◯
Translocation protein SEC62	SEC62	Q99442	46	Y	1.04886	0.898634	0.574941	0.271328	0.446278	0.473906	1.62974	-0.267515	1.94337	1.77554	1.00124	1.0454	0.780566	0.77975	0.604826	0.845698	1.20788	1.19912	2.12893	2.03214	1.49619	1.57305	1.23839	1.25436	74.256	0.999999	0.999991	0.999998	◯
Plakophilin-4	PKP4	Q99569	275;275	Y	0.107996	0.117581	0.123699	-0.0871258	-0.368326	-0.513333	0.125245	0.27516	0.470834	0.45062	0.243231	0.447653	0.236256	0.308248	-0.14927	-0.1438	0.199851	0.10126	0.760429	0.855424	0.790079	0.942646	0.696637	0.547635	108.08	0.988411	0.932473	0.992305	◯
Plakophilin-4	PKP4	Q99569	1094	Y	0.20454	0.199314	0.802072	0.569177	-0.00391102	-0.315932	-0.303122	0.834022	0.189896	0.213316	0.206948	0.140274	0.78213	0.618805	-0.0587769	-0.417634	-0.324697	-0.763572	-0.234698	-0.193708	-0.0747709	-0.0746174	0.450622	0.452404	124.71	0.990936	0.993887	0.896865	◯
Plakophilin-4	PKP4	Q99569	470;470	Y	0.190496	0.335673	0.393109	-0.593051	-0.141695	-0.961853	0.579414	-0.227723	0.718195	0.464526	0.491916	0.545013	0.200866	0.157825	-0.254456	-0.307297	-0.308837	-0.561173	0.873089	0.39598	0.792033	0.87235	0.351249	0.284262	231.56	0.999966	0.999995	0.999993	◯
Plakophilin-4	PKP4	Q99569	478;478	Y	0.796949	0.908729	0.0999708	0.141925	-0.409091	-0.414142	-0.3133	0.079401	-0.440188	-0.536387	0.121124	0.185191	-0.495114	-0.475518	-1.01408	-1.37392	-0.119844	-0.300315	0.280334	0.432287	0.944118	1.14743	0.417316	0.276732	317.81	0.997645	0.999356	0.99965	◯
Plakophilin-4	PKP4	Q99569	306;306	Y																									61.535			0.838468	◯
Plakophilin-4	PKP4	Q99569	465;465	Y	-0.261361	-0.169316	-1.17057	-1.28737	-1.56274	-1.7643	-0.647771	-0.228426	-1.31805	-1.37961	-0.791278	-0.680937	-2.08621	-2.16115	-2.30506	-2.56998									94.976	0.999669	0.999955	0.998627	◯
Plakophilin-4	PKP4	Q99569	1168;1125	Y	2.33848	2.31778	2.03317	2.0191	1.42563	1.14018	1.23811	2.54686	1.79826	1.77476	1.85607	1.94202	1.77855	1.69109	1.06012	0.812583	1.81686	1.34348	2.36598	2.19285	2.83755	2.83485	2.52144	2.61361	223.13	0.999956	0.999968	0.999974	◯
Plakophilin-4	PKP4	Q99569	420;420	Y									1.3152	1.30783	1.75772	1.87024	1.36709	1.41522	0.907712	0.967401	-0.812095	-0.885475	-0.65655	-0.227991	0.310494	0.403293	-0.417664	-0.356944	123.95	0.981525	0.986934	0.906684	◯
Plakophilin-4	PKP4	Q99569	494;494	Y	-1.01968	-1.03303	-3.08125	-2.80741	-2.73436	-2.57467	-1.59579	-1.10958																	99.921	1		1	◯
Plakophilin-4	PKP4	Q99569	114;114	Y	0.870775	0.933041	0.160551	0.244083	-0.00920582	0.0465603	1.00381	0.664652	0.313614	0.417404	0.392391	0.402508	-0.0226755	0.0377693	-0.0658884	0.0248251									121.85	1	1	0.999973	◯
Eukaryotic translation initiation factor 3 subunit C	EIF3C	Q99613	881	Y																									103.18	0.998496			◯
Prohibitin-2	PHB2	Q99623	34	Y									-2.56577	-2.25524	-3.16672	-2.76959	-2.64112	-2.54539	-2.64923	-2.59387	-3.10836	-3.03362	-2.84918	-2.5594	-3.62164	-3.69407	-2.65537	-2.54142	82.325		1	1	◯
Prohibitin-2	PHB2	Q99623	248	Y	0.306025	0.859524	1.97172	2.36033	0.423547	0.424919	0.880156	1.11088																	84.59	0.99957	0.99992	1	◯
Prohibitin-2	PHB2	Q99623	121	Y																	0.148651	0.2114	0.129067	0.114673	-0.181685	0.253605	0.334397	0.454102	84.799			0.999657	◯
Heterogeneous nuclear ribonucleoprotein A/B	HNRNPAB	Q99729-3	285;286;332;332	Y	-1.0205	-0.648483	-0.0911903	0.000349045	-0.376692	-0.309462	-0.133869	-0.376287																	66.227	0.99965		0.999984	◯
Cell surface A33 antigen	GPA33	Q99795	281	Y									-0.298185	-0.259192	0.254099	0.180417	-0.514976	-0.28726	-0.585882	-0.721811									94.109		1		◯
Cell surface A33 antigen	GPA33	Q99795	301	Y									-3.51247	-3.84874	-1.40484	-1.46259	-4.1992	-4.39838	-4.9615	-4.01885	-4.3207	-4.97491	-4.86465	-5.00016	-1.17786	-1.08	-3.73866	-3.97841	155.48		1	1	◯
Tumor susceptibility gene 101 protein	TSG101	Q99816-2	285;390	Y	-0.376818	-0.455114	-0.712919	-0.708329	-1.32028	-1.8242	0.253594	0.586226	0.593517	0.406641	-0.280737	-0.164688	-0.348906	-0.340075	-1.21168	-1.11202									104.79	0.999999	1	0.999996	◯
Protein arginine N-methyltransferase 1	PRMT1	Q99873-3	171;175;189	Y									0.659449	0.66161	-0.326204	-0.190629	0.0467825	0.0558205	0.555078	0.878313									144.07	0.919972	0.990723	0.997703
Tyrosine-protein phosphatase non-receptor type 18	PTPN18	Q99952	389	Y																									62.241	0.975318			◯
Plakophilin-2	PKP2	Q99959-2	119;119	Y	0.249731	0.258834	0.0906792	-0.575053	-1.42366	-2.18956	-2.21712	-2.03131	-1.44379	-1.7639	0.420359	0.600756	0.367312	-0.279339	-1.51941	-1.76395	-2.80182	-3.03126	-3.15191	-3.46506	-0.364098	-0.304143	-0.757864	-1.22487	182.36	0.999507	0.999703	0.999985	◯
Plakophilin-2	PKP2	Q99959-2	166;166	Y																									68.979			0.993839	◯
Plakophilin-2	PKP2	Q99959-2	130;130	Y																									83.837		0.999974	0.999758	◯
Plakophilin-2	PKP2	Q99959-2	217;217	Y	-1.3402	-1.06139	-1.54776	-1.89822	-2.98256	-2.91427	-3.32257	-3.69439	-1.48465	-1.7125	0.242573	0.341256	-0.559392	-0.683371	-1.73706	-1.80814	-2.0598	-2.18499	-2.17593	-2.21819	-0.29248	0.119339	-0.715484	-0.836154	118.32	0.999981	0.999996	0.99999	◯
Plakophilin-2	PKP2	Q99959-2	787;831	Y																									86.414		0.970235	0.993583	◯
Plakophilin-2	PKP2	Q99959-2	587;631	Y																									169.9	1	1	1	◯
SOSS complex subunit B1	NABP2	Q9BQ15	74	Y																									47.759	0.999218	0.999436		◯
SH2 domain-containing protein 3A	SH2D3A	Q9BRG2	231	Y	-0.083024	-0.185539	-0.770735	-0.710866	0.339278	0.395904	-1.55371	-0.865741																	144.05	0.654229	0.887116		◯
Mitochondrial nucleoid factor 1	MNF1	Q9BRT2	67	Y																									62.321	0.999879			◯
Protein tweety homolog 2	TTYH2	Q9BSA4-2	207;528	Y																									65.417	1
Protein tweety homolog 2	TTYH2	Q9BSA4-2	173;494	Y																									106.32	1	1	1	◯
Extended synaptotagmin-1	ESYT1	Q9BSJ8	1009;1019	Y	-0.611592	-0.527559	-0.357975	-0.330219	-0.644459	-0.0339346	-0.927688	-0.400836																	88.05	0.927392		0.998983	◯
Extended synaptotagmin-1	ESYT1	Q9BSJ8	677;687	Y									0.754032	0.776204	0.109409	0.4157	0.573741	0.53524	0.610734	0.50365									41.662	0.992542	0.99879		◯
Extended synaptotagmin-1	ESYT1	Q9BSJ8	359;359	Y																									37.908			0.999941	◯
Extended synaptotagmin-1	ESYT1	Q9BSJ8	121;121	Y									-4.29316	-4.73374	-4.17691	-4.11653	-3.36567	-4.37709	-3.8141	-3.22955	-2.56006	-2.32733	-3.32408	-3.06389	-2.75651	-3.01556	-3.1511	-2.88101	53.16	0.833523	0.999967	0.999852	◯
Protein crumbs homolog 3	CRB3	Q9BUF7	93	Y	-1.54709	-1.40842	-1.08017	-1.03924	-2.15598	-2.16288	-1.50435	-2.11663	-1.81742	-1.87894	-1.34939	-1.25832	-1.10174	-1.07864	-2.16621	-1.64697	-2.20305	-2.30116	-1.7055	-1.67344	-1.78871	-1.43852	-1.16382	-0.989289	110.32	0.908877	0.953396	0.711328	◯
Heterogeneous nuclear ribonucleoprotein U-like protein 1	HNRNPUL1	Q9BUJ2-3	396;410;510;510	Y																									151.38	0.986806	0.988131	0.998521	◯
TNF receptor-associated factor 4	TRAF4	Q9BUZ4	212	Y	0.10552	0.220904	0.866171	0.619114	-0.131744	-0.051404	0.0884495	0.125105	0.101462	0.185813	0.0599728	0.21785	0.706275	0.599427	0.00392818	-0.0990019	-0.097147	0.224461	0.367759	0.287829	0.192509	0.257576	0.866801	0.645318	226.7	0.999996	1	0.999923	◯
WD repeat-containing protein 18	WDR18	Q9BV38	61	Y																									68.87		0.999755	0.998949	◯
N-terminal Xaa-Pro-Lys N-methyltransferase 1;N-terminal Xaa-Pro-Lys N-methyltransferase 1, N-terminally processed	NTMT1	Q9BV86-2	103;103	Y	-1.70586	-1.57822	-0.697144	-0.663832	-0.556403	-0.473733	-0.688764	-0.632342	-0.24299	-0.2016	-0.880493	-0.793814	-0.211727	-0.0951881	0.152938	-0.0310726	-0.29691	-0.458552	-0.717123	-0.789518	-1.4437	-1.3155	-0.560045	-0.604321	67.495	0.982639	0.957073	0.806438	◯
Coiled-coil domain-containing protein 94	CCDC94	Q9BW85	31	Y																									73.886		1		◯
Sorbin and SH3 domain-containing protein 1	SORBS1	Q9BX66-7	449;326;367;335;458;404;421;506;558;490;536;325	Y																									57.15	0.994353		0.990239	◯
Leucine-rich repeat-containing G-protein coupled receptor 4	LGR4	Q9BXB1	932	Y	0.448663	0.180131	-1.83987	-2.10896	-2.53005	-2.38765	-1.30621	-1.10144	-0.130086	-0.138674	0.90525	0.934056	-0.800711	-0.693913	-1.09542	-1.14338	-1.82387	-1.77721	-0.871457	-0.700543	0.592288	0.699489	-1.15834	-1.44188	110.36	0.99998	0.999529	0.999995	◯
Leucine-rich repeat-containing G-protein coupled receptor 4	LGR4	Q9BXB1	942	Y																									69.502	0.998136	0.998692	0.998191	◯
Transmembrane protein 59	TMEM59	Q9BXS4	291	Y	-1.8099	-1.81043	-2.22873	-2.28669	-2.78815	-2.43006	-2.15937	-2.19448																	136.42	0.999995	0.999996		◯
Transmembrane protein 59	TMEM59	Q9BXS4	277	Y	0.758381	0.873505	0.175398	0.391139	-0.444236	-0.177417	-0.49992	-0.440496	-0.0124187	-0.0287161	0.751357	0.810952	0.305334	0.358165	-0.064271	-0.138049									139.54	0.995373	0.99433	0.994305
Uveal autoantigen with coiled-coil domains and ankyrin repeats	UACA	Q9BZF9	111	Y																									78.501	1	1	1
RING finger protein unkempt homolog	UNK	Q9C0B0	236	Y																									106.12	0.992179			◯
Palmitoyltransferase ZDHHC5;Probable palmitoyltransferase ZDHHC8	ZDHHC5;ZDHHC8	Q9C0B5-2	480;533;449;541;541	Y									0.89839	0.924523	0.292595	0.394477	1.41818	1.59267	1.60289	1.0753									82.667	0.998614	0.999808	0.99996	◯
Palmitoyltransferase ZDHHC5	ZDHHC5	Q9C0B5-2	577;630	Y																									62.766	0.993086	0.976665	0.99423	◯
Palmitoyltransferase ZDHHC5;Probable palmitoyltransferase ZDHHC8	ZDHHC5;ZDHHC8	Q9C0B5-2	658;711;669;761	Y																									68.057	0.984273	0.98715	0.953462	◯
Semaphorin-4C	SEMA4C	Q9C0C4	789	Y	0.129019	0.531168	-0.623085	-0.940819	-1.17046	-1.2328	-0.76126	-1.5216	-1.49202	-1.72009	-0.158048	0.0729799	-1.6303	-1.44677	-1.63743	-2.04777									126.42	1	1		◯
SRC kinase signaling inhibitor 1	SRCIN1	Q9C0H9-2	268;268;396	Y																									52.026		0.999965		◯
SRC kinase signaling inhibitor 1	SRCIN1	Q9C0H9-2	272;272;400	Y																									62.625	0.999226	0.999893	0.999915	◯
Carboxy-terminal domain RNA polymerase II polypeptide A small phosphatase 1	CTDSP1	Q9GZU7-2	203;251	Y																									38.619	0.967784	0.969908	0.99181	◯
Phospholysine phosphohistidine inorganic pyrophosphate phosphatase	LHPP	Q9H008-2	158;158	Y	-0.141583	-0.0355215	0.178934	0.139111	0.526817	0.703032	-0.514157	0.164061	-0.978195	-0.821796	1.60132	1.59342	-0.223923	0.138815	2.00804	2.53232	0.790736	1.0746	-2.27071	-1.89178	0.36029	0.0571852	-1.76885	-1.58713	153.7	0.499941	0.820234	0.499904	◯
N-acetyltransferase 10	NAT10	Q9H0A0	732	Y																	0.319041	0.434384	-0.0296469	0.0639791	-0.576485	-0.251377	0.245788	0.33602	62.282	1	1	1
Toll-interacting protein	TOLLIP	Q9H0E2	45	Y	-0.883342	-0.709381	-0.639097	-0.646124	-1.06192	-0.847693	-0.632325	-0.376828	-0.356409	-0.194328	-0.624687	-0.667824	-0.519837	-0.524521	-0.568104	-0.51819	-1.36391	-1.18285	-0.995668	-0.576177	-1.40997	-1.17816	-1.10577	-0.962944	173.74	0.999637	0.999533	0.99997	◯
Cysteine-rich and transmembrane domain-containing protein 1	CYSTM1	Q9H1C7	64	Y	1.32632	1.34797	0.26141	0.271457	0.221005	0.268856	0.668444	0.902864	-0.821422	-1.0915	-0.198222	-0.177458	-1.71617	-1.4384	-1.70104	-1.56141	0.688947	0.725697	1.19767	1.13454	1.61981	1.85244	0.80905	0.701398	153.79	0.995501	0.999989	0.999881	◯
Epsin-3	EPN3	Q9H201-2	176;176	Y									-2.08845	-1.99929	-2.32833	-2.37985	-1.90491	-2.05686	-2.25824	-2.40971	-1.81852	-2.07479	-1.71359	-1.56059	-1.80128	-1.9413	-1.74118	-1.66639	97.045		0.998838	0.998788	◯
TRIO and F-actin-binding protein;Myosin phosphatase Rho-interacting protein	TRIOBP;MPRIP	Q9H2D6-5	82;1682;1756;1854;412;450;450	Y	-1.07085	-0.777909	-0.510105	-0.452736	-0.179116	0.0412941	-0.91294	-0.97701	-0.114283	-0.222948	-0.533444	-0.3751	-0.11443	0.152742	0.514279	0.340941	0.0509377	0.218151	-0.479354	-0.569604	-0.758745	-0.444037	-0.259524	-0.178799	98.716	1	1	1	◯
TRIO and F-actin-binding protein	TRIOBP	Q9H2D6-5	553;2153;2227;2325	Y									-0.184719	-0.349126	-0.452649	-0.375982	-0.0103664	0.204416	0.540754	0.54262	0.993181	0.578841	0.21708	0.0962791	-0.211941	-0.09062	0.439697	0.710047	128.58	0.999912	0.999986	0.999261	◯
Mucin-13	MUC13	Q9H3R2	500	Y	1.24847	1.00036	-2.75069	-2.38682	-3.45196	-3.10141	-2.61993	-3.16756	-0.903	-0.673689	1.6769	1.92024	-1.09968	-0.854177	-1.35305	-1.40291	-3.05436	-2.98166	-3.13637	-2.19905	0.612549	1.39976	-2.14694	-2.72222	131.92	0.993771	0.995982	0.950903	◯
Tyrosine-protein phosphatase non-receptor type 23	PTPN23	Q9H3S7	1165	Y																									39.188	1			◯
Lck-interacting transmembrane adapter 1	LIME1	Q9H400-2	105;200	Y	-0.604699	-0.472766	-0.215749	-0.174619	0.217855	0.531182	1.24697	2.39423	1.99213	1.79647	-0.965363	-1.02228	-0.538071	-0.520546	0.214396	0.351809	-0.710835	-0.882524	0.778197	0.636293	-1.87987	-1.93288	-1.74687	-1.92695	188.44	0.980052	0.948585	0.959517	◯
Homeodomain-interacting protein kinase 3	HIPK3	Q9H422-2	359;359	Y	0.982888	0.839189	-0.189115	-0.293292	-0.601045	-0.966488	-0.603123	-0.346365	-1.87899	-1.71738	-0.727796	-0.569431	-1.46199	-1.38577	-2.13459	-2.22438	-0.981671	-1.0808	-0.461915	-0.349461	-0.0154629	0.10124	-0.679748	-0.645191	156.19	0.999847	0.999989	0.999995	◯
Charged multivesicular body protein 4b	CHMP4B	Q9H444	111	Y																									22.269		1
Band 4.1-like protein 1	EPB41L1	Q9H4G0-4	312;246;281;343	Y																									156.04	1	1	1	◯
Epidermal growth factor receptor kinase substrate 8-like protein 2	EPS8L2	Q9H6S3-2	290;678	Y	-0.961454	-0.927463	-0.443013	0.0285149	-0.872817	-1.00977	-1.3193	-1.32242																	99.325	0.992621	0.990896	0.98356	◯
GRB2-associated and regulator of MAPK protein	GAREM	Q9H706-2	453;453;453	Y																									117.92		0.98955	0.997325	◯
dCTP pyrophosphatase 1	DCTPP1	Q9H773	129	Y																									58.765		1	1	◯
5'-nucleotidase domain-containing protein 2	NT5DC2	Q9H857-4	356;427;452;486	Y																									63.353			0.998609
Probable ATP-dependent RNA helicase DDX31	DDX31	Q9H8H2-2	307;307;307	Y																									53.378		0.998277
Pleckstrin homology domain-containing family A member 5	PLEKHA5	Q9HAU0-5	810;866;924;929	Y	-0.0626097	0.136483	0.306919	0.310506	-0.154365	0.0922642	0.521162	1.23175									0.108453	0.135188	0.703387	0.680446	0.217115	0.203336	0.330327	0.437258	157.57	0.54138		0.942409	◯
Pleckstrin homology domain-containing family A member 5	PLEKHA5	Q9HAU0-5	436;436;436;436;436	Y																									66.575	0.86242		0.987797	◯
Pleckstrin homology domain-containing family A member 5	PLEKHA5	Q9HAU0-5	590;590;590;590;590	Y																									68.693		1	1	◯
Pleckstrin homology domain-containing family A member 1	PLEKHA1	Q9HB21	345	Y																									91.599		0.999982		◯
Putative N-acetylated-alpha-linked acidic dipeptidase	FOLH1B	Q9HBA9	304	Y																									10.423		0.988958
Rho guanine nucleotide exchange factor 10-like protein	ARHGEF10L	Q9HCE6-5	152;152;152;152	Y	-1.66379	-1.88497	-1.33775	-1.43449	-0.772124	-0.757459	-1.07572	-0.995664	0.86391	1.02478	0.644473	0.704158	0.558448	0.767703	1.63109	1.38744	-1.20996	-1.33861	-1.12265	-1.26191	-2.31991	-1.84397	-1.90475	-1.83449	100.53	1	1	1	◯
		Q9HCM4-2	476	Y	0.170073	0.0964041	-1.08561	-1.0169	-1.35674	-1.25842	-0.90418	-1.23271	-2.93734	-3.35022	-1.74581	-1.74784	-3.83848	-3.62637	-4.2709	-4.54735	-3.05447	-3.23382	-2.82497	-2.60405	-1.35285	-1.20789	-2.59719	-3.08555	193.21	0.999745	0.996062	0.998565	◯
Transmembrane protein 8A	TMEM8A	Q9HCN3	768	Y																	0.549949	0.641276	0.96107	1.25483	0.304766	0.617781	0.638331	0.669299	51.501			0.999007
Probable cation-transporting ATPase 13A1	ATP13A1	Q9HD20-2	63;181	Y																									60.294	0.963022			◯
Charged multivesicular body protein 1a	CHMP1A	Q9HD42	48	Y																									50.619		1	1	◯
Vacuolar protein sorting-associated protein VTA1 homolog	VTA1	Q9NP79	278	Y	0.0125828	-0.0341463	1.73723	0.379858	3.93358	4.09786	1.29287	1.34502	0.669784	0.79162	0.0526934	-0.367097	1.46045	0.762985	3.16831	3.28039	4.38662	4.3867	1.31393	1.54635	0.594818	0.361639	2.17797	1.39586	331.15	0.994097	0.864122	0.999819	◯
Semaphorin-4B	SEMA4B	Q9NPR2	782	Y																									76.499	0.989581			◯
Serine protease inhibitor Kazal-type 5;Hemofiltrate peptide HF6478;Hemofiltrate peptide HF7665	SPINK5	Q9NQ38	996;1026	Y	-1.46643	-1.8237	-4.57522	-5.31286	-3.78712	-4.01621	-3.13888	-3.1547	-1.96995	-2.54494	-1.52012	-1.69221	-3.98809	-3.77392	-2.9832	-3.13698									9.683	1	1
G-protein coupled receptor family C group 5 member C	GPRC5C	Q9NQ84	324;336	Y	0.373848	0.378696	-1.64478	-1.251	0.484583	0.597066	1.77405	2.04212	2.90125	3.34359	1.1162	1.61263	0.939235	1.40878	1.47919	1.48111	0.916969	0.852081	2.01153	1.84053	0.505359	0.771019	-0.511416	-0.237842	103.34	0.999996	0.999991	0.999834	◯
G-protein coupled receptor family C group 5 member C	GPRC5C	Q9NQ84	438;450	Y									1.57316	1.87608	0.43772	0.598427	0.720601	0.613985	0.482976	0.570559	0.400684	0.503466	1.38765	1.89611	0.13516	0.188538	0.399139	0.438401	119.52	1	1	1	◯
Regulation of nuclear pre-mRNA domain-containing protein 1B	RPRD1B	Q9NQG5	117	Y																									73.648	0.973423	0.980061	0.976658	◯
Poliovirus receptor-related protein 3	PVRL3	Q9NQS3	511	Y																									26.898	0.759954			◯
Poliovirus receptor-related protein 3	PVRL3	Q9NQS3	438	Y									-0.985108	-0.957865	-0.39925	-0.461897	-2.11762	-2.38889	-1.3053	-1.32519	-0.647911	-0.413556	-0.356423	-0.234696	0.156555	0.179052	-1.19349	-1.43675	93.702	1	1	1	◯
Inner centromere protein	INCENP	Q9NQS7-2	73;73	Y	-0.829188	-0.586824	-0.0907059	-0.158635	-0.338867	-0.49854	0.203237	0.641614	0.413135	0.422686	-0.0813799	0.030427	0.365556	0.290747	0.112491	-0.0324173									70.826	0.791808	0.549463	0.81069	◯
Unconventional myosin-Vc;Unconventional myosin-Va;Unconventional myosin-Vb	MYO5C;MYO5A;MYO5B	Q9NQX4	747;757;755;757;757	Y	1.5722	1.52211	1.26365	1.30712	1.09649	1.25077	1.39766	1.36956																	52.123	1	1		◯
Baculoviral IAP repeat-containing protein 6	BIRC6	Q9NR09	4489	Y	0.035552	0.183952	0.811214	0.931049	0.425629	0.765756	0.0299149	0.0268106	0.220111	0.382586	0.446896	0.420793	1.112	1.24266	0.998864	1.16171	0.893887	0.861353	0	0.165919	0.0976286	0.145289	0.934153	0.981192	90.225	0.999997	0.99999	0.999939	◯
Sialic acid synthase	NANS	Q9NR45	71	Y	-2.51391	-2.63802	-0.363036	-0.371504	-0.534415	-0.561477	-0.787809	-0.806651																	62.868	0.992574	0.946659	0.95531	◯
Histone-lysine N-methyltransferase ASH1L	ASH1L	Q9NR48-2	1995;1995	Y																									27.315	0.863785	0.863785		◯
Delta-like protein 4	DLL4	Q9NR61	666	Y																									116.15	0.962006	0.988283	0.995589
Delta-like protein 4	DLL4	Q9NR61	615	Y	-1.45115	-1.25001	-2.01034	-2.08559	-2.25821	-2.01823	-1.93209	-2.13061	1.23995	1.18336	1.07595	1.17541	0.708268	0.988841	0.847536	0.901643	0.0989275	0.191793	0.230049	0.49088	0.0681744	0.276557	-0.12527	-0.0370617	163.07	1	0.999998	1
Bromodomain adjacent to zinc finger domain protein 1A	BAZ1A	Q9NRL2-2	1262;1294	Y									-1.19226	-1.35083	-2.22235	-2.16624	-1.56579	-2.12305	-1.81631	-1.46308	-1.50885	-1.48083	-0.959046	-1.04888	-1.24331	-1.60128	-1.05163	-1.28456	67.914	0.946117	0.953765	0.897676	◯
Rho GTPase-activating protein 35	ARHGAP35	Q9NRY4-2	1105;1105	Y	0.127165	0.0667553	-0.131864	0.122107	-0.41221	-0.323116	-0.177459	-0.221719									0.190113	-0.125242	0.129348	-0.0253983	0.585034	0.549931	0.277274	0.561252	202.66	0.999736		0.998329	◯
Ras association domain-containing protein 1	RASSF1	Q9NS23-3	104;185;255;259;259	Y	-0.461748	-0.431121	-0.224774	-0.549106	-0.580959	-0.56542	-0.495235	-1.27728	-2.44232	-2.31034	-2.00881	-2.10359	-1.8933	-2.67474	-2.01641	-1.98176	-3.02057	-3.14378	-3.26848	-3.41632		-2.87351	-2.90864	-3.0981	78.763	1	1	1	◯
Transmembrane protein 106B	TMEM106B	Q9NUM4	50	Y	0.964096	1.01356	1.86647	2.05138	0.366547	0.523955	0.342469	0.242571	0.671899	0.713887	1.31317	1.24197	2.07039	2.44272	0.667036	0.691268	-0.017951	0.08745	-0.271769	-0.0352621	0.634356	0.747767	1.85652	1.75616	215.26	1	0.999998	0.999997	◯
SPATS2-like protein	SPATS2L	Q9NUQ6-2	15;15	Y									-0.739444	-0.833012	-1.75472	-1.74505	-0.667845	-0.771847	-0.0073185	0.105153	-0.871867	-0.845648	-1.55379	-1.82559	-2.41753	-2.35792	-1.51295	-1.31097	22.818	1	1	1	◯
Probable 8-oxo-dGTP diphosphatase NUDT15	NUDT15	Q9NV35	92	Y																									44.738	0.907906	0.878402	0.946898
Integrator complex subunit 7	INTS7	Q9NVH2-3	915;921;935	Y																									83.035			0.970665	◯
Phosphoprotein associated with glycosphingolipid-enriched microdomains 1	PAG1	Q9NWQ8	227	Y	1.08219	0.806163	1.48408	1.29927	1.02517	0.916188	0.59693	0.888564	0.614703	0.366176	0.555932	0.441356	1.13718	1.08847	0.587608	0.145061	0.862626	0.557379	0.600391	0.4977	0.725246	0.823995	1.0117	1.08655	159.24	0.999864	0.999676	0.999881	◯
Phosphoprotein associated with glycosphingolipid-enriched microdomains 1	PAG1	Q9NWQ8	417	Y																	1.74695	1.56486	1.81716	1.47104	1.63404	1.72722	1.67308	2.07534	191.46	0.99982	0.999992	0.999995	◯
Phosphoprotein associated with glycosphingolipid-enriched microdomains 1	PAG1	Q9NWQ8	341	Y	-0.490438	-0.568863	-0.699448	-0.674265	-0.775596	-0.956842	-0.337792	-0.397156	-0.563247	-0.650663	-0.959354	-0.685105	-0.627847	-0.496858	-0.764388	-0.728036	-0.868199	-0.780612	-0.534009	-0.738505	-0.795079	-0.681253	-0.739968	-0.327333	121.76	0.933043	0.917723	0.984258	◯
Phosphoprotein associated with glycosphingolipid-enriched microdomains 1	PAG1	Q9NWQ8	359	Y																									111.7		0.999597	0.985515	◯
Phosphoprotein associated with glycosphingolipid-enriched microdomains 1	PAG1	Q9NWQ8	317	Y									-3.2413	-3.49748	-2.05676	-2.23091	-2.13175	-2.5498	-3.50626	-3.21673	-1.84665	-2.32548	-2.8489	-2.83279	-0.296761	-0.80274	-0.917822	-0.663833	218.34	0.928649	0.983397	0.942671	◯
39S ribosomal protein L22, mitochondrial	MRPL22	Q9NWU5-2	79;165	Y	0.238384	0.295538	0.750725	0.795164	0.503886	0.35147	0.285683	0.112807									-0.589894	-0.701095	-0.561892	-0.39274	-0.673411	-0.480972	-0.222203	-0.0401344	85.978	0.999998	0.999993	0.999993	◯
OCIA domain-containing protein 1	OCIAD1	Q9NX40	199	Y									0.661437	0.780768	0.316568	0.438383	0.493793	0.721062	1.25122	1.16221									37.338	0.997431	0.998737	0.992957	◯
Abl interactor 2	ABI2	Q9NYB9-3	162;207;207;213	Y									0.263495	0.257564	-0.178436	-0.181454	0.239855	0.336164	0.617127	0.41577	0.714519	0.369646	-0.206586	0.0267448	-0.283423	-0.350333	0.272936	0.229123	91.082		0.993991	0.999414	◯
Cysteine-rich motor neuron 1 protein;Processed cysteine-rich motor neuron 1 protein	CRIM1	Q9NZV1	1019	Y	1.66854	1.74205	1.01936	1.20472	0.573368	0.532573	0.214333	0.309451	0.979956	1.10341	1.9465	2.15353	1.63799	1.7494	1.11753	0.950548	1.11929	1.10309	0.844656	0.833049	2.13412	2.17301	1.5189	1.57859	70.726	0.996026	0.983296	0.983372	◯
Cysteine-rich motor neuron 1 protein;Processed cysteine-rich motor neuron 1 protein	CRIM1	Q9NZV1	1033	Y	-0.268281	-0.196851	0.527909	0.669723	0.0663032	0.088212	-0.00398731	0.199131	1.11217	1.12186	1.53734	1.24426	0.884713	1.1448	0.740562	0.790335									109.08	0.999999	0.99998		◯
Uncharacterized protein KIAA1522	KIAA1522	Q9P206	241;252;300	Y																									50.678		0.997624		◯
Teneurin-3	TENM3	Q9P273	9	Y																									39.237	0.996448			◯
Serine/threonine-protein kinase MST4;Serine/threonine-protein kinase 24;Serine/threonine-protein kinase 24 36 kDa subunit;Serine/threonine-protein kinase 24 12 kDa subunit	MST4;STK24	Q9P289-2	206;221;283;283;295	Y																									101.02	0.973547	0.977192	0.556906
Cingulin	CGN	Q9P2M7-2	45;45	Y																									82.61		0.973489	0.972291	◯
Cingulin	CGN	Q9P2M7-2	313;313	Y	-0.354011	-0.413557	1.56169	1.43534	-0.0722647	-0.114409	-0.404118	-0.415442	-0.444701	-0.599249	-0.709496	-0.554363	1.23391	1.27933	-0.214465	-0.219518									75.131	0.999993	1	0.999997	◯
Cingulin	CGN	Q9P2M7-2	99;99	Y	-1.51678	-1.50612	-1.25428	-1.30321	-1.46867	-0.878746	-1.76948	-1.4112																	93.245	0.775262			◯
Copine-7	CPNE7	Q9UBL6-2	408;483	Y																									84.812	0.965065	0.977354	0.995644
Nuclear RNA export factor 1	NXF1	Q9UBU9-2	33;33	Y																									11.788			1	◯
Nuclear RNA export factor 1	NXF1	Q9UBU9-2	75;75	Y																									60.753	0.987885	0.996886		◯
Tight junction protein ZO-2	TJP2	Q9UDY2-3	1127;1150;980;1003	Y	0.0168056	-0.23752	-1.38881	-1.53272	-1.91128	-2.07024	-1.44667	-1.53152	-2.02954	-2.24136	-1.00867	-0.902549	-2.0958	-2.18368	-2.21308	-2.08984									62.604	0.995559	0.999255	0.993027	◯
Tight junction protein ZO-2	TJP2	Q9UDY2-3	234;257;234;257;257	Y	0.415624	0.617315	-0.229389	-0.250885	-1.02841	-1.3316	-0.341639	-0.548736																	66.893	0.999988		0.999992	◯
Tight junction protein ZO-2	TJP2	Q9UDY2-3	242;265;242;265;265	Y	1.12624	1.18036	0.444767	0.586222	-0.070425	-0.119941	0.618563	0.750488	0.603846	0.749647	1.56552	1.69266	0.505504	0.645484	0.0749502	0.00270748	-1.55206	-1.60093	-0.898515	-0.68095	0.128989	0.48038	-0.942206	-0.87873	73.578	0.983755	0.996909	0.994596	◯
Tight junction protein ZO-2	TJP2	Q9UDY2-3	246;269;246;269;269	Y																									78.648		1		◯
Tight junction protein ZO-2	TJP2	Q9UDY2-3	1012;1035	Y																									70.099	1	0.999993	0.999981
Tight junction protein ZO-2	TJP2	Q9UDY2-3	1095;1118;948;971	Y	-0.478159	-1.04073	-1.42042	-1.93677	-1.30631	-1.86736	-2.80727	-3.17628	-0.534357	-0.85903	0.146587	0.261711	0.107281	-0.281439	0.215661	-0.130272	0.374749	0.0384369	-0.55794	-0.397103	0.407107	0.546493	0.0564966	-0.0514956	82.121	1	1	1	◯
Tight junction protein ZO-2	TJP2	Q9UDY2-3	1155;1178;1008;1031	Y																									46.56	0.582715		0.91459	◯
Tight junction protein ZO-2	TJP2	Q9UDY2-3	1156;1179;1009;1032	Y									-1.15846	-1.21972	-0.00667858	0.0989819	-1.06072	-1.20498	-2.21936	-2.08416	-2.91009	-3.22446	-2.63777	-2.80604	-0.750391	-0.501976	-2.1776	-2.37225	166.6	0.99997	0.999984	0.999791	◯
Tight junction protein ZO-2	TJP2	Q9UDY2-3	226;249;226;249;249	Y	0.361283	0.431535	-0.889521	-0.854257	-1.2542	-1.43989	-0.195021	-1.28336	-0.321384	-0.36237	0.383374	0.562099	-0.866089	-0.897832	-1.43587	-1.51819	-0.95356	-0.866255	0.35703	0.261786	0.959008	1.17658	-0.330437	-0.457996	120.24	1	1	1	◯
Vesicle transport through interaction with t-SNAREs homolog 1B	VTI1B	Q9UEU0-2	51;112	Y																									78.756		0.976665	0.958077	◯
Vesicle transport through interaction with t-SNAREs homolog 1B	VTI1B	Q9UEU0-2	54;115	Y																									74.794		0.984956		◯
Testin	TES	Q9UGI8-2	242;251	Y									0.968762	0.965291	-0.290778	-0.0323687	0.590472	0.97531	1.10794	0.963063	-0.471872	-0.558463	-0.399447	-0.394989	-1.68986	-1.35817	-0.824916	-0.634251	121.89	1	1	1	◯
Testin	TES	Q9UGI8-2	279;288	Y									-0.727021	-0.382069	-1.10396	-0.826002	-0.88058	-0.614738	-0.71001	-0.727002									73.592	1	1		◯
ATPase inhibitor, mitochondrial	ATPIF1	Q9UII2-3	58;58;58	Y																									113.65	1	1	1
Plexin-A1	PLXNA1	Q9UIW2	1608	Y																									131.3	0.994093	0.989371	0.991417	◯
Drebrin-like protein	DBNL	Q9UJU6	162;162;162	Y																									118.78	0.993777	0.999957	0.999192	◯
Dynactin subunit 4	DCTN4	Q9UJW0-2	206;263;270	Y																									65.706		0.955851	0.948653
Cell division cycle protein 23 homolog	CDC23	Q9UJX2-3	235;353	Y																									31.551	1		1	◯
Anaphase-promoting complex subunit 7	ANAPC7	Q9UJX3-2	360;360	Y																									47.242	1	1	1	◯
Protein FAM208A	FAM208A	Q9UK61-2	193;589;589;589	Y																									47.147	0.947835	0.978214		◯
Cleavage and polyadenylation specificity factor subunit 3	CPSF3	Q9UKF6	677	Y																									103.74		0.999993	0.999992	◯
General transcription factor 3C polypeptide 4	GTF3C4	Q9UKN8	217	Y	0.381482	0.562044	0.982788	1.0058	1.98758	2.27868	1.06167	1.15089	-0.516687	-0.451971	-1.31697	-1.00394	-0.557891	-0.385317	0.742084	0.896264	1.04962	0.935464	-0.105486	-0.139199	-0.788564	-0.530763	-0.125952	-0.084218	50.604	0.999424	0.999996	0.999919	◯
Protein CDV3 homolog	CDV3	Q9UKY7-2	95;95	Y																									72.883	0.941539	0.971066	0.947433	◯
Microtubule-associated tumor suppressor 1	MTUS1	Q9ULD2-4	138;232;313;1012;1066	Y	0.763667	0.836301	0.819831	0.86027	0.720545	0.80038	0.617447	0.95694									0.951905	0.888643	1.01269	1.17254	0.916877	0.998717	0.982142	1.23315	21.738	0.949459	0.963362	0.966413
Kinase D-interacting substrate of 220 kDa	KIDINS220	Q9ULH0-5	155;1284;1364;1383	Y																									18.837		0.995871		◯
E3 ubiquitin-protein ligase ZNRF3	ZNRF3	Q9ULT6	594	Y	1.45615	1.15129	0.305246	0.24879	0.380563	0.495717	0.496519	0.899652	0.495732	0.307548	1.32308	1.21872	0.424629	0.397726	0.187325	0.298209	-0.398643	-0.223795	-0.282656	-0.0163431	0.399023	0.278335	-0.217429	-0.190833	137.35	0.999532	0.998177	0.998722	◯
E3 ubiquitin-protein ligase ZNRF3	ZNRF3	Q9ULT6	774	Y																	-1.24317	-0.930297	0.0055151	-0.00252533	1.30653	1.22279	-0.554032	-0.821123	129.12			0.999822
E3 ubiquitin-protein ligase ZNRF3	ZNRF3	Q9ULT6	300	Y	0.320444	-0.0555458	-0.768056	-0.434676	-0.509758	-0.615645	-0.412557	-1.00705									-0.107409	-0.234817	0.0307941	0.0458031	0.50336	0.402967	-0.565158	-0.360243	79.002	1		1
A-kinase anchor protein 8-like	AKAP8L	Q9ULX6	197	Y																									25.776		0.971003		◯
Ras GTPase-activating protein-binding protein 2	G3BP2	Q9UN86-2	29;29	Y																									64.549	1	1	1
Protein kinase C and casein kinase substrate in neurons protein 2	PACSIN2	Q9UNF0	76;76	Y	-0.511993	-0.930469	-0.945687	-1.17951	-1.52051	-1.2204	-1.19377	-1.00208	-1.04224	-0.746371	-0.527399	-0.35628	-1.04414	-1.02698	-1.10372	-1.07385									75.122	0.999882	0.999997	0.998606
Protein kinase C and casein kinase substrate in neurons protein 2	PACSIN2	Q9UNF0	388	Y	0.0681658	-0.0709648	-1.04306	-1.21526	-1.13829	-1.24618	-1.09517	-1.31904	-0.424712	-0.491802	0.567996	0.800643	-0.456989	-0.620939	-0.883496	-1.26955	-0.0233917	-0.0335674	0.521331	0.314198	1.34315	1.39409	0.739563	0.379804	60.386	0.973483	0.962259	0.961172	◯
Solute carrier family 12 member 4	SLC12A4	Q9UP95-4	89;89;89;89	Y																									86.492		0.848786		◯
Protein SCAF8	SCAF8	Q9UPN6	17	Y																									124.92		0.999771	0.999924	◯
SH3 and multiple ankyrin repeat domains protein 2	SHANK2	Q9UPX8-4	322;538;917	Y	0.730113	0.713411	1.07879	1.37502	1.58024	1.32494	0.460536	0.610757									1.89	1.17114	0.17735	0.390794	1.03476	1.16605	1.35012	1.86888	153.51	0.992247		0.991862	◯
Serine/threonine-protein kinase ICK	ICK	Q9UPZ9	159;159	Y	1.61502	1.61566	0.429391	0.768094	0.829251	1.10195	0.199588	0.710833	1.12406	1.16346	2.03613	2.09963	1.24189	1.444	1.58285	1.59467	1.47639	1.16066	0.788542	0.598958	1.77454	2.0081	0.900804	1.02344	181.61	0.999958	0.999961	0.999857	◯
Serine/threonine-protein kinase ICK	ICK	Q9UPZ9	495	Y																									29.723	0.999996	0.999993
Serine/arginine repetitive matrix protein 2	SRRM2	Q9UQ35	2390	Y	-0.0864172	0.0591478	0.198288	0.39362	0.475771	0.490393	0.199421	-0.0810719																	38.632	0.996518	0.998354	0.988512	◯
Brain-specific angiogenesis inhibitor 1-associated protein 2	BAIAP2	Q9UQB8-3	337;337;337;337;337;337	Y	0.50175	0.477475	0.0770216	0.302604	-0.205309	-0.346537	0.670732	-0.535216	1.28163	1.19783	0.938155	1.05726	0.629322	0.204689	0.640918	0.393022	1.21056	1.29269	1.89664	1.78272	1.58841	1.56112	1.24705	1.69413	162.13	0.995501	0.999099	0.984611	◯
Brain-specific angiogenesis inhibitor 1-associated protein 2	BAIAP2	Q9UQB8-3	353;353;353;353;353	Y																									63.085		0.704222	0.950685	◯
Brain-specific angiogenesis inhibitor 1-associated protein 2	BAIAP2	Q9UQB8-3	491;491;491;491;491;492	Y																									83.645	0.81562	0.89726	0.825565	◯
Brain-specific angiogenesis inhibitor 1-associated protein 2	BAIAP2	Q9UQB8-3	505;505;505;505;505;506	Y																	0.258825	0.396133	0.460053	0.670824	-0.107772	0.070653	0.171493	0.31524	117.82	0.999997	0.999996	1	◯
GRB2-associated-binding protein 2	GAB2	Q9UQC2-2	228;266	Y																									43.449			0.764718	◯
GRB2-associated-binding protein 2	GAB2	Q9UQC2-2	576;614	Y																	-0.533223	-0.308392	-0.361094	-0.291087	-0.139742	-0.76842	-0.236577	-0.331266	80.239		0.972683	0.985088	◯
GRB2-associated-binding protein 2	GAB2	Q9UQC2-2	605;643	Y																									36.398	1	1	1	◯
Structural maintenance of chromosomes protein 3	SMC3	Q9UQE7	560	Y																									91.589		0.999998	1	◯
Structural maintenance of chromosomes protein 3	SMC3	Q9UQE7	136	Y																									55.346	0.982684
Peptidyl-prolyl cis-trans isomerase NIMA-interacting 4	PIN4	Q9Y237	122;147	Y																									66.782		1	1	◯
Mitochondrial chaperone BCS1	BCS1L	Q9Y276	181	Y	1.4839	1.45672	1.80397	1.49556	1.60175	1.92324	1.28586	1.77784	1.50277	1.56707	1.69327	1.63577	1.8356	2.15645	2.04393	2.22691	1.97116	2.00603	1.4621	1.76828	1.41707	1.47352	1.91453	1.93183	193.11	1	1	0.999999	◯
Pleckstrin homology domain-containing family A member 6	PLEKHA6	Q9Y2H5	471	Y																	-2.27108	-1.86593	-1.51315	-1.33842	-2.02154	-1.47571	-0.826865	-0.963639	61.329			0.972588	◯
Pleckstrin homology domain-containing family A member 6	PLEKHA6	Q9Y2H5	492	Y	0.610037	0.425401	0.693994	0.556153	0.447234	0.34731	-0.205844	-0.141906	0.727577	0.71214	1.59956	1.41381	1.44442	1.31477	1.14354	1.18101	-0.104248	0.134926	-0.489287	-0.523886	0.383888	0.20807	0.245683	0.37156	145.04	1	0.999998	0.999994	◯
Pleckstrin homology domain-containing family A member 6	PLEKHA6	Q9Y2H5	465	Y									-1.96863	-2.07226	-1.75063	-1.51461	-2.80145	-3.20464	-3.38833	-2.96881									51.514		0.966903
Ubiquitin carboxyl-terminal hydrolase 20	USP20	Q9Y2K6	227	Y	0.450225	0.453859	0.818033	1.01396	1.11578	1.08586	1.06617	1.27313																	99.14	0.999992			◯
Exosome complex exonuclease RRP44	DIS3	Q9Y2L1-2	796;826	Y									-2.1164	-2.28928	-1.98081	-2.06981	-1.81947	-1.75966	-1.03378	-1.01012									52.619		1
Axin-2	AXIN2	Q9Y2T1	644	Y																									29.459	0.995214	0.996654
Nucleolar protein 58	NOP58	Q9Y2X3	272	Y																									58.827			0.997868	◯
Mitochondrial fission 1 protein	FIS1	Q9Y3D6	47	Y																	-1.23882	-1.46954	-0.0210457	-0.109238	-1.81818	-1.72152	-0.41393	-0.209048	46.773			0.80695
Plakophilin-3	PKP3	Q9Y446	176	Y																									107.43	0.999893	0.996907	0.989316	◯
Plakophilin-3	PKP3	Q9Y446	195	Y	-0.726888	-0.750078	-0.538777	-1.02263	-1.44535	-1.46475	-1.34615	-0.301636																	240.19	0.975985			◯
Talin-1	TLN1	Q9Y490	70	Y									0.441735	0.582587	0.257175	0.441634	1.21569	1.49313	1.116	1.28554	1.57447	1.50476	1.09948	1.03406	0.8629	0.96298	1.87203	2.15174	29.953	0.902165	0.880808	0.987693	◯
Talin-1	TLN1	Q9Y490	127	Y																									172.83	0.998255	0.999617	0.968619	◯
Talin-1	TLN1	Q9Y490	436	Y																									76.813	1		1	◯
FERM, RhoGEF and pleckstrin domain-containing protein 1	FARP1	Q9Y4F1	350;350	Y																									37.479		1	1
Talin-2	TLN2	Q9Y4G6	1665	Y																									142.02	0.982871	0.994188	0.992564	◯
Insulin receptor substrate 2	IRS2	Q9Y4H2	742	Y									-2.76364	-3.18007	-1.38479	-1.52143	-3.26559	-3.28962	-1.59431	-1.96592	-2.09561	-2.42261	-3.18681	-3.21435	-1.56871	-1.88636	-3.647	-3.2644	121.97	0.79836	0.989888	0.935803	◯
Insulin receptor substrate 2	IRS2	Q9Y4H2	675	Y									0.170087	0.0984755	0.273015	0.303871	-0.048933	0.0786447	0.69523	0.671116	0.538188	0.544061	-0.229435	-0.203933	0.457308	0.294705	-0.430275	-0.198729	145.73	0.78865	0.961767	0.971317	◯
Mitogen-activated protein kinase kinase kinase kinase 5	MAP4K5	Q9Y4K4	31	Y																	0.951528	1.0077	0.994321	0.997353	0.48633	0.704699	1.47087	1.91405	97.858			0.810217	◯
Transducin beta-like protein 2	TBL2	Q9Y4P3	174	Y																									86.636		0.791412		◯
Protein PRRC2C	PRRC2C	Q9Y520-2	975;1218;1218;1218;1218;1218;1220	Y	-2.88559	-2.17236	-0.703909	-0.797049	-1.80816	-1.69178	-0.786627		-1.31604	-0.506891	-1.29733	-1.18088	-2.12162	-0.823497	-1.46291	-1.49213									101.7	0.999938	0.999968	0.999749	◯
CD2-associated protein	CD2AP	Q9Y5K6	88	Y	1.07157	1.0521	1.31619	1.2296	0.691779	0.763496	0.858595	0.908294	-0.0694637	-0.11998	0.128678	0.320618	0.451991	0.390668	-0.290553	-0.683082	0.917067	0.918137	1.15006	1.15358	1.11913	1.37969	1.49453	1.62305	148.94	0.995292	0.73705	0.967197	◯
CD2-associated protein	CD2AP	Q9Y5K6	409	Y	1.36812	1.22232	-0.0781794	-0.143649	0.00376224	0.0150185	-0.511622	-0.388764	-0.344849	-0.560967	0.926138	1.0896	-0.318817	-0.70192	-0.347582	-0.179697	-0.563665	-0.683371	-0.845523	-0.924687	0.701429	0.714624	-0.714684	-1.11422	151.3	0.999997	0.999984	0.999996	◯
CD2-associated protein	CD2AP	Q9Y5K6	361	Y	1.98283	1.54177	1.66781	1.50553	1.26241	1.13212	1.32995	1.39219	0.808864	0.710624	1.20381	1.09131	1.17634	1.09282	0.169094	0.137422	0.451196	0.328342	0.938185	0.829809	1.22782	1.209	1.24199	1.36182	74.426	0.999869	0.990623	0.951782	◯
V-type proton ATPase subunit D	ATP6V1D	Q9Y5K8	186	Y									-2.13117	-1.56876	-1.48832	-1.1361	-3.46496	-1.84446	-3.05973	-2.24346									11.87		0.781154
General transcription factor 3C polypeptide 3	GTF3C3	Q9Y5Q9	471	Y																									37.013	1		1	◯
Feline leukemia virus subgroup C receptor-related protein 1	FLVCR1	Q9Y5Y0	22	Y	-1.64606	-1.42612	-2.24949	-2.37422	-2.55566	-3.30536	-2.5083	-1.85442	1.21697	0.999504	1.6344	1.72012	0.936723	0.911129	0.624889	0.390082	-1.6141	-1.70266	-1.19249	-1.1733	-0.265742	-0.239355	-1.12402	-0.924394	102.71	1	1	1	◯
Suppressor of tumorigenicity 14 protein	ST14	Q9Y5Y6	22	Y																									39.859	0.971152
Junctional adhesion molecule A	F11R	Q9Y624	280	Y	2.21243	2.2816	1.55645	2.56729	1.26884	1.31777	1.70797	1.82351	0.42849	0.214321	0.811578	0.961625	1.46404	1.42334	-0.276973	-0.687238	-0.535496	-0.437979	-0.0221882	0.00457859	0.821342	0.986951	1.31579	1.28496	143.4	0.997194	0.989557	0.997732	◯
Solute carrier family 12 member 7	SLC12A7	Q9Y666-2	92;92	Y	-0.0666246	-0.280747	-0.605086	-0.648457	-0.797601	-0.802301	-0.747286	-0.724797																	205.8	0.864539			◯
Potassium voltage-gated channel subfamily E member 3	KCNE3	Q9Y6H6	95	Y																									74.317	0.999932	0.999817	0.99999
Sodium bicarbonate cotransporter 3	SLC4A7	Q9Y6M7-2	44;44	Y	-1.76401	-1.80202	-0.73981	-0.751237	-1.62325	-1.60432	-0.504589	0.170031	-0.239648	-0.405552	-2.13944	-2.00247	-1.07082	-1.18647	-1.7936	-1.67545									79.598	0.999999	1	0.999999	◯
Roundabout homolog 1	ROBO1	Q9Y6N7-4	910;913;949;953	Y																									100.36		0.973303		◯
