# Supplementary material for: Deep Phospho- and Phosphotyrosine Proteomics Identified Active Kinases and Phosphorylation Networks in Colorectal Cancer Cell Lines Resistant to Cetuximab
Source: Sci Rep. 2017 Sep 5;7:10463. doi: 10.1038/s41598-017-10478-9 (PMC5585238; doi:10.1038/s41598-017-10478-9)
Supplement: Supplementary file 4 — Table S3 [file 41598_2017_10478_MOESM4_ESM.xlsx]

## Sheet: Summary of contents in Table S3
Item name	Contents
Protein names	Names of proteins in UniprotKB associated with identified peptide.
Gene names	Names of genes associated with identified peptide.
Leading proteins (Uniprot ID)	Names of the most compatible proteins in UniprotKB for identified peptide.
Positions within proteins	Position of the identified phosphosite in the respective protein sequence. The first amino acid in the sequence is 1.
Amino acid	Amino acid of the phosphorylation site. 'S' is serine, 'T' is threonine, and 'Y' is tyrosine.
Fold change 0h HCT116/Sensitive	Fold change of the intensity of each phosphosite between mean of HCT116 cell (N=3) and mean of sensitive cell lines (N=6) under Cetuximab-untreated condition.
Fold change 24h HCT116/Sensitive	Fold change of the intensity of each phosphosite between mean of HCT116 cell (N=3) and mean of sensitive cell lines (N=6) under Cetuximab-treated condition.
Fold change 0h HT29/Sensitive	Fold change of the intensity of each phosphosite between mean of HT29 cell (N=3) and mean of sensitive cell lines (N=6) under Cetuximab-untreated condition.
Fold change 24h HT29/Sensitive	Fold change of the intensity of each phosphosite between mean of HT29 cell (N=3) and mean of sensitive cell lines (N=6) under Cetuximab-treated condition.
qvalue HCT116 0h/sensitive	q value of each phosphosite between mean of HCT116 cell (N=3) and mean of sensitive cell lines (N=6) under Cetuximab-untreated condition.
qvalue HCT116 24h/sensitive	q value of each phosphosite between mean of HCT116 cell (N=3) and mean of sensitive cell lines (N=6) under Cetuximab-treated condition.
qvalue HT29 0h/sensitive	q value of each phosphosite between mean of HT29 cell (N=3) and mean of sensitive cell lines (N=6) under Cetuximab-untreated condition.
qvalue HT29 24h/sensitive	q value of each phosphosite between mean of HT29 cell (N=3) and mean of sensitive cell lines (N=6) under Cetuximab-treated condition.
Mean Sensitive 0h	Mean of intensities of sensitive cell lines (N=6) under Cetuximab-untreated condition.
Mean Sensitive 24h	Mean of intensities of sensitive cell lines (N=6) under Cetuximab-treated condition.
Mean HCT116 0h	Mean of intensities of HCT116 cell (N=3) under Cetuximab-untreated condition.
Mean HCT116 24h	Mean of intensities of HCT116 cell (N=3) under Cetuximab-treated condition.
Mean HT29 0h	Mean of intensities of HT29 cell (N=3) under Cetuximab-untreated condition.
Mean HT29 24h	Mean of intensities of HT29 cell (N=3) under Cetuximab-treated condition.
Standard deviation Sensitive 0h	Standard deviation of intensities of sensitive cell lines (N=6) under Cetuximab-untreated condition.
Standard deviation Sensitive 24h	Standard deviation of intensities of sensitive cell lines (N=6) under Cetuximab-treated condition.
Standard deviation HCT116 0h	Standard deviation of intensities of HCT116 cell (N=3) under Cetuximab-untreated condition.
Standard deviation HCT116 24h	Standard deviation of intensities of HCT116 cell (N=3) under Cetuximab-treated condition.
Standard deviation HT29 0h	Standard deviation of intensities of HT29 cell (N=3) under Cetuximab-untreated condition.
Standard deviation HT29 24h	Standard deviation of intensities of HT29 cell (N=3) under Cetuximab-treated condition.

## Sheet: HCT116 Increased pSTYsite (0h)
Protein names	Gene names	Leading proteins (Uniprot ID)	Positions within proteins	Amino acid	Fold change 0h HCT116/Sensitive	qvalue HCT116 0h/sensitive	Mean Sensitive 0h	Mean HCT116 0h	Standard deviation Sensitive 0h	Standard deviation HCT116 0h
MARCKS-related protein	MARCKSL1	P49006	36	S	1.64962	0.0393045	-0.674207	0.975414	0.478114	0.724394
MARCKS-related protein	MARCKSL1	P49006	85	T	0.997915	0.0381028	-0.403471	0.594445	0.743986	0.415792
Protein S100-A11	S100A11	P31949	6	S	2.13638	0.0237171	-1.42962	0.706752	0.937069	0.490841
Nuclear factor 1 C-type	NFIC	P08651-5	194;185;185;194	S	1.17608	0.0336142	-0.355555	0.820521	0.99061	0.273082
Protein PML	PML	P29590-6;P29590-2	442;457;505;505;457;505;505;505;457;505;505;505	S	1.20892	0.0363947	-0.249937	0.958979	0.670783	0.558991
Prelamin-A/C;Lamin-A/C	LMNA	P02545	12;12;12	S	1.31441	0.0103035	-0.494404	0.820003	0.649538	0.421298
Ephrin-B1	EFNB1	P98172	281	S	2.40641	0.0313294	-2.0769	0.329506	0.659785	0.972614
Protein transport protein Sec31A	SEC31A	O94979-7	532;760;799;760;799;799;799	S	1.25525	0.0496221	-0.689833	0.565421	1.19545	0.172477
RNA-binding protein 39	RBM39	Q14498-2	129;129	S	1.17445	0.0480712	-0.0175332	1.15692	0.47561	0.58258
Ephrin-B1	EFNB1	P98172	287	S	1.24597	0.00138313	-0.431291	0.814674	0.3276	0.258127
Cyclin-dependent kinase 12	CDK12	Q9NYV4;Q9NYV4-2	359;358;359	S	1.01149	0.00516963	-0.0731692	0.938319	0.149996	0.214979
Retinoblastoma-like protein 2	RBL2	Q08999	639	S	1.34762	0.00190149	-0.24917	1.09845	0.561771	0.0480811
Armadillo repeat protein deleted in velo-cardio-facial syndrome	ARVCF	O00192-2	280;343	S	1.40476	0.0470221	-0.733258	0.671502	0.344694	0.636795
Actin-binding LIM protein 3	ABLIM3	O94929-2	311;311;373	S	1.22948	0.0202183	-0.468751	0.760727	0.81707	0.411971
HLA class I histocompatibility antigen, A-36 alpha chain;HLA class I histocompatibility antigen, A-1 alpha chain;HLA class I histocompatibility antigen, A-30 alpha chain;HLA class I histocompatibility antigen, A-11 alpha chain;HLA class I histocompatibility antigen, A-3 alpha chain	HLA-A	P30455	352;352;352;352;352;358	S	1.05958	0.0275117	-0.246374	0.813206	0.271805	0.405738
Oxysterol-binding protein 1	OSBP	P22059	385	S	1.23816	0.034248	-0.570891	0.667266	1.01574	0.382143
Nucleosome-remodeling factor subunit BPTF	BPTF	Q12830-4	1310;1184;1310	S	1.22964	0.0182823	-0.45854	0.771097	0.795057	0.404594
Endonuclease/exonuclease/phosphatase family domain-containing protein 1	EEPD1	Q7L9B9	173	S	1.36144	0.0271831	-0.650803	0.710636	0.642594	0.577459
LIM domain only protein 7	LMO7	Q8WWI1-3	1259;1593;1593;1593	S	1.36232	0.0134463	0.148821	1.51114	0.354895	0.115175
TRAF family member-associated NF-kappa-B activator	TANK	Q92844	117	S	1.34088	0.023879	-0.364979	0.975905	0.776457	0.534814
Ceramide synthase 2	CERS2	Q96G23	348	S	1.63556	0.0135026	-0.775768	0.859788	1.00023	0.492256
Probable cation-transporting ATPase 13A3	ATP13A3	Q9H7F0	98	S	1.26858	0.0022557	-0.497074	0.771509	0.574936	0.230367
Cyclin-dependent kinase 12	CDK12	Q9NYV4;Q9NYV4-2	303;303;303	S	1.42171	0.0434491	-0.335623	1.08608	0.25562	0.602659
Rho GTPase-activating protein 23	ARHGAP23	Q9P227	361;361	S	1.26909	0.0280321	-0.445186	0.823906	0.636708	0.543568
TSC22 domain family protein 4	TSC22D4	Q9Y3Q8	62	S	1.61274	0.0411116	-0.686167	0.92657	0.738995	0.772142
Ceramide synthase 2	CERS2	Q96G23	346	T	1.63556	0.0135026	-0.775768	0.859788	1.00023	0.492256
182 kDa tankyrase-1-binding protein	TNKS1BP1	Q9C0C2	239	T	1.49429	0.0295706	-0.760932	0.733353	0.421163	0.597088
DNA polymerase epsilon subunit 4	POLE4	Q9NR33	11	T	1.14645	0.0381893	-0.36956	0.776893	0.669783	0.235772
Cyclin-dependent kinase 12	CDK12	Q9NYV4;Q9NYV4-2	893;892;893	T	1.22007	0.0124808	-0.0986537	1.12142	0.49777	0.122202

## Sheet: HCT116 Increased pSTYsite (24h)
Protein names	Gene names	Leading proteins (Uniprot ID)	Positions within proteins	Amino acid	Fold change 24h HCT116/Sensitive	qvalue HCT116 24h/sensitive	Mean Sensitive 24h	Mean HCT116 24h	Standard deviation Sensitive 24h	Standard deviation HCT116 24h
Etoposide-induced protein 2.4 homolog	EI24	O14681	56	S	0.995297	0.033168	-0.290079	0.705218	0.705175	0.279873
HLA class I histocompatibility antigen, Cw-16 alpha chain;HLA class I histocompatibility antigen, Cw-5 alpha chain;HLA class I histocompatibility antigen, Cw-6 alpha chain;HLA class I histocompatibility antigen, Cw-15 alpha chain;HLA class I histocompatibility antigen, Cw-12 alpha chain;HLA class I histocompatibility antigen, Cw-8 alpha chain;HLA class I histocompatibility antigen, Cw-17 alpha ch…	HLA-C	Q29960-2	320;360;360;360;360;360;360;366;360;360;360;360	S	1.51208	0.045646	-0.85209	0.659987	0.579702	0.731775
Insulin receptor substrate 2	IRS2	Q9Y4H2	1100	S	1.42377	0.0426774	-1.01958	0.404193	0.68026	0.692058
Protein PML	PML	P29590-6;P29590-2	442;457;505;505;457;505;505;505;457;505;505;505	S	1.21053	0.0477141	-0.28704	0.923488	0.58873	0.610684
Epidermal growth factor receptor	EGFR	P00533	693	T	1.19873	0.00831902	-0.378714	0.82002	0.719058	0.225436
Prelamin-A/C;Lamin-A/C	LMNA	P02545	12;12;12	S	1.67869	0.0205849	-0.556416	1.12227	0.930483	0.645457
Ephrin-B1	EFNB1	P98172	281	S	2.80267	0.039913	-1.94399	0.85868	1.29371	1.33044
ATPase WRNIP1	WRNIP1	Q96S55-2	153;153	S	1.2737	0.0421334	-0.544549	0.729152	1.15074	0.0534962
Ephrin-B1	EFNB1	P98172	287	S	1.24281	0.0198854	-0.366575	0.876233	0.436538	0.467158
Zinc finger protein 609	ZNF609	O15014	560	S	1.1063	0.0371216	-0.3914	0.714902	0.367979	0.489716
Histone H1.4	HIST1H1E	P10412	187	S	1.54554	0.026671	-1.25629	0.289251	1.22789	0.172824
Keratin, type I cytoskeletal 13	KRT13	P13646	427;427	S	1.38615	0.0153905	-0.259297	1.12685	0.522117	0.495151
HLA class I histocompatibility antigen, Cw-16 alpha chain;HLA class I histocompatibility antigen, Cw-5 alpha chain;HLA class I histocompatibility antigen, Cw-6 alpha chain;HLA class I histocompatibility antigen, Cw-15 alpha chain;HLA class I histocompatibility antigen, Cw-12 alpha chain;HLA class I histocompatibility antigen, Cw-8 alpha chain;HLA class I histocompatibility antigen, Cw-17 alpha ch…	HLA-C	Q29960-2	313;353;353;353;353;353;353;359;353;353;353;353	S	1.51258	0.0256013	-0.702039	0.810543	0.656141	0.627165
HLA class I histocompatibility antigen, Cw-16 alpha chain;HLA class I histocompatibility antigen, Cw-5 alpha chain;HLA class I histocompatibility antigen, Cw-6 alpha chain;HLA class I histocompatibility antigen, Cw-15 alpha chain;HLA class I histocompatibility antigen, Cw-12 alpha chain;HLA class I histocompatibility antigen, Cw-8 alpha chain;HLA class I histocompatibility antigen, Cw-17 alpha ch…	HLA-C	Q29960-2	317;357;357;357;357;357;357;363;357;357;357;357	S	1.45276	0.0335215	-0.798546	0.654209	0.532751	0.634675
Ephrin-B1	EFNB1	P98172	283	S	3.3393	0.000843472	-1.22662	2.11268	0.419334	0.269301
Dystonin	DST	Q03001-13	184	S	1.40357	0.0200746	-0.392502	1.01107	0.601128	0.299498
Serine/threonine-protein kinase PRP4 homolog	PRPF4B	Q13523	292	S	1.19005	0.0485386	-0.734925	0.455129	1.12563	0.159505
Phostensin	PPP1R18	Q6NYC8	224;224	S	1.18525	0.0239626	-0.369382	0.81587	0.736838	0.458725
Protein FAM83H	FAM83H	Q6ZRV2	974	S	1.40664	0.000329922	-0.643507	0.76313	0.187127	0.038285
Treslin	TICRR	Q7Z2Z1-2	292;292	S	1.07695	0.0353584	-0.831446	0.245501	0.913601	0.279231
Pleckstrin homology-like domain family B member 1	PHLDB1	Q86UU1-3	443;443;443	S	1.34244	0.0029701	-0.334371	1.00807	0.649808	0.162324
Coiled-coil domain-containing protein 120	CCDC120	Q96HB5	256	S	1.72758	0.0177142	-0.907433	0.820149	1.0253	0.205061
Serine/threonine-protein phosphatase PGAM5, mitochondrial	PGAM5	Q96HS1-2	80;80	S	1.12221	0.0182071	-0.944422	0.177793	0.684561	0.392655
Niban-like protein 1	FAM129B	Q96TA1-2	683;696	S	1.17355	0.0262157	-0.350399	0.823152	0.709818	0.476373
Helicase with zinc finger domain 2	HELZ2	Q9BYK8	338	S	1.75768	0.00112658	-0.573841	1.18384	0.47386	0.353852
Immortalization up-regulated protein	IMUP	Q9GZP8-2	29;29	S	1.27232	0.0413965	-1.05348	0.218838	0.685861	0.614487
Probable cation-transporting ATPase 13A3	ATP13A3	Q9H7F0	98	S	1.18253	0.0189925	-0.635103	0.547426	0.857546	0.117973
Histone H1.4	HIST1H1E	P10412	146	T	1.29295	0.0248894	-0.771982	0.520972	0.734735	0.525837
Translocation protein SEC62	SEC62	Q99442	158	T	0.995026	0.00553672	-0.582995	0.412031	0.493536	0.256122
182 kDa tankyrase-1-binding protein	TNKS1BP1	Q9C0C2	239	T	1.63442	0.0438547	-0.958847	0.675568	1.17997	0.750581

## Sheet: HT29 Increased pSTYsite (0h)
Protein names	Gene names	Leading proteins (Uniprot ID)	Positions within proteins	Amino acid	Fold change 0h HT29/Sensitive	qvalue HT29 0h/sensitive	Mean Sensitive 0h	Mean HT29 0h	Standard deviation Sensitive 0h	Standard deviation HT29 0h
Keratin, type I cytoskeletal 18	KRT18	P05783	93	S	1.15824	0.0306304	-0.891344	0.266894	0.649489	0.505664
Integrin alpha-6;Integrin alpha-6 heavy chain;Integrin alpha-6 light chain	ITGA6	P23229-5	1045;1050;1089	S	1.00577	0.0263043	-0.345438	0.660329	0.429086	0.41943
Lipolysis-stimulated lipoprotein receptor	LSR	Q86X29	385	S	1.72194	0.0357948	0.0330172	1.75495	1.20103	0.390504
Ephexin-1	NGEF	Q8N5V2	606	S	1.55365	0.0461742	-0.922111	0.631542	0.961199	0.769546
Prelamin-A/C;Lamin-A/C	LMNA	P02545	277;277;277	S	1.16969	0.00203755	-0.484453	0.685241	0.528681	0.150069
Integrin beta-4	ITGB4	P16144-4	1619;1626;1679;1696	S	1.1834	0.00755492	-0.676536	0.506867	0.671913	0.0264438
Tight junction protein ZO-2	TJP2	Q9UDY2-3	271;294;271;294;294	S	1.23316	0.000313316	-0.186921	1.04623	0.396545	0.161788
Peroxisome proliferator-activated receptor gamma	PPARG	P37231-2	84;112	S	1.20591	0.00877618	-0.362984	0.842922	0.730466	0.148558
Syntaxin-4	STX4	Q12846	14	S	1.09412	0.0443914	-0.352753	0.741366	0.999105	0.258944
Transcriptional activator protein Pur-beta	PURB	Q96QR8	304	S	1.24834	0.0465617	-0.549335	0.699008	0.918217	0.582879
Nuclear receptor corepressor 1	NCOR1	O75376-2	1297;1281	S	1.30174	0.0043823	-0.546558	0.755181	0.391021	0.105394
Nuclear receptor corepressor 1	NCOR1	O75376-2	2033;2136	S	1.16477	0.0427945	-0.326767	0.838005	1.05765	0.23258
Nuclear ubiquitous casein and cyclin-dependent kinase substrate 1	NUCKS1	Q9H1E3	223;183	S	1.2044	0.0417103	-0.467248	0.737154	0.811152	0.560511
Probable phospholipid-transporting ATPase VB	ATP10B	O94823	617	S	1.98803	0.0246489	-0.823225	1.1648	0.32888	0.35642
PHD finger protein 14	PHF14	O94880	290	S	0.999898	0.0282221	-0.206696	0.793202	0.807367	0.192997
Transforming acidic coiled-coil-containing protein 2	TACC2	O95359-3	2088;2088;234;166;166	S	1.39	0.0155539	-0.285915	1.10409	0.924056	0.381634
Prelamin-A/C;Lamin-A/C	LMNA	P02545	404;404;404	S	1.22601	0.0120652	-0.767429	0.458585	0.722323	0.366777
Prelamin-A/C;Lamin-A/C	LMNA	P02545	407;407;407	S	1.12988	0.0135767	-0.752596	0.377281	0.660445	0.361154
Hepatocyte nuclear factor 1-alpha	HNF1A	P20823-3	247;247;247	S	1.23205	0.0177397	-0.393772	0.838278	0.360536	0.256209
Oxysterol-binding protein 1	OSBP	P22059	385	S	1.35562	0.0227238	-0.570891	0.784732	1.01574	0.346677
Fibroblast growth factor receptor 4	FGFR4	P22455	419;379	S	1.10978	0.00943776	-0.536552	0.573229	0.681565	0.125466
Transgelin-2	TAGLN2	P37802	163	S	1.04606	0.00077807	-0.244095	0.801963	0.306113	0.198798
Thiopurine S-methyltransferase	TPMT	P51580	14	S	1.57875	0.019215	-0.252008	1.32674	0.921584	0.38
GRAM domain-containing protein 1B	GRAMD1B	Q3KR37-2	234;274	S	1.7603	0.00275307	-0.906119	0.854184	0.837337	0.307852
Endoplasmic reticulum metallopeptidase 1	ERMP1	Q7Z2K6	53	S	3.23213	0.0201842	-2.6517	0.58043	1.92239	1.19941
Transmembrane protein 192	TMEM192	Q8IY95-2	226;230	S	1.27623	0.0498868	-0.594983	0.681251	0.758103	0.358363
Ankyrin repeat and SAM domain-containing protein 4B	ANKS4B	Q8N8V4	283	S	1.05546	0.0344744	-0.386557	0.668901	0.901624	0.187677
Protein Shroom3	SHROOM3	Q8TF72	1462	S	1.53144	0.0442164	-0.334695	1.19674	0.801161	0.443724
Piezo-type mechanosensitive ion channel component 1	PIEZO1	Q92508	1621	S	1.27647	0.0180595	-0.470449	0.806024	0.904639	0.0304569
Ceramide synthase 2	CERS2	Q96G23	341	S	1.03081	0.0326961	-0.539876	0.490933	0.41676	0.275418
Alanyl-tRNA editing protein Aarsd1	AARSD1	Q9BTE6	174;287	S	1.18097	0.00600815	-0.158739	1.02223	0.648667	0.0869841
Uncharacterized protein KIAA1671	KIAA1671	Q9BY89	508	S	1.82508	0.00237999	-0.817058	1.00802	0.467238	0.179353
MKI67 FHA domain-interacting nucleolar phosphoprotein	MKI67IP	Q9BYG3	230	S	1.42832	0.0105893	-0.395515	1.03281	0.676685	0.466693
Iroquois-class homeodomain protein IRX-2	IRX2	Q9BZI1	186	S	1.64445	0.0450082	-1.04933	0.595119	1.29716	0.334272
Epidermal growth factor receptor kinase substrate 8-like protein 2	EPS8L2	Q9H6S3	217	S	1.1771	0.00367903	-0.436081	0.741024	0.597077	0.190532
Tight junction protein ZO-2	TJP2	Q9UDY2-3	269;292;269;292;292	S	1.4772	0.0427379	-0.571082	0.906119	1.13916	0.217768
Tight junction protein ZO-2	TJP2	Q9UDY2-3	273;296;273;296;296	S	1.56212	0.0383495	0.275576	1.8377	0.688036	0.72745
Death-associated protein kinase 2	DAPK2	Q9UIK4	349	S	1.60374	0.00712854	-0.0962851	1.50746	0.897792	0.0288302
Ubiquitin carboxyl-terminal hydrolase 24	USP24	Q9UPU5	2561	S	2.05082	0.0122321	-0.822176	1.22864	1.31793	0.083536
Serine/arginine repetitive matrix protein 2	SRRM2	Q9UQ35	1565;1565	S	1.62917	0.034127	-0.533879	1.09529	1.38588	0.164079
Ladinin-1	LAD1	O00515	19	T	1.18515	0.0426299	-0.557458	0.627688	0.757931	0.565873
PHD finger protein 14	PHF14	O94880	287	T	1.46275	0.0229903	-0.632478	0.830276	1.10807	0.346424
Piezo-type mechanosensitive ion channel component 1	PIEZO1	Q92508	1644	T	2.33518	0.0176709	-1.56634	0.768839	1.31671	0.8475

## Sheet: HT29 Increased pSTYsite (24h)
Protein names	Gene names	Leading proteins (Uniprot ID)	Positions within proteins	Amino acid	Fold change 24h HT29/Sensitive	qvalue HT29 24h/sensitive	Mean Sensitive 24h	Mean HT29 24h	Standard deviation Sensitive 24h	Standard deviation HT29 24h
Specifically androgen-regulated gene protein	SARG	Q9BW04	133	S	1.73611	0.0388188	-0.532342	1.20376	1.10112	0.802014
Prelamin-A/C;Lamin-A/C	LMNA	P02545	277;277;277	S	1.03281	0.00782141	-0.384782	0.648027	0.611505	0.139075
Integrin beta-4	ITGB4	P16144-4	1619;1626;1679;1696	S	1.47002	0.0190367	-1.16256	0.307468	1.06577	0.321997
Roundabout homolog 1	ROBO1	Q9Y6N7-4	901;904;940;944	S	1.39856	0.0112779	-0.160216	1.23834	0.895606	0.285425
Guanine nucleotide exchange factor VAV2	VAV2	P52735-3	771	S	1.29089	0.0466059	-0.482886	0.808003	0.838614	0.635121
Band 4.1-like protein 1	EPB41L1	Q9H4G0-3	281;316;378;347	S	1.1089	0.0249326	-0.712642	0.396254	0.867125	0.161068
Tight junction protein ZO-2	TJP2	Q9UDY2-3	271;294;271;294;294	S	1.28183	0.0477181	-0.590293	0.691534	0.581879	0.642967
Insulin receptor substrate 2	IRS2	Q9Y4H2	1100	S	1.05516	0.0228261	-1.01958	0.0355844	0.68026	0.389741
Peroxisome proliferator-activated receptor gamma	PPARG	P37231-2	84;112	S	1.56844	0.0280767	-0.87684	0.691596	1.25267	0.379454
Prelamin-A/C;Lamin-A/C	LMNA	P02545	398;398;398	S	1.11197	0.0224447	-0.306914	0.80506	0.526159	0.446805
Prelamin-A/C;Lamin-A/C	LMNA	P02545	12;12;12	S	1.25761	0.0296588	-0.556416	0.701196	0.930483	0.453066
Dematin	DMTN	Q08495	87;87	S	0.994538	0.0323342	-0.215951	0.778587	0.601358	0.435512
Myosin-14	MYH14	Q7Z406	45;45;45;45;45	S	1.0974	0.023419	-0.201826	0.895572	0.404532	0.434234
Neural proliferation differentiation and control protein 1	NPDC1	Q9NQX5	229	S	1.14616	0.00334898	-0.486452	0.659707	0.363177	0.288062
Nuclear receptor corepressor 1	NCOR1	O75376-2	1297;1281	S	1.2342	0.0173007	-0.54426	0.68994	0.519806	0.244258
Nuclear receptor corepressor 1	NCOR1	O75376-2	2033;2136	S	1.05772	0.0357803	-0.0941037	0.963615	0.913648	0.156226
Methylated-DNA--protein-cysteine methyltransferase	MGMT	P16455	201	S	1.32561	0.00782507	-0.11128	1.21433	0.467168	0.401944
Cyclin-dependent kinase 13	CDK13	Q14004-2	325;325	S	1.45409	0.0132927	-0.692584	0.761507	0.889871	0.433113
High mobility group nucleosome-binding domain-containing protein 4	HMGN4	O00479	80	S	1.53106	0.0338199	-1.05081	0.480255	1.09737	0.622339
Ladinin-1	LAD1	O00515	485	S	1.84899	0.0458634	-0.88595	0.963045	1.36553	0.854806
Protein phosphatase 1G	PPM1G	O15355	201	S	1.21511	0.00342248	-0.821352	0.393755	0.5737	0.266517
Probable phospholipid-transporting ATPase VB	ATP10B	O94823	617	S	1.69317	0.0367592	-0.819285	0.873887	0.0903979	0.204469
Prelamin-A/C;Lamin-A/C	LMNA	P02545	404;404;404	S	1.53807	0.0114418	-1.1365	0.401569	0.994008	0.253802
Prelamin-A/C;Lamin-A/C	LMNA	P02545	407;407;407	S	1.33071	0.0115406	-0.945947	0.384768	0.85838	0.262946
Fibroblast growth factor receptor 4	FGFR4	P22455	419;379	S	1.07491	0.0364157	-0.695085	0.379823	0.841268	0.406467
Mitogen-activated protein kinase kinase kinase 8	MAP3K8	P41279-2	112;141	S	1.1147	0.0297719	-0.527352	0.587346	0.771466	0.438821
Protocadherin-1	PCDH1	Q08174-2	1173	S	1.69392	0.0298384	-0.347363	1.34656	0.964941	0.475724
Rho guanine nucleotide exchange factor 5	ARHGEF5	Q12774	184	S	1.51292	0.0366389	-0.272285	1.24063	1.14584	0.604735
Heterogeneous nuclear ribonucleoprotein U-like protein 2	HNRNPUL2	Q1KMD3	193	S	1.2075	0.00718922	-0.503647	0.70385	0.702774	0.169498
GRAM domain-containing protein 1B	GRAMD1B	Q3KR37-2	234;274	S	1.74234	0.0016236	-0.866092	0.876246	0.751283	0.198597
Cordon-bleu protein-like 1	COBLL1	Q53SF7-4	256;256;294;294	S	1.06354	0.0241792	-0.271963	0.791574	0.803796	0.289393
Dedicator of cytokinesis protein 11	DOCK11	Q5JSL3	440	S	1.08493	0.0352726	0.123935	1.20886	0.859225	0.389875
Nipped-B-like protein	NIPBL	Q6KC79;Q6KC79-2	892;892;892	S	1.14224	0.0316024	-0.541646	0.600595	0.781522	0.467287
Endoplasmic reticulum metallopeptidase 1	ERMP1	Q7Z2K6	53	S	3.1956	0.00670399	-2.61777	0.577829	1.76023	0.754097
Mitotic interactor and substrate of PLK1	MISP	Q8IVT2	214	S	2.57881	0.0481315	-1.29551	1.28331	1.87202	1.07298
Presqualene diphosphate phosphatase	PPAPDC2	Q8IY26	63	S	1.15372	0.0142314	-0.67645	0.477265	0.780097	0.240905
Protein Shroom3	SHROOM3	Q8TF72	1656	S	1.89638	0.0453413	-1.01637	0.880014	1.47844	0.83259
LIM domain only protein 7	LMO7	Q8WWI1-3	1176;1510;1510;1510	S	1.53675	0.0487666	-0.789053	0.747698	1.20427	0.69979
LIM domain only protein 7	LMO7	Q8WWI1-3	1259;1593;1593;1593	S	3.20153	0.0438557	-1.17385	2.02768	1.20744	0.0580509
Coiled-coil domain-containing protein 120	CCDC120	Q96HB5	256	S	1.64771	0.0217371	-0.907433	0.740276	1.0253	0.143767
Uncharacterized protein C20orf112	C20orf112	Q96MY1	295;295	S	2.01511	0.0332501	-1.08109	0.934025	1.15812	0.581967
Alanyl-tRNA editing protein Aarsd1	AARSD1	Q9BTE6	174;287	S	1.17255	0.00534314	-0.374778	0.797773	0.627767	0.0870064
Uncharacterized protein KIAA1671	KIAA1671	Q9BY89	508	S	1.31816	0.0431468	-0.504551	0.813604	0.811413	0.253478
Uncharacterized protein KIAA1671	KIAA1671	Q9BY89	749	S	1.49377	0.0208192	-0.576252	0.917519	0.421055	0.323459
Cdc42 effector protein 4	CDC42EP4	Q9H3Q1	64	S	1.33824	0.0275869	-0.305925	1.03232	0.904923	0.518296
Epidermal growth factor receptor kinase substrate 8-like protein 2	EPS8L2	Q9H6S3	217	S	1.31408	0.00757666	-0.876625	0.437457	0.752414	0.302355
Cadherin-related family member 5	CDHR5	Q9HBB8-2	576;764;770	S	2.92449	0.0311018	-1.43931	1.48518	1.65591	1.28133
Breast cancer metastasis-suppressor 1	BRMS1	Q9HCU9	237	S	1.0918	0.0103465	-0.555704	0.536092	0.671547	0.260586
Serine/threonine-protein kinase MARK1	MARK1	Q9P0L2	666	S	1.89523	0.0471406	-0.650137	1.2451	1.09995	0.952932
Transcription factor 20	TCF20	Q9UGU0-2	559;559	S	1.47237	0.0229111	-0.449565	1.0228	1.1207	0.318779
Death-associated protein kinase 2	DAPK2	Q9UIK4	349	S	1.79044	0.00396417	-0.276477	1.51397	0.874733	0.0422897
Neurabin-1	PPP1R9A	Q9ULJ8	190	S	1.0385	0.0139924	-0.488159	0.550337	0.430329	0.176755
Tetratricopeptide repeat protein 7A	TTC7A	Q9ULT0	697	S	1.15248	0.0309163	-0.113644	1.03883	0.950212	0.0551552
Serine/arginine repetitive matrix protein 2	SRRM2	Q9UQ35	1620;1620	S	1.05102	0.0350853	-0.526578	0.524444	0.898278	0.231427
Serine/arginine repetitive matrix protein 2	SRRM2	Q9UQ35	1565;1565	S	1.40408	0.010967	-0.514289	0.889793	0.886597	0.122047
Absent in melanoma 1 protein	AIM1	Q9Y4K1	484	S	1.45573	0.0197419	-0.401332	1.0544	0.91677	0.513563
MARCKS-related protein	MARCKSL1	P49006	148	T	1.02812	0.0141607	-0.68233	0.345787	0.639072	0.309751
Neuroblast differentiation-associated protein AHNAK	AHNAK	Q09666	3716	T	1.80322	0.0128162	-0.474737	1.32848	0.362016	0.0216586
Nipped-B-like protein	NIPBL	Q6KC79;Q6KC79-2	713;713;713	T	1.05793	0.0122324	-0.411171	0.646763	0.683894	0.241033
Piezo-type mechanosensitive ion channel component 1	PIEZO1	Q92508	1644	T	2.70895	0.0178024	-1.79653	0.91242	1.8689	0.749532
Ras GTPase-activating protein nGAP	RASAL2	Q9UJF2	620	T	1.05407	0.00600572	-0.156977	0.897094	0.313063	0.0337681
