# Supplementary material for: Deep Phospho- and Phosphotyrosine Proteomics Identified Active Kinases and Phosphorylation Networks in Colorectal Cancer Cell Lines Resistant to Cetuximab
Source: Sci Rep. 2017 Sep 5;7:10463. doi: 10.1038/s41598-017-10478-9 (PMC5585238; doi:10.1038/s41598-017-10478-9)
Supplement: Supplementary file 5 — Table S4 [file 41598_2017_10478_MOESM5_ESM.xlsx]

## Sheet: Summary of contents in Table S4
Item name	Contents
Protein names	Names of proteins in UniprotKB associated with identified peptide.
Gene names	Names of genes associated with identified peptide.
Leading proteins (Uniprot ID)	Names of the most compatible proteins in UniprotKB for identified peptide.
Positions within proteins	Position of the identified phosphosite in the respective protein sequence. The first amino acid in the sequence is 1.
Amino acid	Amino acid of the phosphorylation site. 'S' is serine, 'T' is threonine, and 'Y' is tyrosine.
Fold change 0h HCT116/Sensitive	Fold change of the intensity of each phosphosite between mean of HCT116 cell (N=3) and mean of sensitive cell lines (N=6) under Cetuximab-untreated condition.
Fold change 24h HCT116/Sensitive	Fold change of the intensity of each phosphosite between mean of HCT116 cell (N=3) and mean of sensitive cell lines (N=6) under Cetuximab-treated condition.
Fold change 0h HT29/Sensitive	Fold change of the intensity of each phosphosite between mean of HT29 cell (N=3) and mean of sensitive cell lines (N=6) under Cetuximab-untreated condition.
Fold change 24h HT29/Sensitive	Fold change of the intensity of each phosphosite between mean of HT29 cell (N=3) and mean of sensitive cell lines (N=6) under Cetuximab-treated condition.
qvalue HCT116 0h/sensitive	q value of each phosphosite between mean of HCT116 cell (N=3) and mean of sensitive cell lines (N=6) under Cetuximab-untreated condition.
qvalue HCT116 24h/sensitive	q value of each phosphosite between mean of HCT116 cell (N=3) and mean of sensitive cell lines (N=6) under Cetuximab-treated condition.
qvalue HT29 0h/sensitive	q value of each phosphosite between mean of HT29 cell (N=3) and mean of sensitive cell lines (N=6) under Cetuximab-untreated condition.
qvalue HT29 24h/sensitive	q value of each phosphosite between mean of HT29 cell (N=3) and mean of sensitive cell lines (N=6) under Cetuximab-treated condition.
Mean Sensitive 0h	Mean of intensities of sensitive cell lines (N=6) under Cetuximab-untreated condition.
Mean Sensitive 24h	Mean of intensities of sensitive cell lines (N=6) under Cetuximab-treated condition.
Mean HCT116 0h	Mean of intensities of HCT116 cell (N=3) under Cetuximab-untreated condition.
Mean HCT116 24h	Mean of intensities of HCT116 cell (N=3) under Cetuximab-treated condition.
Mean HT29 0h	Mean of intensities of HT29 cell (N=3) under Cetuximab-untreated condition.
Mean HT29 24h	Mean of intensities of HT29 cell (N=3) under Cetuximab-treated condition.
Standard deviation Sensitive 0h	Standard deviation of intensities of sensitive cell lines (N=6) under Cetuximab-untreated condition.
Standard deviation Sensitive 24h	Standard deviation of intensities of sensitive cell lines (N=6) under Cetuximab-treated condition.
Standard deviation HCT116 0h	Standard deviation of intensities of HCT116 cell (N=3) under Cetuximab-untreated condition.
Standard deviation HCT116 24h	Standard deviation of intensities of HCT116 cell (N=3) under Cetuximab-treated condition.
Standard deviation HT29 0h	Standard deviation of intensities of HT29 cell (N=3) under Cetuximab-untreated condition.
Standard deviation HT29 24h	Standard deviation of intensities of HT29 cell (N=3) under Cetuximab-treated condition.

## Sheet: HCT116 Increased pYsite (0h)
Protein names	Gene names	Leading proteins (Uniprot ID)	Positions within proteins	Amino acid	Fold change 0h HCT116/Sensitive	qvalue HCT116 0h/sensitive	Mean Sensitive 0h	Mean HCT116 0h	Standard deviation Sensitive 0h	Standard deviation HCT116 0h
Extended synaptotagmin-2	ESYT2	A0FGR8-5	231;796;824;845	Y	0.62668	1.74571e-05	-0.0574169	0.569263	0.0615797	0.0507676
RanBP2-like and GRIP domain-containing protein 3;E3 SUMO-protein ligase RanBP2;Putative peptidyl-prolyl cis-trans isomerase	RGPD3;RANBP2	A6NKT7	1008;1983	Y	1.3177	0.0214733	0.613767	1.93146	0.92502	0.414265
Cytosolic acyl coenzyme A thioester hydrolase	ACOT7	O00154-2	152;152;143;152;164;194	Y	2.27459	7.35482e-05	-0.686297	1.58829	0.579129	0.184642
Paxillin	PXN	P49023-2	118;118;118	Y	1.55165	0.0143404	-0.240023	1.31162	0.666966	0.187191
Tyrosine-protein kinase Yes;Tyrosine-protein kinase Fyn	YES1;FYN	P07947	222;213;213;213	Y	0.57789	0.000123745	-0.0940938	0.483796	0.160208	0.0647181
Dual specificity tyrosine-phosphorylation-regulated kinase 3	DYRK3	O43781-2	349;369	Y	1.88379	0.000291684	-0.593812	1.28998	0.569844	0.276862
Histone H2B type 1-L;Histone H2B type 1-M;Histone H2B type 1-N;Histone H2B type 1-H;Histone H2B type 2-F;Histone H2B type 1-C/E/F/G/I;Histone H2B type 1-D;Histone H2B type 1-K;Histone H2B type F-S	HIST1H2BL;HIST1H2BM;HIST1H2BN;HIST1H2BH;HIST2H2BF;HIST1H2BC;HIST1H2BD;HIST1H2BK;H2BFS	Q99880	41;41;41;41;41;41;41;41;41	Y	0.704707	0.00206088	-0.250119	0.454589	0.227716	0.161734
Copine-3	CPNE3	O75131	392	Y	0.923608	0.0012886	-0.255167	0.668441	0.377006	0.0870756
Phosphatidylinositol 3-kinase regulatory subunit beta	PIK3R2	O00459	464	Y	0.821798	0.00390249	-0.127185	0.694613	0.414668	0.161497
Phosphoglycerate kinase 1	PGK1	P00558	196	Y	0.725435	0.0163898	-0.334193	0.391242	0.507949	0.0828669
Annexin A1	ANXA1	P04083	207	Y	1.92473	0.00458176	-0.78575	1.13898	0.503514	0.0180119
Annexin A1	ANXA1	P04083	39	Y	1.691	0.000179389	-0.455442	1.23556	0.464379	0.0896347
Tyrosine-protein kinase Lyn;Tyrosine-protein kinase HCK	LYN;HCK	P07948	397;376;389;390;410;411	Y	1.1511	0.00333464	-0.329128	0.821977	0.565907	0.214108
Histone H2B type 3-B;Histone H2B type 2-E;Histone H2B type 1-B;Histone H2B type 1-O;Histone H2B type 1-J;Putative histone H2B type 2-D;Putative histone H2B type 2-C	HIST3H2BB;HIST2H2BE;HIST1H2BB;HIST1H2BO;HIST1H2BJ;HIST2H2BD;HIST2H2BC	Q8N257	41;41;41;41;41;41;41	Y	0.823713	0.00570737	-0.137195	0.686518	0.109289	0.171642
Tubulin beta chain	TUBB	P07437	50	Y	0.858973	0.00367661	-0.0494161	0.809557	0.192221	0.199522
Dolichyl-diphosphooligosaccharide--protein glycosyltransferase subunit 1	RPN1	P04843	185	Y	1.1335	0.0460131	-0.41455	0.718952	0.351744	0.319105
Caveolin-1	CAV1	Q03135	14	Y	1.42055	0.0238492	-0.830728	0.589825	0.248926	0.259755
Protein kinase C delta type;Protein kinase C delta type regulatory subunit;Protein kinase C delta type catalytic subunit	PRKCD	Q05655	374	Y	2.31938	0.000172737	-0.818453	1.50093	0.671858	0.191283
Proto-oncogene tyrosine-protein kinase Src	SRC	P12931	216;222	Y	0.959048	0.00941613	-0.223744	0.735304	0.199208	0.262112
Tyrosine-protein kinase Yes;Tyrosine-protein kinase Fyn	YES1;FYN	P07947	223;214;214;214	Y	0.683764	0.0136494	-0.172673	0.511091	0.0628574	0.164134
Focal adhesion kinase 1	PTK2	Q05397-2	418;570;418;418	Y	1.20627	0.000414787	-0.145144	1.06113	0.402339	0.102906
Focal adhesion kinase 1	PTK2	Q05397-2	424;576;424;424	Y	1.63508	0.0071716	-0.124317	1.51077	0.423581	0.452349
Putative heat shock 70 kDa protein 7;Heat shock cognate 71 kDa protein;Heat shock-related 70 kDa protein 2;Heat shock 70 kDa protein 1-like;Heat shock 70 kDa protein 1A/1B;Heat shock 70 kDa protein 6	HSPA7;HSPA8;HSPA2;HSPA1L;HSPA1A;HSPA6	P48741	43;41;42;43;41;43;41	Y	0.649972	0.0104616	-0.186381	0.463591	0.244814	0.0474418
Heat shock protein HSP 90-beta	HSP90AB1	P08238	596	Y	0.708185	0.00130326	-0.161309	0.546876	0.295135	0.0993456
Heat shock protein HSP 90-beta;Putative heat shock protein HSP 90-beta 2	HSP90AB1;HSP90AB2P	P08238	484;260	Y	1.4789	7.27766e-05	-0.362983	1.11592	0.378936	0.133971
Pyruvate dehydrogenase E1 component subunit alpha, somatic form, mitochondrial	PDHA1	P08559	242	Y	2.43685	0.0022315	-0.915704	1.52114	0.537424	0.0761165
Tyrosine-protein kinase Yes;Tyrosine-protein kinase Fyn	YES1;FYN	P07947	194;185;185;185	Y	0.641417	0.000464229	-0.113175	0.528243	0.170057	0.110824
Tyrosine-protein kinase Fgr	FGR	P09769	180	Y	0.734988	2.19156e-05	-0.120675	0.614313	0.156174	0.0582302
60 kDa heat shock protein, mitochondrial	HSPD1	P10809	223	Y	1.09668	0.0260568	-0.442434	0.654248	0.373055	0.43989
Focal adhesion kinase 1	PTK2	Q05397-2	425;577;425;425	Y	1.8587	0.000699588	-0.146228	1.71247	0.6789	0.286766
Heterogeneous nuclear ribonucleoprotein L	HNRNPL	P14866	47	Y	0.571732	0.000809806	-0.125536	0.446197	0.170489	0.109414
Junction plakoglobin	JUP	P14923	480	Y	1.01209	0.00322603	-0.367468	0.644625	0.472503	0.219584
Phosphoglycerate mutase 2;Probable phosphoglycerate mutase 4;Phosphoglycerate mutase 1	PGAM2;PGAM4;PGAM1	P15259	92;92;92	Y	0.587544	0.0119877	-0.142988	0.444556	0.256767	0.199937
Ezrin;Moesin;Radixin	EZR;MSN;RDX	P15311	270;270;270	Y	2.38892	2.09024e-05	-0.987018	1.4019	0.381066	0.00966151
Protein kinase C delta type;Protein kinase C delta type regulatory subunit;Protein kinase C delta type catalytic subunit	PRKCD	Q05655	334	Y	1.40558	0.0451519	-0.441976	0.963599	1.25066	0.453943
60S ribosomal protein L35a	RPL35A	P18077	34	Y	0.720347	0.00209953	-0.0638455	0.656501	0.164846	0.153277
Protein-glutamine gamma-glutamyltransferase 2	TGM2	P21980-2	369;369	Y	0.636773	0.00183202	-1.01519	-0.378421	0.0768664	0.101573
Trifunctional purine biosynthetic protein adenosine-3;Phosphoribosylamine--glycine ligase;Phosphoribosylformylglycinamidine cyclo-ligase;Phosphoribosylglycinamide formyltransferase	GART	P22102-2	348;348	Y	1.71498	0.000114007	-0.493113	1.22187	0.412869	0.0571588
Cofilin-1;Cofilin-2	CFL1;CFL2	P23528	89;89	Y	1.47037	0.00191149	-0.390601	1.07977	0.187597	0.242265
Poly [ADP-ribose] polymerase 1	PARP1	P09874	634	Y	0.924158	0.0227752	-0.209388	0.714769	0.701188	0.0739814
Sperm-specific antigen 2	SSFA2	P28290-2	579;732;732	Y	2.5634	0.00115954	-1.16014	1.40326	1.01076	0.200264
DNA replication licensing factor MCM7	MCM7	P33993	600	Y	1.37873	0.000510264	-0.356312	1.02242	0.483226	0.139245
Prohibitin	PHB	P35232	249	Y	1.1544	1.37528e-05	-0.421839	0.732558	0.180607	0.109943
Eukaryotic initiation factor 4A-III;Eukaryotic initiation factor 4A-III, N-terminally processed;Eukaryotic initiation factor 4A-I;Eukaryotic initiation factor 4A-II	EIF4A3;EIF4A1;EIF4A2	P38919	54;48;49;50	Y	1.59085	0.000867018	-0.47615	1.1147	0.462222	0.308555
Eukaryotic initiation factor 4A-III;Eukaryotic initiation factor 4A-III, N-terminally processed	EIF4A3	P38919	155	Y	0.964093	0.00195973	-0.110346	0.853748	0.206451	0.105636
60S ribosomal protein L13a	RPL13A	P40429	137	Y	1.00495	1.7783e-06	-0.287869	0.717076	0.129316	0.0696893
Abelson tyrosine-protein kinase 2	ABL2	P42684-8	210;195;195;210;216;231;195;210;216;231	Y	1.04597	0.0030974	-0.187245	0.858725	0.110355	0.174097
Matrin-3	MATR3	P43243	250	Y	0.913496	7.63923e-05	-0.201394	0.712102	0.23427	0.0959258
40S ribosomal protein S9	RPS9	P46781	165	Y	1.02597	0.00446981	-0.23468	0.791286	0.51333	0.0139657
Ras GTPase-activating-like protein IQGAP1	IQGAP1	P46940	1510	Y	0.623544	0.0141032	-0.0652903	0.558254	0.204991	0.212639
14-3-3 protein epsilon	YWHAE	P62258-2	109;131	Y	1.43582	0.000670123	-0.47468	0.961142	0.0871172	0.0729262
60S ribosomal protein L29	RPL29	P47914	98	Y	1.02855	0.000569339	-0.201011	0.827539	0.366098	0.100615
Mitogen-activated protein kinase 3	MAPK3	P27361-2	204;204;204	Y	1.11384	0.00227705	-0.278661	0.835183	0.208163	0.222663
Fatty acid synthase;[Acyl-carrier-protein] S-acetyltransferase;[Acyl-carrier-protein] S-malonyltransferase;3-oxoacyl-[acyl-carrier-protein] synthase;3-oxoacyl-[acyl-carrier-protein] reductase;3-hydroxyacyl-[acyl-carrier-protein] dehydratase;Enoyl-[acyl-carrier-protein] reductase;Oleoyl-[acyl-carrier-protein] hydrolase	FASN	P49327	1047	Y	1.89018	5.17784e-05	-0.408534	1.48165	0.178508	0.166566
Fatty acid synthase;[Acyl-carrier-protein] S-acetyltransferase;[Acyl-carrier-protein] S-malonyltransferase;3-oxoacyl-[acyl-carrier-protein] synthase;3-oxoacyl-[acyl-carrier-protein] reductase;3-hydroxyacyl-[acyl-carrier-protein] dehydratase;Enoyl-[acyl-carrier-protein] reductase;Oleoyl-[acyl-carrier-protein] hydrolase	FASN	P49327	2269	Y	1.09946	0.000180938	-0.377657	0.721803	0.220929	0.0525517
Rab GDP dissociation inhibitor beta	GDI2	P50395	442	Y	1.30812	0.00228556	-0.725045	0.583077	0.602071	0.155806
Ras-related protein Rab-13	RAB13	P51153	5	Y	1.64885	0.000324446	-0.643313	1.00554	0.522712	0.127321
Heterogeneous nuclear ribonucleoprotein M	HNRNPM	P52272-2	64;64	Y	1.29022	0.00672097	-0.217198	1.07302	0.443764	0.153474
ATP-citrate synthase	ACLY	P53396	682	Y	2.04743	1.28927e-06	-0.744258	1.30317	0.251755	0.135183
Mitogen-activated protein kinase 12	MAPK12	P53778	185	Y	2.13331	8.89205e-06	-0.555634	1.57767	0.39486	0.153434
Double-stranded RNA-specific adenosine deaminase	ADAR	P55265-5	694;944;963;989;1032	Y	1.42683	0.000370238	-0.377614	1.04922	0.449192	0.0864652
Actin, cytoplasmic 2;Actin, cytoplasmic 2, N-terminally processed;Actin, cytoplasmic 1;Actin, cytoplasmic 1, N-terminally processed	ACTG1;ACTB	P63261	294;294	Y	0.72832	0.000184531	-0.113856	0.614465	0.187032	0.105699
Protein mago nashi homolog;Protein mago nashi homolog 2	MAGOH;MAGOHB	P61326	40;42	Y	1.21279	0.000238256	-0.167064	1.04573	0.374521	0.148131
Heterogeneous nuclear ribonucleoprotein K	HNRNPK	P61978-3	256;280;280	Y	1.15653	0.000130273	-0.223615	0.932918	0.281497	0.0335709
Tyrosine-protein kinase ABL1;Abelson tyrosine-protein kinase 2	ABL1;ABL2	P00519;P42684-8	393;412;418;403;403;418;424;439;403;418;424;439	Y	2.25758	0.000588305	-0.183209	2.07437	0.168699	0.235919
Histone H4	HIST1H4A	P62805	89	Y	0.916478	0.00777094	-0.320957	0.595521	0.506924	0.237616
Histone H4	HIST1H4A	P62805	99	Y	0.803645	0.00123162	-0.661239	0.142406	0.320575	0.0632324
Putative elongation factor 1-alpha-like 3;Elongation factor 1-alpha 1	EEF1A1P5;EEF1A1	Q5VTE0	177;177	Y	0.897193	5.82454e-05	-0.30647	0.590723	0.211957	0.100826
Tubulin alpha-4A chain;Tubulin alpha-1C chain;Tubulin alpha-1A chain;Tubulin alpha-1B chain;Tubulin alpha-3C/D chain;Tubulin alpha-8 chain;Tubulin alpha chain-like 3	TUBA4A;TUBA1C;TUBA1A;TUBA1B;TUBA3C;TUBA8;TUBAL3	P68366	103;103;103;103;103;103;103;70;110	Y	1.22662	0.0109759	-0.0876061	1.13902	0.249239	0.344981
Tubulin alpha-4A chain;Tubulin alpha-1C chain;Tubulin alpha-1A chain;Tubulin alpha-1B chain;Tubulin alpha-3C/D chain	TUBA4A;TUBA1C;TUBA1A;TUBA1B;TUBA3C	P68366	161;161;161;161;161;161	Y	0.953127	0.0271421	-0.0221083	0.931018	0.164998	0.179419
Tubulin alpha-4A chain;Tubulin alpha-1C chain;Tubulin alpha-1A chain;Tubulin alpha-1B chain;Tubulin alpha-3C/D chain;Tubulin alpha-8 chain;Tubulin alpha-3E chain	TUBA4A;TUBA1C;TUBA1A;TUBA1B;TUBA3C;TUBA8;TUBA3E	P68366	357;357;357;357;357;357;357;357	Y	0.670199	0.00156476	-0.110528	0.559671	0.27805	0.0491955
Histone H3.2;Histone H3.1t;Histone H3.3;Histone H3.1;Histone H3.3C	HIST2H3A;HIST3H3;H3F3A;HIST1H3A;H3F3C	Q71DI3	42;42;42;42;41	Y	0.571917	0.00395655	-0.420435	0.151481	0.242686	0.146775
Enhancer of rudimentary homolog	ERH	P84090	92	Y	1.7351	0.00102727	-0.378464	1.35664	0.669044	0.134841
Mitogen-activated protein kinase 14	MAPK14	Q16539-3	182;182;182;182	Y	1.65008	5.95744e-05	0.0125222	1.6626	0.375761	0.193781
Hepatocyte growth factor-regulated tyrosine kinase substrate	HGS	O14964-2	289;289	Y	0.783609	0.00016304	-0.0472655	0.736343	0.225965	0.0671487
Tyrosine-protein kinase Yes;Tyrosine-protein kinase Fyn;Tyrosine-protein kinase Lck;Proto-oncogene tyrosine-protein kinase Src	YES1;FYN;LCK;SRC	P07947;P12931	426;365;417;420;394;424;419;425	Y	1.83987	0.000314477	-0.586326	1.25354	0.597614	0.193602
Heat shock protein HSP 90-alpha;Putative heat shock protein HSP 90-alpha A2;Heat shock protein HSP 90-beta;Putative heat shock protein HSP 90-beta 2	HSP90AA1;HSP90AA2;HSP90AB1;HSP90AB2P	P07900;P08238	284;406;283;276;198	Y	0.765771	0.00430533	-0.000770251	0.765001	0.398171	0.0895256
Cytosolic phospholipase A2;Phospholipase A2;Lysophospholipase	PLA2G4A	P47712	535	Y	2.42615	0.00150081	-0.991242	1.4349	0.256843	0.351821
Synaptotagmin-like protein 1	SYTL1	Q8IYJ3-2	292;304	Y	1.32722	2.22931e-05	-0.527263	0.799957	0.269198	0.129522
Peroxiredoxin-1	PRDX1	Q06830	194	Y	1.59669	0.000525534	-0.395765	1.20093	0.553998	0.137216
KH domain-containing, RNA-binding, signal transduction-associated protein 1;KH domain-containing, RNA-binding, signal transduction-associated protein 2	KHDRBS1;KHDRBS2	Q07666-3	401;415;440;346	Y	2.18314	0.000619668	-1.05639	1.12675	0.757438	0.143143
Activated CDC42 kinase 1	TNK2	Q07912	827;905	Y	0.700892	2.11351e-05	-0.277615	0.423277	0.123298	0.0182523
Epidermal growth factor receptor kinase substrate 8	EPS8	Q12929	45	Y	0.826015	0.00434697	-1.22936	-0.403349	0.354503	0.216706
Heterogeneous nuclear ribonucleoprotein A0	HNRNPA0	Q13151	180	Y	1.52296	0.00127764	-0.248314	1.27464	0.178856	0.225687
Serine/arginine-rich splicing factor 9	SRSF9	Q13242	70	Y	2.74073	6.77878e-06	-0.977239	1.76349	0.418049	0.0835883
Ras GTPase-activating protein-binding protein 1	G3BP1	Q13283	125	Y	1.17493	0.0207723	-0.337011	0.83792	0.487006	0.260567
Cyclin-dependent kinase 10	CDK10	Q15131	50	Y	1.75217	0.0058979	-0.994092	0.75808	0.543798	0.0971508
Scaffold attachment factor B1	SAFB	Q15424	780	Y	0.610845	0.0150183	0.0257001	0.636545	0.269634	0.220163
Tyrosine-protein kinase Fer	FER	P16591-2	539;714	Y	1.82922	0.000872865	-0.80883	1.02039	0.288993	0.0320815
Exosome complex component MTR3	EXOSC6	Q5RKV6	40	Y	0.710808	0.00936977	-0.181039	0.529769	0.430483	0.0509746
Tensin-like C1 domain-containing phosphatase	TENC1	Q63HR2-5	359;483;483;483;493	Y	1.86915	1.02309e-05	-1.21827	0.65088	0.248342	0.164741
Polymerase I and transcript release factor	PTRF	Q6NZI2	308;116;218	Y	2.04834	2.43096e-06	-0.51188	1.53646	0.310105	0.111231
Staphylococcal nuclease domain-containing protein 1	SND1	Q7KZF4	109	Y	0.891995	0.000548783	-0.0275819	0.864413	0.123651	0.126447
Cytoplasmic FMR1-interacting protein 2;Cytoplasmic FMR1-interacting protein 1	CYFIP2;CYFIP1	Q96F07-2	1053;1054;1078;248;623	Y	0.662323	0.0300715	-0.214598	0.447724	0.33688	0.289647
Rho GTPase-activating protein 12	ARHGAP12	Q8IWW6-3	243;243;243	Y	1.20411	0.000348661	-0.114998	1.08911	0.206749	0.177289
Heat shock protein HSP 90-alpha;Putative heat shock protein HSP 90-beta-3;Putative heat shock protein HSP 90-alpha A2;Putative heat shock protein HSP 90-beta 4;Heat shock protein HSP 90-beta;Putative heat shock protein HSP 90-beta 2	HSP90AA1;HSP90AB3P;HSP90AA2;HSP90AB4P;HSP90AB1;HSP90AB2P	P07900;P08238	61;183;56;61;32;56;56	Y	2.31457	0.000304422	-0.788031	1.52654	0.693133	0.120858
NHL repeat-containing protein 2	NHLRC2	Q8NBF2-2	44;403	Y	0.966458	0.00365531	-0.132725	0.833733	0.48915	0.130509
Partitioning defective 3 homolog	PARD3	Q8TEW0-5	445;445;489;489;489;489;489;489;489;489	Y	1.10745	0.0229721	-0.294737	0.812716	0.840357	0.0665407
U4/U6 small nuclear ribonucleoprotein Prp31	PRPF31	Q8WWY3	205;125;205	Y	2.11777	9.99465e-07	-0.815368	1.3024	0.27573	0.12655
FAS-associated factor 2	FAF2	Q96CS3	79	Y	2.21662	5.31824e-06	-0.775778	1.44084	0.356111	0.177088
Membrane-associated guanylate kinase, WW and PDZ domain-containing protein 1	MAGI1	Q96QZ7-4	373;373;373;373;373;373;373	Y	0.612115	0.00587744	0.0135771	0.625692	0.3416	0.10457
N-terminal Xaa-Pro-Lys N-methyltransferase 1;N-terminal Xaa-Pro-Lys N-methyltransferase 1, N-terminally processed	NTMT1	Q9BV86-2	103;103	Y	0.683036	0.0166884	-0.163235	0.519801	0.47413	0.01864
TRIO and F-actin-binding protein;Myosin phosphatase Rho-interacting protein	TRIOBP;MPRIP	Q9H2D6-5	82;1682;1756;1854;412;450;450	Y	0.669884	0.0014944	-0.151477	0.518407	0.273015	0.125196
TRIO and F-actin-binding protein	TRIOBP	Q9H2D6-5	553;2153;2227;2325	Y	0.825783	0.0106151	-0.177168	0.648614	0.321568	0.0825734
Lck-interacting transmembrane adapter 1	LIME1	Q9H400-2	105;200	Y	0.898911	0.00115718	-1.0797	-0.180787	0.199439	0.172366
Rho guanine nucleotide exchange factor 10-like protein	ARHGEF10L	Q9HCE6-5	152;152;152;152	Y	0.886883	0.000270612	-0.195237	0.691647	0.208861	0.13869
Vacuolar protein sorting-associated protein VTA1 homolog	VTA1	Q9NP79	278	Y	2.82355	0.000336399	-1.06986	1.75369	0.881426	0.182697
SPATS2-like protein	SPATS2L	Q9NUQ6-2	15;15	Y	1.14867	0.0265049	-0.257818	0.89085	0.577301	0.0732195
Testin	TES	Q9UGI8-2	242;251	Y	0.871804	0.0390901	-0.325254	0.546549	0.506344	0.0637631
General transcription factor 3C polypeptide 4	GTF3C4	Q9UKN8	217	Y	1.49728	6.57521e-05	-0.433455	1.06382	0.377648	0.135483

## Sheet: HCT116 Increased pYsite (24h)
Protein names	Gene names	Leading proteins (Uniprot ID)	Positions within proteins	Amino acid	Fold change 24h HCT116/Sensitive	qvalue HCT116 24h/sensitive	Mean Sensitive 24h	Mean HCT116 24h	Standard deviation Sensitive 24h	Standard deviation HCT116 24h
Extended synaptotagmin-2	ESYT2	A0FGR8-5	231;796;824;845	Y	0.701922	0.00117404	-0.0793153	0.622607	0.126673	0.124689
Cytosolic acyl coenzyme A thioester hydrolase	ACOT7	O00154-2	152;152;143;152;164;194	Y	2.23966	7.75165e-05	-0.65894	1.58072	0.573015	0.177135
Heat shock protein HSP 90-alpha;Putative heat shock protein HSP 90-beta-3;Putative heat shock protein HSP 90-alpha A2;Putative heat shock protein HSP 90-beta 4;Heat shock protein HSP 90-beta;Putative heat shock protein HSP 90-beta 2	HSP90AA1;HSP90AB3P;HSP90AA2;HSP90AB4P;HSP90AB1;HSP90AB2P	P07900;P08238	61;183;56;61;32;56;56	Y	2.16607	4.02622e-05	-0.637152	1.52892	0.176336	0.170914
Tyrosine-protein kinase Fer	FER	P16591-2	539;714	Y	1.7217	0.000194073	-0.542314	1.17938	0.17884	0.0270252
Synaptotagmin-like protein 1	SYTL1	Q8IYJ3-2	292;304	Y	1.18035	0.00236515	-0.3286	0.851747	0.159245	0.207003
Dual specificity tyrosine-phosphorylation-regulated kinase 3	DYRK3	O43781-2	349;369	Y	1.76984	0.000318127	-0.5199	1.24994	0.576987	0.205708
Histone H2B type 1-L;Histone H2B type 1-M;Histone H2B type 1-N;Histone H2B type 1-H;Histone H2B type 2-F;Histone H2B type 1-C/E/F/G/I;Histone H2B type 1-D;Histone H2B type 1-K;Histone H2B type F-S	HIST1H2BL;HIST1H2BM;HIST1H2BN;HIST1H2BH;HIST2H2BF;HIST1H2BC;HIST1H2BD;HIST1H2BK;H2BFS	Q99880	41;41;41;41;41;41;41;41;41	Y	0.894052	0.000105433	-0.504316	0.389736	0.138906	0.109072
Copine-3	CPNE3	O75131	392	Y	0.88752	0.00730773	-0.149371	0.738149	0.460207	0.244882
Phosphoglycerate kinase 1	PGK1	P00558	196	Y	0.709371	0.0179588	-0.280337	0.429034	0.50688	0.0688268
Annexin A1	ANXA1	P04083	207	Y	1.79339	0.0300727	-0.665875	1.12752	0.502189	0.428627
Annexin A1	ANXA1	P04083	39	Y	1.54382	3.28835e-05	-0.345682	1.19814	0.34456	0.14816
Histone H2B type 3-B;Histone H2B type 2-E;Histone H2B type 1-B;Histone H2B type 1-O;Histone H2B type 1-J;Putative histone H2B type 2-D;Putative histone H2B type 2-C	HIST3H2BB;HIST2H2BE;HIST1H2BB;HIST1H2BO;HIST1H2BJ;HIST2H2BD;HIST2H2BC	Q8N257	41;41;41;41;41;41;41	Y	1.03282	3.06129e-05	-0.40264	0.630178	0.217505	0.107101
Tubulin beta chain	TUBB	P07437	50	Y	0.775182	0.017444	-0.147786	0.627396	0.129842	0.233108
Cytosolic phospholipase A2;Phospholipase A2;Lysophospholipase	PLA2G4A	P47712	535	Y	2.26285	6.81318e-05	-1.02382	1.23902	0.207908	0.201982
Heat shock protein HSP 90-alpha;Putative heat shock protein HSP 90-alpha A2;Heat shock protein HSP 90-beta;Putative heat shock protein HSP 90-beta 2	HSP90AA1;HSP90AA2;HSP90AB1;HSP90AB2P	P07900;P08238	284;406;283;276;198	Y	0.623753	0.00921199	-0.0674818	0.556271	0.294386	0.196136
Heat shock protein HSP 90-alpha	HSP90AA1	P07900	604;726	Y	0.633905	0.0114886	0.121699	0.755604	0.158169	0.191907
Tyrosine-protein kinase Yes;Tyrosine-protein kinase Fyn;Tyrosine-protein kinase Lck;Proto-oncogene tyrosine-protein kinase Src	YES1;FYN;LCK;SRC	P07947;P12931	426;365;417;420;394;424;419;425	Y	2.21174	0.00010126	-0.554497	1.65724	0.574461	0.267336
Hepatocyte growth factor-regulated tyrosine kinase substrate	HGS	O14964-2	289;289	Y	0.879984	0.000623053	-0.109251	0.770734	0.208974	0.156825
Tyrosine-protein phosphatase non-receptor type 11	PTPN11	Q06124-2	580;584	Y	1.10047	0.00153761	-1.09199	0.00848357	0.451022	0.0710767
Putative heat shock 70 kDa protein 7;Heat shock cognate 71 kDa protein;Heat shock-related 70 kDa protein 2;Heat shock 70 kDa protein 1-like;Heat shock 70 kDa protein 1A/1B;Heat shock 70 kDa protein 6	HSPA7;HSPA8;HSPA2;HSPA1L;HSPA1A;HSPA6	P48741	43;41;42;43;41;43;41	Y	0.640293	0.00719146	-0.17872	0.461573	0.221971	0.0582861
Heat shock protein HSP 90-beta	HSP90AB1	P08238	596	Y	0.774003	0.0160981	-0.0435848	0.730419	0.320808	0.282908
Heat shock protein HSP 90-beta;Putative heat shock protein HSP 90-beta 2	HSP90AB1;HSP90AB2P	P08238	484;260	Y	1.59233	3.42011e-05	-0.496195	1.09613	0.348931	0.163093
Pyruvate dehydrogenase E1 component subunit alpha, somatic form, mitochondrial	PDHA1	P08559	242	Y	2.42063	0.00137636	-0.730135	1.6905	0.533865	0.163746
Mitogen-activated protein kinase 14	MAPK14	Q16539-3	182;182;182;182	Y	2.42155	0.00257128	-0.662402	1.75915	0.194355	0.345775
Heterogeneous nuclear ribonucleoprotein K	HNRNPK	P61978-3	256;280;280	Y	1.06547	0.00411592	-0.250365	0.815102	0.155034	0.214361
60 kDa heat shock protein, mitochondrial	HSPD1	P10809	223	Y	0.766805	0.00177866	-0.424278	0.342527	0.335988	0.125384
Protein 4.1	EPB41	P11171-4	418;437;646;627;660	Y	0.589231	0.0104484	-0.252782	0.336449	0.373006	0.0960958
Glucose-6-phosphate 1-dehydrogenase	G6PD	P11413	503;533;549	Y	0.625929	0.0323518	-0.312383	0.313546	0.524879	0.118457
Glucose-6-phosphate 1-dehydrogenase	G6PD	P11413	401;431;447	Y	1.31767	0.0393802	-0.863798	0.453872	1.16947	0.149664
Mitogen-activated protein kinase 13	MAPK13	O15264	182	Y	0.883576	0.0153538	0.116962	1.00054	0.150923	0.257386
X-ray repair cross-complementing protein 6	XRCC6	P12956	322	Y	2.89581	0.00253482	-0.871008	2.0248	0.342742	0.27133
Junction plakoglobin	JUP	P14923	480	Y	1.21525	0.00267595	-0.556751	0.658498	0.573855	0.13405
Ezrin;Moesin;Radixin	EZR;MSN;RDX	P15311	270;270;270	Y	2.28271	4.99716e-06	-0.819063	1.46365	0.357228	0.09284
Mitogen-activated protein kinase 12	MAPK12	P53778	185	Y	1.70336	0.00199438	-0.397251	1.30611	0.373882	0.354253
60S ribosomal protein L35a	RPL35A	P18077	34	Y	0.662948	0.000295059	-0.143475	0.519473	0.197613	0.0995382
Nucleolin	NCL	P19338	462	Y	1.43372	5.15261e-06	-0.541302	0.89242	0.195206	0.0301849
Trifunctional purine biosynthetic protein adenosine-3;Phosphoribosylamine--glycine ligase;Phosphoribosylformylglycinamidine cyclo-ligase;Phosphoribosylglycinamide formyltransferase	GART	P22102-2	348;348	Y	1.56832	0.000109187	-0.428492	1.13983	0.388978	0.0709211
Cofilin-1;Cofilin-2	CFL1;CFL2	P23528	89;89	Y	1.43168	0.00111041	-0.364232	1.06744	0.168581	0.207708
Mitogen-activated protein kinase 3	MAPK3	P27361-2	204;204;204	Y	1.20013	9.68332e-05	-0.419275	0.780851	0.311714	0.142089
Mitogen-activated protein kinase 1	MAPK1	P28482	187	Y	0.627459	0.0107097	-0.284931	0.342527	0.243987	0.0934729
Sperm-specific antigen 2	SSFA2	P28290-2	579;732;732	Y	2.51199	0.000620969	-1.09522	1.41677	0.853656	0.130577
Poly [ADP-ribose] polymerase 1	PARP1	P09874	634	Y	1.26005	0.000208278	-0.460549	0.799497	0.361901	0.0780913
DNA replication licensing factor MCM7	MCM7	P33993	600	Y	1.35494	2.28171e-05	-0.299444	1.0555	0.280737	0.129153
Prohibitin	PHB	P35232	249	Y	1.17305	0.000248451	-0.358148	0.814898	0.20347	0.166104
Eukaryotic initiation factor 4A-III;Eukaryotic initiation factor 4A-III, N-terminally processed;Eukaryotic initiation factor 4A-I;Eukaryotic initiation factor 4A-II	EIF4A3;EIF4A1;EIF4A2	P38919	54;48;49;50	Y	1.40685	0.00568883	-0.423179	0.983669	0.473582	0.396231
Eukaryotic initiation factor 4A-III;Eukaryotic initiation factor 4A-III, N-terminally processed	EIF4A3	P38919	155	Y	0.851319	0.0298765	-0.0993202	0.751999	0.114639	0.145473
60S ribosomal protein L13a	RPL13A	P40429	137	Y	0.943936	5.19804e-05	-0.264718	0.679218	0.219644	0.103844
Abelson tyrosine-protein kinase 2	ABL2	P42684-8	210;195;195;210;216;231;195;210;216;231	Y	0.954612	0.00616403	-0.19672	0.757892	0.174291	0.227541
Matrin-3	MATR3	P43243	250	Y	0.783533	0.0180022	-0.133762	0.649771	0.19691	0.265227
40S ribosomal protein S9	RPS9	P46781	165	Y	1.30858	8.55874e-05	-0.482256	0.826323	0.248919	0.166321
Ras GTPase-activating-like protein IQGAP1	IQGAP1	P46940	1510	Y	0.568931	0.00907288	0.0854459	0.654377	0.295343	0.170645
14-3-3 protein epsilon	YWHAE	P62258-2	109;131	Y	1.32455	0.00024704	-0.326802	0.997752	0.143466	0.0809867
60S ribosomal protein L29	RPL29	P47914	98	Y	0.91741	0.000891203	-0.298578	0.618832	0.355258	0.133874
Fatty acid synthase;[Acyl-carrier-protein] S-acetyltransferase;[Acyl-carrier-protein] S-malonyltransferase;3-oxoacyl-[acyl-carrier-protein] synthase;3-oxoacyl-[acyl-carrier-protein] reductase;3-hydroxyacyl-[acyl-carrier-protein] dehydratase;Enoyl-[acyl-carrier-protein] reductase;Oleoyl-[acyl-carrier-protein] hydrolase	FASN	P49327	1047	Y	1.94157	8.13207e-05	-0.345636	1.59593	0.390825	0.247273
Fatty acid synthase;[Acyl-carrier-protein] S-acetyltransferase;[Acyl-carrier-protein] S-malonyltransferase;3-oxoacyl-[acyl-carrier-protein] synthase;3-oxoacyl-[acyl-carrier-protein] reductase;3-hydroxyacyl-[acyl-carrier-protein] dehydratase;Enoyl-[acyl-carrier-protein] reductase;Oleoyl-[acyl-carrier-protein] hydrolase	FASN	P49327	2269	Y	1.19085	1.89323e-05	-0.346133	0.844719	0.211645	0.119625
Rab GDP dissociation inhibitor beta	GDI2	P50395	442	Y	1.36351	0.00324245	-0.790523	0.572984	0.675166	0.201752
Ras-related protein Rab-13	RAB13	P51153	5	Y	1.54541	0.000832547	-0.512279	1.03313	0.589068	0.160465
Heterogeneous nuclear ribonucleoprotein M	HNRNPM	P52272-2	64;64	Y	1.25596	0.00507315	-0.246516	1.00944	0.383136	0.166191
ATP-citrate synthase	ACLY	P53396	682	Y	2.00612	2.53351e-07	-0.6317	1.37441	0.20238	0.102819
Cyclin-dependent kinase 2;Cyclin-dependent kinase 3	CDK2;CDK3	P24941	15;15;15	Y	0.598015	0.0126575	-0.248225	0.34979	0.251299	0.206127
Ephrin type-B receptor 4	EPHB4	P54760	614	Y	1.10108	0.0194882	-0.939344	0.161732	0.800874	0.251186
Double-stranded RNA-specific adenosine deaminase	ADAR	P55265-5	694;944;963;989;1032	Y	1.39334	0.000288271	-0.367272	1.02607	0.403825	0.212766
Cortexin-1	CTXN1	P60606	79	Y	0.587098	0.0442971	-0.280283	0.306815	0.248671	0.175651
Actin, cytoplasmic 2;Actin, cytoplasmic 2, N-terminally processed;Actin, cytoplasmic 1;Actin, cytoplasmic 1, N-terminally processed	ACTG1;ACTB	P63261	294;294	Y	0.777103	0.000131025	-0.0733558	0.703747	0.21406	0.0597222
Protein mago nashi homolog;Protein mago nashi homolog 2	MAGOH;MAGOHB	P61326	40;42	Y	1.05281	0.000495176	-0.0595751	0.993231	0.326345	0.0204508
Protein kinase C delta type;Protein kinase C delta type regulatory subunit;Protein kinase C delta type catalytic subunit	PRKCD	Q05655	313	Y	1.17342	0.0272268	-0.17269	1.00073	0.934902	0.0937917
Protein kinase C delta type;Protein kinase C delta type regulatory subunit;Protein kinase C delta type catalytic subunit	PRKCD	Q05655	334	Y	2.5878	0.00121886	-0.598313	1.98949	1.06518	0.329622
Histone H4	HIST1H4A	P62805	89	Y	0.726347	0.023985	-0.166507	0.55984	0.561364	0.143334
Histone H4	HIST1H4A	P62805	99	Y	0.699526	0.00965961	-0.719423	-0.0198975	0.261657	0.223998
Putative elongation factor 1-alpha-like 3;Elongation factor 1-alpha 1	EEF1A1P5;EEF1A1	Q5VTE0	177;177	Y	0.689242	0.000229528	-0.20179	0.487452	0.21066	0.0624574
Tubulin alpha-4A chain;Tubulin alpha-1C chain;Tubulin alpha-1A chain;Tubulin alpha-1B chain;Tubulin alpha-3C/D chain;Tubulin alpha-8 chain;Tubulin alpha chain-like 3	TUBA4A;TUBA1C;TUBA1A;TUBA1B;TUBA3C;TUBA8;TUBAL3	P68366	103;103;103;103;103;103;103;70;110	Y	1.33458	0.0140951	-0.359331	0.975253	0.588932	0.473239
Tubulin alpha-4A chain;Tubulin alpha-1C chain;Tubulin alpha-1A chain;Tubulin alpha-1B chain;Tubulin alpha-3C/D chain	TUBA4A;TUBA1C;TUBA1A;TUBA1B;TUBA3C	P68366	161;161;161;161;161;161	Y	0.615432	0.000570145	-0.278006	0.337425	0.0788989	0.00112077
Tubulin alpha-4A chain;Tubulin alpha-1C chain;Tubulin alpha-1A chain;Tubulin alpha-1B chain;Tubulin alpha-3C/D chain;Tubulin alpha-8 chain;Tubulin alpha-3E chain	TUBA4A;TUBA1C;TUBA1A;TUBA1B;TUBA3C;TUBA8;TUBA3E	P68366	357;357;357;357;357;357;357;357	Y	0.718213	0.000174617	-0.0635319	0.654681	0.211692	0.0708776
Histone H3.2;Histone H3.1t;Histone H3.3;Histone H3.1;Histone H3.3C	HIST2H3A;HIST3H3;H3F3A;HIST1H3A;H3F3C	Q71DI3	42;42;42;42;41	Y	0.596647	8.90356e-05	-0.373839	0.222808	0.13433	0.0155563
Enhancer of rudimentary homolog	ERH	P84090	92	Y	2.09327	0.000187589	-0.726023	1.36725	0.247567	0.239661
Cyclin-dependent kinase 16;Cyclin-dependent kinase 17	CDK16;CDK17	Q00536	176;203	Y	0.797269	0.000490675	-0.346738	0.450531	0.154714	0.128883
Tyrosine-protein kinase Yes;Tyrosine-protein kinase Fyn	YES1;FYN	P07947	194;185;185;185	Y	0.61336	0.0263184	-0.0580842	0.555276	0.260508	0.255698
Tyrosine-protein kinase Fgr	FGR	P09769	180	Y	0.729305	0.0128635	-0.0982882	0.631017	0.227232	0.240503
Proto-oncogene tyrosine-protein kinase Src	SRC	P12931	216;222	Y	0.946623	0.00535658	-0.158598	0.788026	0.215775	0.237284
Focal adhesion kinase 1	PTK2	Q05397-2	418;570;418;418	Y	2.31169	0.0134355	-1.18311	1.12859	1.52666	0.156018
Protein kinase C delta type;Protein kinase C delta type regulatory subunit;Protein kinase C delta type catalytic subunit	PRKCD	Q05655	374	Y	2.08525	0.00031936	-0.630768	1.45448	0.657982	0.158173
Phosphatidylinositol 3-kinase regulatory subunit beta	PIK3R2	O00459	464	Y	0.776858	0.0152888	-0.0451953	0.731662	0.536957	0.113869
Peroxiredoxin-1	PRDX1	Q06830	194	Y	1.20756	0.00282191	-0.545725	0.661838	0.581756	0.169952
KH domain-containing, RNA-binding, signal transduction-associated protein 1;KH domain-containing, RNA-binding, signal transduction-associated protein 2	KHDRBS1;KHDRBS2	Q07666-3	401;415;440;346	Y	3.18383	1.70061e-05	-1.04077	2.14306	0.60445	0.305288
Epidermal growth factor receptor kinase substrate 8	EPS8	Q12929	45	Y	0.617601	0.0439931	-1.23067	-0.613065	0.565354	0.124334
Heterogeneous nuclear ribonucleoprotein A0	HNRNPA0	Q13151	180	Y	1.51061	0.0372969	-0.38688	1.12373	0.0947325	0.533277
Serine/arginine-rich splicing factor 9	SRSF9	Q13242	70	Y	2.64885	7.2323e-05	-0.927952	1.7209	0.26779	0.250944
Ras GTPase-activating protein-binding protein 1	G3BP1	Q13283	125	Y	1.56728	0.0202798	-0.465774	1.1015	0.34082	0.304483
Cyclin-dependent kinase 10	CDK10	Q15131	50	Y	1.52767	0.00237956	-0.984335	0.543339	0.393061	0.144234
Tyrosine-protein phosphatase non-receptor type 11	PTPN11	Q06124-2	62;62;62	Y	1.02251	0.029037	-0.460588	0.561924	0.832786	0.139545
Exosome complex component MTR3	EXOSC6	Q5RKV6	40	Y	0.869914	0.00998795	-0.224478	0.645436	0.510416	0.234414
Zinc finger CCCH domain-containing protein 13	ZC3H13	Q5T200-2	608;608	Y	0.687166	0.00791402	-0.135591	0.551575	0.40848	0.0984074
Tensin-like C1 domain-containing phosphatase	TENC1	Q63HR2-5	359;483;483;483;493	Y	1.6329	4.54232e-05	-0.985587	0.647311	0.36726	0.0915747
Polymerase I and transcript release factor	PTRF	Q6NZI2	308;116;218	Y	1.70422	0.00100381	-0.3866	1.31762	0.297853	0.291902
Staphylococcal nuclease domain-containing protein 1	SND1	Q7KZF4	109	Y	0.96707	0.00714368	-0.0163641	0.950706	0.1163	0.205543
Cytoplasmic FMR1-interacting protein 2;Cytoplasmic FMR1-interacting protein 1	CYFIP2;CYFIP1	Q96F07-2	1053;1054;1078;248;623	Y	0.590581	0.00820479	-0.0230718	0.567509	0.34057	0.143125
Rho GTPase-activating protein 12	ARHGAP12	Q8IWW6-3	243;243;243	Y	0.8293	0.00330772	-0.015965	0.813335	0.275756	0.209257
Tyrosine-protein kinase Lyn;Tyrosine-protein kinase HCK	LYN;HCK	P07948	397;376;389;390;410;411	Y	1.56584	0.0353547	-0.2032	1.36264	0.587841	0.697687
NHL repeat-containing protein 2	NHLRC2	Q8NBF2-2	44;403	Y	0.92188	0.00204895	-0.148486	0.773394	0.402155	0.0657021
Partitioning defective 3 homolog	PARD3	Q8TEW0-5	445;445;489;489;489;489;489;489;489;489	Y	1.26632	0.00625971	-0.436052	0.830264	0.692617	0.0628909
U4/U6 small nuclear ribonucleoprotein Prp31	PRPF31	Q8WWY3	205;125;205	Y	1.86424	3.63852e-06	-0.5065	1.35774	0.286965	0.0838762
FAS-associated factor 2	FAF2	Q96CS3	79	Y	1.74179	0.000113908	-0.562757	1.17903	0.407854	0.0419669
Membrane-associated guanylate kinase, WW and PDZ domain-containing protein 1	MAGI1	Q96QZ7-4	373;373;373;373;373;373;373	Y	0.688941	0.00148455	0.0643806	0.753322	0.28171	0.127326
Lck-interacting transmembrane adapter 1	LIME1	Q9H400-2	105;200	Y	1.0085	4.62682e-05	-1.09627	-0.0877698	0.240507	0.0927222
Rho guanine nucleotide exchange factor 10-like protein	ARHGEF10L	Q9HCE6-5	152;152;152;152	Y	0.684803	0.000651446	-0.112367	0.572437	0.166585	0.123577
Vacuolar protein sorting-associated protein VTA1 homolog	VTA1	Q9NP79	278	Y	3.50513	2.6337e-06	-1.6593	1.84583	0.539938	0.21692
SPATS2-like protein	SPATS2L	Q9NUQ6-2	15;15	Y	1.1762	0.0243621	-0.216004	0.960196	0.593251	0.134209
General transcription factor 3C polypeptide 4	GTF3C4	Q9UKN8	217	Y	1.44287	2.5333e-05	-0.26867	1.1742	0.2808	0.150084

## Sheet: HT29 Increased pYsite (0h)
Protein names	Gene names	Leading proteins (Uniprot ID)	Positions within proteins	Amino acid	Fold change 0h HT29/Sensitive	qvalue HT29 0h/sensitive	Mean Sensitive 0h	Mean HT29 0h	Standard deviation Sensitive 0h	Standard deviation HT29 0h
von Willebrand factor A domain-containing protein 8	VWA8	A3KMH1-3	1804;1837	Y	0.848531	0.000217819	-0.118208	0.730323	0.25728	0.0769978
Catenin delta-1	CTNND1	O60716-21	797;803;797;803;844;850;844;850;898;904;898;904;575;581;575;581	Y	0.881898	0.0386839	-0.0425107	0.839388	0.178258	0.359728
Histone H2B type 1-L;Histone H2B type 1-M;Histone H2B type 1-N;Histone H2B type 1-H;Histone H2B type 2-F;Histone H2B type 1-C/E/F/G/I;Histone H2B type 1-D;Histone H2B type 1-K;Histone H2B type F-S	HIST1H2BL;HIST1H2BM;HIST1H2BN;HIST1H2BH;HIST2H2BF;HIST1H2BC;HIST1H2BD;HIST1H2BK;H2BFS	Q99880	38;38;38;38;38;38;38;38;38	Y	1.92515	0.00713404	-0.58006	1.34509	0.128221	0.343024
Histone H2B type 1-L;Histone H2B type 1-M;Histone H2B type 1-N;Histone H2B type 1-H;Histone H2B type 2-F;Histone H2B type 1-C/E/F/G/I;Histone H2B type 1-D;Histone H2B type 1-K;Histone H2B type F-S	HIST1H2BL;HIST1H2BM;HIST1H2BN;HIST1H2BH;HIST2H2BF;HIST1H2BC;HIST1H2BD;HIST1H2BK;H2BFS	Q99880	41;41;41;41;41;41;41;41;41	Y	0.89034	0.00598781	-0.250119	0.640221	0.227716	0.236705
Brain protein I3	BRI3	O95415	57	Y	1.1627	0.00511773	0.10267	1.26537	0.605881	0.0515739
Phosphoglycerate kinase 1	PGK1	P00558	196	Y	0.870797	0.00812838	-0.334193	0.536604	0.507949	0.0515294
Annexin A1	ANXA1	P04083	207	Y	1.24973	0.0392574	-0.78575	0.46398	0.503514	0.356237
Cyclin-dependent kinase 1	CDK1	P06493	19;19	Y	0.613936	0.00253474	-0.149631	0.464306	0.279254	0.121728
ADP/ATP translocase 2;ADP/ATP translocase 2, N-terminally processed	SLC25A5	P05141	191	Y	0.685948	0.000135834	-0.214813	0.471135	0.107191	0.0864281
Keratin, type I cytoskeletal 18	KRT18	P05783	129	Y	0.857442	7.29713e-06	-0.23442	0.623022	0.153947	0.0575729
Epidermal growth factor receptor kinase substrate 8	EPS8	Q12929	602	Y	2.11873	2.35636e-05	-0.619836	1.4989	0.355033	0.0267378
Annexin A2;Putative annexin A2-like protein	ANXA2;ANXA2P2	P07355	316;334;316	Y	0.596602	0.0121737	-0.164505	0.432096	0.255328	0.20379
Tubulin beta chain	TUBB	P07437	50	Y	0.611196	0.000262977	-0.0494161	0.56178	0.192221	0.0604608
Ephrin type-A receptor 2	EPHA2	P29317	594	Y	0.789052	0.00539131	-0.0260199	0.763032	0.431229	0.143045
Putative heat shock 70 kDa protein 7;Heat shock cognate 71 kDa protein;Heat shock-related 70 kDa protein 2;Heat shock 70 kDa protein 1-like;Heat shock 70 kDa protein 1A/1B;Heat shock 70 kDa protein 6	HSPA7;HSPA8;HSPA2;HSPA1L;HSPA1A;HSPA6	P48741	43;41;42;43;41;43;41	Y	0.905504	0.00500441	-0.186381	0.719122	0.244814	0.130222
Annexin A5	ANXA5	P08758	94	Y	0.615136	0.00141094	-0.341135	0.274001	0.223469	0.127282
Histone H2A type 1-J;Histone H2A type 1-H;Histone H2A.J;Histone H2A type 2-C;Histone H2A type 1-C;Histone H2A type 2-B;Histone H2A type 2-A;Histone H2A type 1;Histone H2A type 1-A	HIST1H2AJ;HIST1H2AH;H2AFJ;HIST2H2AC;HIST1H2AC;HIST2H2AB;HIST2H2AA3;HIST1H2AG;HIST1H2AA	Q99878	40;40;40;40;40;40;40;40;40;40	Y	3.15589	0.00636446	-1.13891	2.01698	0.979459	0.141474
Receptor-type tyrosine-protein phosphatase F	PTPRF	P10586-2	1612;1621	Y	0.723674	0.00544487	-0.0693601	0.654314	0.395162	0.0863205
60 kDa heat shock protein, mitochondrial	HSPD1	P10809	223	Y	1.86058	0.000425938	-0.442434	1.41814	0.373055	0.298484
60 kDa heat shock protein, mitochondrial	HSPD1	P10809	227	Y	0.821536	0.000127421	-0.108623	0.712913	0.0845752	0.0835919
Protein 4.1	EPB41	P11171-4	418;437;646;627;660	Y	0.656456	0.0122551	-0.202856	0.4536	0.374179	0.205544
Glycogen phosphorylase, brain form	PYGB	P11216	405	Y	0.693264	0.00275034	-0.254434	0.43883	0.308854	0.15044
Glucose-6-phosphate 1-dehydrogenase	G6PD	P11413	503;533;549	Y	0.928672	0.000475819	-0.165173	0.763499	0.284998	0.156833
Glucose-6-phosphate 1-dehydrogenase	G6PD	P11413	401;431;447	Y	0.815682	0.044379	-0.0981479	0.717534	0.749943	0.0739837
Dolichyl-diphosphooligosaccharide--protein glycosyltransferase subunit 1	RPN1	P04843	185	Y	1.25337	0.00324581	-0.41455	0.838816	0.351744	0.123265
Heterogeneous nuclear ribonucleoprotein L	HNRNPL	P14866	267	Y	1.01743	0.00136548	-0.370364	0.647067	0.417825	0.175112
Heterogeneous nuclear ribonucleoprotein L	HNRNPL	P14866	47	Y	0.727321	0.000460982	-0.125536	0.601785	0.170489	0.123441
Junction plakoglobin	JUP	P14923	480	Y	0.867753	0.00547663	-0.367468	0.500285	0.472503	0.0938807
Ezrin;Moesin;Radixin	EZR;MSN;RDX	P15311	270;270;270	Y	1.01217	0.000771282	-0.987018	0.0251519	0.381066	0.105959
Nucleolin	NCL	P19338	462	Y	1.02834	7.20555e-05	-0.465525	0.562812	0.242927	0.123813
Protein-glutamine gamma-glutamyltransferase 2	TGM2	P21980-2	369;369	Y	3.02791	0.0018597	-1.01519	2.01271	0.0768664	0.268344
Cofilin-1;Cofilin-2	CFL1;CFL2	P23528	89;89	Y	1.24193	0.0259128	-0.390601	0.851328	0.187597	0.414822
Peptidyl-prolyl cis-trans isomerase A;Peptidyl-prolyl cis-trans isomerase A, N-terminally processed	PPIA	P62937	79	Y	2.66116	0.0168754	-0.245596	2.41556	0.787436	0.552035
Tyrosine-protein kinase Yes;Tyrosine-protein kinase Fyn;Proto-oncogene tyrosine-protein kinase Src	YES1;FYN;SRC	P07947;P12931	446;385;437;440;439;445	Y	0.631661	0.00424111	-0.208504	0.423157	0.302183	0.151173
Prohibitin	PHB	P35232	249	Y	0.56434	0.00796709	-0.421839	0.142501	0.180607	0.168681
Transgelin-2	TAGLN2	P37802	8	Y	1.44591	1.76001e-06	-0.214455	1.23145	0.169307	0.0312164
Eukaryotic initiation factor 4A-III;Eukaryotic initiation factor 4A-III, N-terminally processed;Eukaryotic initiation factor 4A-I;Eukaryotic initiation factor 4A-II	EIF4A3;EIF4A1;EIF4A2	P38919	54;48;49;50	Y	1.77837	0.0359464	-0.47615	1.30222	0.462222	0.742357
40S ribosomal protein S9	RPS9	P46781	165	Y	1.109	0.00242905	-0.23468	0.874321	0.51333	0.195429
Proto-oncogene tyrosine-protein kinase Src	SRC	P12931	216;222	Y	0.835533	0.00390917	-0.223744	0.611789	0.199208	0.200509
Fatty acid synthase;[Acyl-carrier-protein] S-acetyltransferase;[Acyl-carrier-protein] S-malonyltransferase;3-oxoacyl-[acyl-carrier-protein] synthase;3-oxoacyl-[acyl-carrier-protein] reductase;3-hydroxyacyl-[acyl-carrier-protein] dehydratase;Enoyl-[acyl-carrier-protein] reductase;Oleoyl-[acyl-carrier-protein] hydrolase	FASN	P49327	2269	Y	0.56396	0.00310366	-0.377657	0.186303	0.220929	0.0626307
Rab GDP dissociation inhibitor beta	GDI2	P50395	442	Y	2.3338	0.000208581	-0.725045	1.60876	0.602071	0.347221
Ephrin-B2	EFNB2	P52799	304	Y	0.618801	0.000607326	0.187457	0.806259	0.0833191	0.00571916
Ephrin type-B receptor 4	EPHB4	P54760	614	Y	2.11775	0.00342249	-0.788824	1.32892	1.05863	0.291265
Ephrin type-B receptor 4	EPHB4	P54760	987	Y	1.3947	0.0055658	-0.194272	1.20043	0.11727	0.246134
Claudin-2	CLDN2	P57739	224	Y	1.24938	0.0131873	-0.301396	0.94798	0.674781	0.417916
Mitogen-activated protein kinase 1	MAPK1	P28482	187	Y	0.748236	0.00454095	-0.363393	0.384842	0.230425	0.0802429
Histone H4	HIST1H4A	P62805	99	Y	1.78419	0.0253856	-0.661239	1.12296	0.320575	0.613955
14-3-3 protein epsilon	YWHAE	P62258-2	109;131	Y	0.741601	0.00356029	-0.47468	0.266921	0.0871172	0.0732573
Histone H3.2;Histone H3.1t;Histone H3.3;Histone H3.1;Histone H3.3C	HIST2H3A;HIST3H3;H3F3A;HIST1H3A;H3F3C	Q71DI3	42;42;42;42;41	Y	1.36941	0.00757782	-0.420435	0.948975	0.242686	0.337768
Single-stranded DNA-binding protein, mitochondrial	SSBP1	Q04837	99	Y	0.782157	0.00666701	-0.143648	0.638509	0.436317	0.0494235
Peroxiredoxin-1	PRDX1	Q06830	194	Y	1.25218	0.00263715	-0.395765	0.856414	0.553998	0.00180996
KH domain-containing, RNA-binding, signal transduction-associated protein 1;KH domain-containing, RNA-binding, signal transduction-associated protein 2	KHDRBS1;KHDRBS2	Q07666-3	401;415;440;346	Y	0.828742	0.0434517	-1.05639	-0.227651	0.757438	0.14121
Epithelial discoidin domain-containing receptor 1	DDR1	Q08345	520;520	Y	0.760983	0.0116672	-0.016578	0.744405	0.47399	0.197017
Src substrate cortactin	CTTN	Q14247	154	Y	1.61175	0.00418118	-0.319476	1.29227	0.114425	0.248403
Epidermal growth factor receptor kinase substrate 8	EPS8	Q12929	45	Y	2.97208	2.17937e-06	-1.22936	1.74271	0.354503	0.0609602
Epidermal growth factor receptor kinase substrate 8	EPS8	Q12929	525	Y	2.73941	1.7082e-05	-0.973769	1.76564	0.454187	0.0596901
Serine/arginine-rich splicing factor 9	SRSF9	Q13242	70	Y	1.49073	0.00112065	-0.977239	0.513495	0.418049	0.301782
Beta-1-syntrophin	SNTB1	Q13884-2	200;200	Y	1.19149	0.000277087	-0.152341	1.03915	0.351678	0.0630969
Cytosolic phospholipase A2;Phospholipase A2;Lysophospholipase	PLA2G4A	P47712	535	Y	2.98441	0.0363145	-0.991242	1.99317	0.256843	1.06066
LIM and SH3 domain protein 1	LASP1	Q14847	57;57	Y	0.560452	0.00235099	0.123564	0.684016	0.229727	0.125319
Cyclin-dependent kinase 10	CDK10	Q15131	50	Y	1.07948	0.0348902	-0.994092	0.085392	0.543798	0.279784
Anoctamin-1	ANO1	Q5XXA6	7	Y	1.8769	0.000739228	-0.407448	1.46945	0.661653	0.103058
Tensin-like C1 domain-containing phosphatase	TENC1	Q63HR2-5	359;483;483;483;493	Y	2.50313	0.000242023	-1.21827	1.28486	0.248342	0.269166
		Q86VR7-2	857	Y	2.35192	0.000569114	-0.819883	1.53204	0.274123	0.171611
Synaptotagmin-like protein 1	SYTL1	Q8IYJ3-2	292;304	Y	0.783697	0.00669425	-0.527263	0.256434	0.269198	0.228992
Retinoic acid-induced protein 3	GPRC5A	Q8NFJ5	347	Y	1.80423	0.00399068	-0.893666	0.910562	0.37849	0.415636
Retinoic acid-induced protein 3	GPRC5A	Q8NFJ5	293	Y	1.1149	0.000181324	-0.30778	0.807121	0.303889	0.0549967
U4/U6 small nuclear ribonucleoprotein Prp31	PRPF31	Q8WWY3	435	Y	0.668114	0.00365672	-0.147372	0.520742	0.304181	0.159335
Dual specificity tyrosine-phosphorylation-regulated kinase 4;Dual specificity tyrosine-phosphorylation-regulated kinase 2	DYRK4;DYRK2	Q9NR20-2	264;264;309;382	Y	0.908119	0.000354768	-0.15947	0.748649	0.18777	0.143497
E3 ubiquitin-protein ligase ZFP91	ZFP91	Q96JP5-2	76;76	Y	0.858417	6.80331e-05	-0.0864186	0.771998	0.203248	0.101424
Translocation protein SEC62	SEC62	Q99442	46	Y	0.877317	0.000147782	-0.13167	0.745647	0.229344	0.0406406
Tumor susceptibility gene 101 protein	TSG101	Q99816-2	285;390	Y	0.853401	0.000458062	-0.0444775	0.808923	0.142004	0.0486294
Lck-interacting transmembrane adapter 1	LIME1	Q9H400-2	105;200	Y	2.33087	0.0111536	-1.0797	1.25118	0.199439	0.513194
G-protein coupled receptor family C group 5 member C	GPRC5C	Q9NQ84	324;336	Y	2.0992	0.000437649	-0.915933	1.18327	0.722421	0.248301
G-protein coupled receptor family C group 5 member C	GPRC5C	Q9NQ84	438;450	Y	1.05725	0.000627115	-0.393983	0.663268	0.158003	0.0848689
Testin	TES	Q9UGI8-2	242;251	Y	0.838427	0.0420559	-0.325254	0.513173	0.506344	0.0858622
Sodium bicarbonate cotransporter 3	SLC4A7	Q9Y6M7-2	44;44	Y	1.0564	0.0417923	-0.45291	0.60349	0.6451	0.160519

## Sheet: HT29 Increased pYsite (24h)
Protein names	Gene names	Leading proteins (Uniprot ID)	Positions within proteins	Amino acid	Fold change 24h HT29/Sensitive	qvalue HT29 24h/sensitive	Mean Sensitive 24h	Mean HT29 24h	Standard deviation Sensitive 24h	Standard deviation HT29 24h
von Willebrand factor A domain-containing protein 8	VWA8	A3KMH1-3	1804;1837	Y	0.714653	0.0167994	-0.0122746	0.702379	0.138931	0.221351
Histone H2B type 1-L;Histone H2B type 1-M;Histone H2B type 1-N;Histone H2B type 1-H;Histone H2B type 2-F;Histone H2B type 1-C/E/F/G/I;Histone H2B type 1-D;Histone H2B type 1-K;Histone H2B type F-S	HIST1H2BL;HIST1H2BM;HIST1H2BN;HIST1H2BH;HIST2H2BF;HIST1H2BC;HIST1H2BD;HIST1H2BK;H2BFS	Q99880	38;38;38;38;38;38;38;38;38	Y	2.49507	1.17182e-07	-0.622087	1.87299	0.197592	0.0450159
Histone H2B type 1-L;Histone H2B type 1-M;Histone H2B type 1-N;Histone H2B type 1-H;Histone H2B type 2-F;Histone H2B type 1-C/E/F/G/I;Histone H2B type 1-D;Histone H2B type 1-K;Histone H2B type F-S	HIST1H2BL;HIST1H2BM;HIST1H2BN;HIST1H2BH;HIST2H2BF;HIST1H2BC;HIST1H2BD;HIST1H2BK;H2BFS	Q99880	41;41;41;41;41;41;41;41;41	Y	1.40183	1.35208e-07	-0.504316	0.89751	0.138906	0.0593797
Histone H2B type 1-L;Histone H2B type 1-M;Histone H2B type 1-N;Histone H2B type 1-H;Histone H2B type 2-F;Histone H2B type 1-C/E/F/G/I;Histone H2B type 1-D;Histone H2B type 1-K;Histone H2B type 3-B;Histone H2B type 2-E;Histone H2B type 1-B;Histone H2B type 1-O;Histone H2B type 1-J;Putative histone H2B type 2-D;Putative histone H2B type 2-C	HIST1H2BL;HIST1H2BM;HIST1H2BN;HIST1H2BH;HIST2H2BF;HIST1H2BC;HIST1H2BD;HIST1H2BK;HIST3H2BB;HIST2H2BE;HIST1H2BB;HIST1H2BO;HIST1H2BJ;HIST2H2BD;HIST2H2BC	Q99880;Q8N257	84;84;84;84;84;84;84;84;84;84;84;84;84;84;84	Y	3.59017	0.00623855	-1.42105	2.16912	0.405732	0.383551
Brain protein I3	BRI3	O95415	57	Y	0.915645	0.0419825	0.146213	1.06186	0.720441	0.379311
Phosphoglycerate kinase 1	PGK1	P00558	196	Y	0.868803	0.00755369	-0.280337	0.588466	0.50688	0.177074
Annexin A1	ANXA1	P04083	207	Y	1.14483	0.0191847	-0.665875	0.478954	0.502189	0.03657
Cyclin-dependent kinase 1	CDK1	P06493	19;19	Y	0.768795	0.00187482	-0.109157	0.659637	0.195834	0.166068
ADP/ATP translocase 2;ADP/ATP translocase 2, N-terminally processed	SLC25A5	P05141	191	Y	0.748622	0.0154756	-0.0772956	0.671326	0.118741	0.21413
Keratin, type I cytoskeletal 18	KRT18	P05783	129	Y	0.634556	0.0260938	-0.0601304	0.574426	0.101136	0.2148
Epidermal growth factor receptor kinase substrate 8	EPS8	Q12929	602	Y	1.84252	5.96775e-05	-0.486833	1.35568	0.416988	0.0849396
Ephrin type-A receptor 2	EPHA2	P29317	594	Y	0.650075	0.00508891	-0.0900462	0.560028	0.34733	0.0648909
Histone H2B type 3-B;Histone H2B type 2-E;Histone H2B type 1-B;Histone H2B type 1-O;Histone H2B type 1-J;Putative histone H2B type 2-D;Putative histone H2B type 2-C	HIST3H2BB;HIST2H2BE;HIST1H2BB;HIST1H2BO;HIST1H2BJ;HIST2H2BD;HIST2H2BC	Q8N257	41;41;41;41;41;41;41	Y	0.645475	0.000532384	-0.40264	0.242835	0.217505	0.103481
Annexin A2;Putative annexin A2-like protein	ANXA2;ANXA2P2	P07355	316;334;316	Y	0.572935	0.00267874	-0.0494212	0.523513	0.224095	0.136369
Tubulin beta chain	TUBB	P07437	50	Y	0.691796	1.14285e-05	-0.147786	0.54401	0.129842	0.0587347
Dolichyl-diphosphooligosaccharide--protein glycosyltransferase subunit 1	RPN1	P04843	185	Y	1.28484	0.0121732	-0.456115	0.828721	0.503878	0.0890566
Putative heat shock 70 kDa protein 7;Heat shock cognate 71 kDa protein;Heat shock-related 70 kDa protein 2;Heat shock 70 kDa protein 1-like;Heat shock 70 kDa protein 1A/1B;Heat shock 70 kDa protein 6	HSPA7;HSPA8;HSPA2;HSPA1L;HSPA1A;HSPA6	P48741	43;41;42;43;41;43;41	Y	0.951274	0.00328263	-0.17872	0.772554	0.221971	0.00817649
Heat shock protein HSP 90-beta;Putative heat shock protein HSP 90-beta 2	HSP90AB1;HSP90AB2P	P08238	484;260	Y	0.610304	0.00816257	-0.496195	0.114108	0.348931	0.151283
Glutathione S-transferase P	GSTP1	P09211	50	Y	1.7243	7.66757e-05	-0.364082	1.36022	0.183806	0.169168
Heterogeneous nuclear ribonucleoprotein A1	HNRNPA1	P09651-3	252;305;357	Y	0.564263	0.0119879	-0.135982	0.428281	0.334028	0.167078
Histone H2A type 1-J;Histone H2A type 1-H;Histone H2A.J;Histone H2A type 2-C;Histone H2A type 1-C;Histone H2A type 2-B;Histone H2A type 2-A;Histone H2A type 1;Histone H2A type 1-A	HIST1H2AJ;HIST1H2AH;H2AFJ;HIST2H2AC;HIST1H2AC;HIST2H2AB;HIST2H2AA3;HIST1H2AG;HIST1H2AA	Q99878	40;40;40;40;40;40;40;40;40;40	Y	3.34546	0.009173	-1.26298	2.08248	1.13714	0.10278
60 kDa heat shock protein, mitochondrial	HSPD1	P10809	223	Y	1.73221	1.37808e-05	-0.424278	1.30793	0.335988	0.149544
60 kDa heat shock protein, mitochondrial	HSPD1	P10809	227	Y	0.892737	0.000116046	-0.103709	0.789027	0.0412842	0.0565212
Protein 4.1	EPB41	P11171-4	418;437;646;627;660	Y	1.0204	0.0457709	-0.252782	0.767618	0.373006	0.490646
Glycogen phosphorylase, brain form	PYGB	P11216	405	Y	0.71494	0.00934703	-0.124977	0.589962	0.248296	0.22472
Glucose-6-phosphate 1-dehydrogenase	G6PD	P11413	503;533;549	Y	1.00793	0.00469176	-0.312383	0.695546	0.524879	0.209653
Glucose-6-phosphate 1-dehydrogenase	G6PD	P11413	401;431;447	Y	1.54104	0.0222799	-0.863798	0.677238	1.16947	0.211339
X-ray repair cross-complementing protein 6	XRCC6	P12956	322	Y	1.47886	0.0268697	-0.871008	0.607851	0.342742	0.3178
Heterogeneous nuclear ribonucleoprotein L	HNRNPL	P14866	267	Y	0.891428	0.000135238	-0.241851	0.649576	0.245767	0.0665376
Heterogeneous nuclear ribonucleoprotein L	HNRNPL	P14866	47	Y	0.744004	0.00119458	-0.179199	0.564805	0.157639	0.141064
Junction plakoglobin	JUP	P14923	480	Y	0.807535	0.0312805	-0.556751	0.250784	0.573855	0.317684
Ezrin;Moesin;Radixin	EZR;MSN;RDX	P15311	270;270;270	Y	0.886652	0.00751543	-0.819063	0.0675888	0.357228	0.269508
Nucleolin	NCL	P19338	462	Y	0.948256	3.19155e-05	-0.541302	0.406954	0.195206	0.101241
Protein-glutamine gamma-glutamyltransferase 2	TGM2	P21980-2	369;369	Y	2.90017	2.4347e-08	-0.930673	1.9695	0.19843	0.0561772
Cofilin-1;Cofilin-2	CFL1;CFL2	P23528	89;89	Y	1.05024	0.0157621	-0.364232	0.686007	0.168581	0.303008
Peptidyl-prolyl cis-trans isomerase A;Peptidyl-prolyl cis-trans isomerase A, N-terminally processed	PPIA	P62937	79	Y	1.78955	0.0301142	-0.232041	1.55751	0.726367	0.464041
Cyclin-dependent kinase 1	CDK1	P06493	15;15	Y	0.907239	0.00270407	-0.250871	0.656368	0.292767	0.219418
Cyclin-dependent kinase 2;Cyclin-dependent kinase 3	CDK2;CDK3	P24941	15;15;15	Y	0.855052	0.00577735	-0.248225	0.606826	0.251299	0.234759
Transgelin-2	TAGLN2	P37802	8	Y	1.31326	2.77653e-05	-0.211308	1.10196	0.194057	0.134633
Eukaryotic initiation factor 4A-III;Eukaryotic initiation factor 4A-III, N-terminally processed;Eukaryotic initiation factor 4A-I;Eukaryotic initiation factor 4A-II	EIF4A3;EIF4A1;EIF4A2	P38919	54;48;49;50	Y	1.15073	0.00883494	-0.423179	0.727555	0.473582	0.363414
40S ribosomal protein S9	RPS9	P46781	165	Y	1.48048	4.93748e-05	-0.482256	0.998224	0.248919	0.169577
Mitogen-activated protein kinase 1	MAPK1	P28482	187	Y	0.780321	0.00697925	-0.284931	0.49539	0.243987	0.0265896
Fatty acid synthase;[Acyl-carrier-protein] S-acetyltransferase;[Acyl-carrier-protein] S-malonyltransferase;3-oxoacyl-[acyl-carrier-protein] synthase;3-oxoacyl-[acyl-carrier-protein] reductase;3-hydroxyacyl-[acyl-carrier-protein] dehydratase;Enoyl-[acyl-carrier-protein] reductase;Oleoyl-[acyl-carrier-protein] hydrolase	FASN	P49327	2269	Y	0.788991	0.00757813	-0.346133	0.442858	0.211645	0.223029
Rab GDP dissociation inhibitor beta	GDI2	P50395	442	Y	1.84789	0.000963649	-0.790523	1.05737	0.675166	0.3371
Ephrin type-B receptor 4	EPHB4	P54760	614	Y	1.4242	0.00610893	-0.939344	0.484851	0.800874	0.248405
Ephrin type-B receptor 4	EPHB4	P54760	987	Y	1.44874	0.000952378	-0.205952	1.24278	0.125523	0.176507
Claudin-2	CLDN2	P57739	224	Y	1.52105	0.00108631	-0.449242	1.07181	0.450619	0.307813
Claudin-2	CLDN2	P57739	194	Y	2.47037	0.00576004	-1.4525	1.01787	1.34108	0.189031
Cortexin-1	CTXN1	P60606	79	Y	0.809214	0.00470799	-0.280283	0.52893	0.248671	0.0970409
Histone H4	HIST1H4A	P62805	99	Y	2.15957	0.000454758	-0.719423	1.44014	0.261657	0.279418
Src substrate cortactin	CTTN	Q14247	154	Y	1.42756	0.00499199	-0.377995	1.04956	0.142044	0.259291
Tubulin alpha-4A chain;Tubulin alpha-1C chain;Tubulin alpha-1A chain;Tubulin alpha-1B chain;Tubulin alpha-3C/D chain	TUBA4A;TUBA1C;TUBA1A;TUBA1B;TUBA3C	P68366	161;161;161;161;161;161	Y	1.44527	0.012469	-0.278006	1.16726	0.0788989	0.116799
Histone H3.2;Histone H3.1t;Histone H3.3;Histone H3.1;Histone H3.3C	HIST2H3A;HIST3H3;H3F3A;HIST1H3A;H3F3C	Q71DI3	42;42;42;42;41	Y	1.69116	3.55375e-05	-0.373839	1.31732	0.13433	0.129916
Enhancer of rudimentary homolog	ERH	P84090	92	Y	0.564646	0.044625	-0.726023	-0.161377	0.247567	0.276169
Calcium-transporting ATPase type 2C member 1	ATP2C1	P98194-2	452;436;452;436;452;452	Y	1.37941	0.0190686	-0.377907	1.0015	0.604775	0.0473852
Cyclin-dependent kinase 16;Cyclin-dependent kinase 17	CDK16;CDK17	Q00536	176;203	Y	0.730312	0.0108148	-0.346738	0.383574	0.154714	0.207388
Single-stranded DNA-binding protein, mitochondrial	SSBP1	Q04837	99	Y	0.777257	0.00464747	0.00828123	0.785538	0.37992	0.188363
Peroxiredoxin-1	PRDX1	Q06830	194	Y	1.31047	0.00212435	-0.545725	0.764747	0.581756	0.109754
Activated CDC42 kinase 1	TNK2	Q07912	827;905	Y	0.871998	0.0320326	-0.174556	0.697442	0.181355	0.334654
Cytosolic phospholipase A2;Phospholipase A2;Lysophospholipase	PLA2G4A	P47712	535	Y	1.85496	0.0219465	-1.02382	0.831132	0.207908	0.550795
Epidermal growth factor receptor kinase substrate 8	EPS8	Q12929	45	Y	2.90583	1.33705e-05	-1.23067	1.67517	0.565354	0.243869
Epidermal growth factor receptor kinase substrate 8	EPS8	Q12929	525	Y	1.9882	0.00647831	-0.664537	1.32366	0.520998	0.540796
Heterogeneous nuclear ribonucleoprotein A0	HNRNPA0	Q13151	180	Y	0.67136	0.00855528	-0.38688	0.28448	0.0947325	0.157657
Serine/arginine-rich splicing factor 9	SRSF9	Q13242	70	Y	0.723084	0.000986563	-0.927952	-0.204867	0.26779	0.0368773
Beta-1-syntrophin	SNTB1	Q13884-2	200;200	Y	1.07595	0.0302656	0.0529234	1.12887	0.387445	0.454901
Synaptotagmin-like protein 1	SYTL1	Q8IYJ3-2	292;304	Y	0.556416	0.000263507	-0.3286	0.227816	0.159245	0.083581
Cyclin-dependent kinase 10	CDK10	Q15131	50	Y	1.28836	0.00638618	-0.984335	0.30402	0.393061	0.19484
Anoctamin-1	ANO1	Q5XXA6	7	Y	1.55587	0.00207087	-0.497581	1.05829	0.700953	0.175302
Tensin-like C1 domain-containing phosphatase	TENC1	Q63HR2-5	359;483;483;483;493	Y	2.7007	0.000777221	-0.985587	1.71511	0.36726	0.39803
PAX-interacting protein 1	PAXIP1	Q6ZW49-2	491;614;647;704;738	Y	0.821929	0.0233273	-0.0129609	0.808968	0.131142	0.142582
		Q86VR7-2	857	Y	2.11553	0.0311809	-0.593745	1.52179	0.304993	0.378907
Tyrosine-protein kinase Yes;Tyrosine-protein kinase Fyn;Proto-oncogene tyrosine-protein kinase Src	YES1;FYN;SRC	P07947;P12931	446;385;437;440;439;445	Y	0.657593	0.0490394	-0.155229	0.502364	0.299462	0.332913
Retinoic acid-induced protein 3	GPRC5A	Q8NFJ5	293	Y	1.11714	0.00124352	-0.335712	0.781425	0.386822	0.22827
U4/U6 small nuclear ribonucleoprotein Prp31	PRPF31	Q8WWY3	435	Y	0.718539	0.0226682	-0.216136	0.502403	0.180581	0.258881
Dual specificity tyrosine-phosphorylation-regulated kinase 4;Dual specificity tyrosine-phosphorylation-regulated kinase 2	DYRK4;DYRK2	Q9NR20-2	264;264;309;382	Y	0.895566	0.000114234	-0.0657506	0.829816	0.237717	0.109765
E3 ubiquitin-protein ligase ZFP91	ZFP91	Q96JP5-2	76;76	Y	1.05399	0.0145097	-0.238284	0.815701	0.0610023	0.239804
Lck-interacting transmembrane adapter 1	LIME1	Q9H400-2	105;200	Y	2.61734	0.000162711	-1.09627	1.52107	0.240507	0.25727
Vacuolar protein sorting-associated protein VTA1 homolog	VTA1	Q9NP79	278	Y	0.811148	0.0144998	-1.6593	-0.848153	0.539938	0.203291
G-protein coupled receptor family C group 5 member C	GPRC5C	Q9NQ84	324;336	Y	1.9617	0.000482269	-0.598627	1.36307	0.62864	0.32249
