# Supplementary material for: Deep Phospho- and Phosphotyrosine Proteomics Identified Active Kinases and Phosphorylation Networks in Colorectal Cancer Cell Lines Resistant to Cetuximab
Source: Sci Rep. 2017 Sep 5;7:10463. doi: 10.1038/s41598-017-10478-9 (PMC5585238; doi:10.1038/s41598-017-10478-9)
Supplement: Supplementary file 6 — Table S5 [file 41598_2017_10478_MOESM6_ESM.xlsx]

## Sheet: pSTY_0h
Cell line	Uniprot ID	Protein Name	Gene Name	Position	Functional annotations in Uniprot	Fold change	q value
HCT116	Q9NYV4	Cyclin-dependent kinase 12	CDK12	359		1.01149	0.00516963
	Q9NYV4	Cyclin-dependent kinase 12	CDK12	303		1.42171	0.0434491
	Q9NYV4	Cyclin-dependent kinase 12	CDK12	893	activate	1.22007	0.0124808
HT29	P22455	Fibroblast growth factor receptor 4	FGFR4	419		1.10978	0.00943776
	Q9UIK4	Death-associated protein kinase 2	DAPK2	349		1.60374	0.00712854

## Sheet: pSTY_24h
Cell line	Uniprot ID	Protein Name	Gene Name	Position	Functional annotations in Uniprot	Fold change	q value
HCT116	P00533	Epidermal growth factor receptor	EGFR	693	inactivate	1.19873	0.00831902
HT29	P22455	Fibroblast growth factor receptor 4	FGFR4	419		1.07491	0.0364157
	P41279	Mitogen-activated protein kinase kinase kinase 8	MAP3K8	141		1.1147	0.0297719
	Q9P0L2	Serine/threonine-protein kinase MARK1	MARK1	666		1.89523	0.0471406
	Q9UIK4	Death-associated protein kinase 2	DAPK2	349		1.79044	0.00396417
	Q14004	Cyclin-dependent kinase 13	CDK13	325		1.45409	0.0132927

## Sheet: pY_0h
Cell line	Uniprot ID	Protein Name	Gene Name	Position	Functional annotations in Uniprot	Fold change	q value
HCT116	P07947	Tyrosine-protein kinase Yes	YES1	222		0.577899	0.000123679
	P06241	Tyrosine-protein kinase Fyn	FYN	213		0.577899	0.000123679
	P07947	Tyrosine-protein kinase Yes	YES1	194		0.641426	0.000464272
	P06241	Tyrosine-protein kinase Fyn	FYN	185		0.641426	0.000464272
	P07947	Tyrosine-protein kinase Yes	YES1	223		0.683773	0.0136499
	P06241	Tyrosine-protein kinase Fyn	FYN	214		0.683773	0.0136499
	Q07912	Activated CDC42 kinase 1	TNK2	827		0.700901	2.11189e-05
	P09769	Tyrosine-protein kinase Fgr	FGR	180		0.734997	2.19188e-05
	P12931	Proto-oncogene tyrosine-protein kinase Src	SRC	216		0.959057	0.00941653
	P42684	Abelson tyrosine-protein kinase 2	ABL2	231		1.04598	0.00309791
	P07948	Tyrosine-protein kinase Lyn	LYN	397	activate	1.15111	0.00333437
	P08631	Tyrosine-protein kinase HCK	HCK	411	activate	1.15111	0.00333437
	Q05397	Focal adhesion kinase 1	PTK2	570		1.20628	0.000414655
	Q05655	Protein kinase C delta type;Protein kinase C delta type regulatory subunit;Protein kinase C delta type catalytic subunit	PRKCD	334	activate	1.40558	0.0451499
	Q05397	Focal adhesion kinase 1	PTK2	576		1.63509	0.00717189
	Q16539	Mitogen-activated protein kinase 14	MAPK14	182	activate	1.65009	5.95711e-05
	P07947	Tyrosine-protein kinase Yes	YES1	426	activate	1.83988	0.000314446
	P06241	Tyrosine-protein kinase Fyn	FYN	420		1.83988	0.000314446
	P06239	Tyrosine-protein kinase Lck	LCK	394	activate	1.83988	0.000314446
	P12931	Proto-oncogene tyrosine-protein kinase Src	SRC	419	activate	1.83988	0.000314446
	Q05397	Focal adhesion kinase 1	PTK2	577		1.85871	0.000699515
	O43781	Dual specificity tyrosine-phosphorylation-regulated kinase 3	DYRK3	369		1.8838	0.000291655
	P53778	Mitogen-activated protein kinase 12	MAPK12	185	activate	2.13332	8.89037e-06
	Q05655	Protein kinase C delta type;Protein kinase C delta type regulatory subunit;Protein kinase C delta type catalytic subunit	PRKCD	374		2.31939	0.000172716
	P00519	Tyrosine-protein kinase ABL1	ABL1	393	activate	2.25758	0.000588305
	P42684	Abelson tyrosine-protein kinase 2	ABL2	439		2.25758	0.000588305
	P16591	Tyrosine-protein kinase Fer	FER	714		1.82922	0.000872865
	Q15131	Cyclin-dependent kinase 10	CDK10	50		1.75217	0.0058979
HT29	P06493	Cyclin-dependent kinase 1	CDK1	19		0.613948	0.00253417
	P07947	Tyrosine-protein kinase Yes	YES1	446		0.631672	0.00424029
	P06241	Tyrosine-protein kinase Fyn	FYN	440		0.631672	0.00424029
	P12931	Proto-oncogene tyrosine-protein kinase Src	SRC	439		0.631672	0.00424029
	P29317	Ephrin type-A receptor 2	EPHA2	594		0.789064	0.0053915
	P12931	Proto-oncogene tyrosine-protein kinase Src	SRC	216		0.835544	0.00390906
	Q9NR20	Dual specificity tyrosine-phosphorylation-regulated kinase 4	DYRK4	264	activate	0.90813	0.000354745
	Q92630	Dual specificity tyrosine-phosphorylation-regulated kinase 2	DYRK2	382		0.90813	0.000354745
	P54760	Ephrin type-B receptor 4	EPHB4	987		1.39472	0.0055657
	P54760	Ephrin type-B receptor 4	EPHB4	614		2.11776	0.00342227
	P28482	Mitogen-activated protein kinase 1	MAPK1	187	activate	0.748236	0.00454095
	Q08345	Epithelial discoidin domain-containing receptor 1	DDR1	520		0.760983	0.0116672
	Q15131	Cyclin-dependent kinase 10	CDK10	50		1.07948	0.0348902

## Sheet: pY_24h
Cell line	Uniprot ID	Protein Name	Gene Name	Position	Functional annotations in Uniprot	Fold change	q value
HCT116	P24941	Cyclin-dependent kinase 2	CDK2	15	inactivate	0.598019	0.012657
	Q00526	Cyclin-dependent kinase 3	CDK3	15		0.598019	0.012657
	P07947	Tyrosine-protein kinase Yes	YES1	194		0.613363	0.0263176
	P06241	Tyrosine-protein kinase Fyn	FYN	185		0.613363	0.0263176
	P09769	Tyrosine-protein kinase Fgr	FGR	180		0.729309	0.0128632
	Q00536	Cyclin-dependent kinase 16	CDK16	176		0.797273	0.000490661
	Q00537	Cyclin-dependent kinase 17	CDK17	203		0.797273	0.000490661
	O15264	Mitogen-activated protein kinase 13	MAPK13	182	activate	0.88358	0.0153543
	P12931	Proto-oncogene tyrosine-protein kinase Src	SRC	216		0.946627	0.00535676
	P42684	Abelson tyrosine-protein kinase 2	ABL2	231		0.954616	0.00616431
	P54760	Ephrin type-B receptor 4	EPHB4	614		1.10108	0.0194881
	Q05655	Protein kinase C delta type;Protein kinase C delta type regulatory subunit;Protein kinase C delta type catalytic subunit	PRKCD	313	activate	1.17342	0.027227
	P27361	Mitogen-activated protein kinase 3	MAPK3	204	activate	1.20013	9.68378e-05
	P07948	Tyrosine-protein kinase Lyn	LYN	397	activate	1.56585	0.0353544
	P08631	Tyrosine-protein kinase HCK	HCK	411	activate	1.56585	0.0353544
	P53778	Mitogen-activated protein kinase 12	MAPK12	185	activate	1.70336	0.0019943
	O43781	Dual specificity tyrosine-phosphorylation-regulated kinase 3	DYRK3	369		1.76985	0.000318139
	Q05655	Protein kinase C delta type;Protein kinase C delta type regulatory subunit;Protein kinase C delta type catalytic subunit	PRKCD	374		2.08525	0.000319369
	P07947	Tyrosine-protein kinase Yes	YES1	426	activate	2.21174	0.000101262
	P06241	Tyrosine-protein kinase Fyn	FYN	420		2.21174	0.000101262
	P06239	Tyrosine-protein kinase Lck	LCK	394	activate	2.21174	0.000101262
	P12931	Proto-oncogene tyrosine-protein kinase Src	SRC	419	activate	2.21174	0.000101262
	Q05397	Focal adhesion kinase 1	PTK2	570		2.3117	0.0134354
	Q16539	Mitogen-activated protein kinase 14	MAPK14	182	activate	2.42156	0.00257128
	Q05655	Protein kinase C delta type;Protein kinase C delta type regulatory subunit;Protein kinase C delta type catalytic subunit	PRKCD	334	activate	2.5878	0.0012189
	P16591	Tyrosine-protein kinase Fer	FER	714		1.7217	0.000194073
	P28482	Mitogen-activated protein kinase 1	MAPK1	187	activate	0.627459	0.0107097
	Q15131	Cyclin-dependent kinase 10	CDK10	50		1.52767	0.00237956
HT29	P07947	Tyrosine-protein kinase Yes	YES1	446		0.657597	0.0490383
	P06241	Tyrosine-protein kinase Fyn	FYN	440		0.657597	0.0490383
	P12931	Proto-oncogene tyrosine-protein kinase Src	SRC	439		0.657597	0.0490383
	Q00536	Cyclin-dependent kinase 16	CDK16	176		0.730316	0.0108145
	Q00537	Cyclin-dependent kinase 17	CDK17	203		0.730316	0.0108145
	P06493	Cyclin-dependent kinase 1	CDK1	19		0.768799	0.00187467
	P24941	Cyclin-dependent kinase 2	CDK2	15	inactivate	0.855056	0.00577728
	Q00526	Cyclin-dependent kinase 3	CDK3	15		0.855056	0.00577728
	Q07912	Activated CDC42 kinase 1	TNK2	827		0.872003	0.0320318
	Q9NR20	Dual specificity tyrosine-phosphorylation-regulated kinase 4	DYRK4	264	activate	0.89557	0.000114229
	Q92630	Dual specificity tyrosine-phosphorylation-regulated kinase 2	DYRK2	382		0.89557	0.000114229
	P06493	Cyclin-dependent kinase 1	CDK1	15	inactivate	0.907243	0.00270397
	P54760	Ephrin type-B receptor 4	EPHB4	614		1.4242	0.0061089
	P54760	Ephrin type-B receptor 4	EPHB4	987		1.44874	0.00095248
