# Supplementary material for: Deep Phospho- and Phosphotyrosine Proteomics Identified Active Kinases and Phosphorylation Networks in Colorectal Cancer Cell Lines Resistant to Cetuximab
Source: Sci Rep. 2017 Sep 5;7:10463. doi: 10.1038/s41598-017-10478-9 (PMC5585238; doi:10.1038/s41598-017-10478-9)
Supplement: Supplementary file 7 — Table S6 [file 41598_2017_10478_MOESM7_ESM.xlsx]

## Sheet: Table S6 qRT-PCR Ct
Gene name	# siRNA	ΔCt	Percentage of mRNA expression compared to control sample
CDK1	1	3.15567	11.2215
MAPK12	1	2.74763	14.8895
MAPK12	2	2.66267	15.7927
MAPK13	1	3.89941	6.70132
MAPK13	2	3.93834	6.52293
MAPK13	3	3.85313	6.91977
MAPK14	2	2.66079	15.8133
MAPK14	3	4.39659	4.74782
MAPK3	1	4.65091	3.98049
MAPK3	2	5.14438	2.8274
MAPK3	3	3.97967	6.3387
PRKCD	1	1.76185	29.4869
PRKCD	3	1.79145	28.8882
SRC	1	3.28709	10.2444
SRC	3	3.16866	11.1209
Yes1	1	4.39295	4.75983
Yes1	2	4.37452	4.82103
HCK	1	3.4676	9.03958
HCK	3	4.1776	5.52607
CDK12	2	2.84093	13.9571
CDK12	3	2.69612	15.4308
MAPK1	1	4.08109	5.90839
MAPK1	2	3.05043	12.0706
MAPK1	3	2.49119	17.7859
