# Supplementary material for: Deep Phospho- and Phosphotyrosine Proteomics Identified Active Kinases and Phosphorylation Networks in Colorectal Cancer Cell Lines Resistant to Cetuximab
Source: Sci Rep. 2017 Sep 5;7:10463. doi: 10.1038/s41598-017-10478-9 (PMC5585238; doi:10.1038/s41598-017-10478-9)
Supplement: Supplementary file 8 — Table S7 [file 41598_2017_10478_MOESM8_ESM.xlsx]

## Sheet: Table S7 Cell growth assay
Gene name	# siRNA	Fold change	Standard deviation	q value
Control	1	1
CDK1	1	0.612592	0.0235677	0.017226
MAPK12	1	0.751714	0.04866	0.0197274
MAPK12	2	0.605991	0.0470369	0.0167884
MAPK12	3	0.989084	0.0566412	0.737972
MAPK13	1	0.623001	0.0429216	0.0338709
MAPK13	2	0.515105	0.0671038	0.036111
MAPK13	3	0.5377	0.0678165	0.0360849
MAPK14	1	0.675806	0.0876934	0.0747113
MAPK14	2	0.486418	0.0723984	0.0360849
MAPK14	3	0.535923	0.0582767	0.0338709
MAPK3	1	0.355166	0.0191904	0.0167884
MAPK3	2	0.322417	0.00767515	0.0157094
MAPK3	3	0.456969	0.0355003	0.017226
PRKCD	1	0.619193	0.0197531	0.0255276
PRKCD	2	1.03402	0.0910235	0.717654
PRKCD	3	0.108149	0.0274463	0.0143022
SRC	1	0.316578	0.00906147	0.0143022
SRC	2	0.843869	0.0765438	0.113859
SRC	3	0.423712	0.0389558	0.0197274
Yes1	1	0.66819	0.0948413	0.0767761
Yes1	2	0.375984	0.0335821	0.0197274
Yes1	3	0.766946	0.0339638	0.0167884
ABL1	1	0.736492	0.108289	0.0809937
ABL1	2	0.779163	0.110609	0.113678
ABL1	3	0.79662	0.0942326	0.0980379
HCK	1	0.615683	0.0416532	0.0167884
HCK	2	0.860626	0.042761	0.0820028
HCK	3	0.727902	0.0816842	0.0410937
CDK12	1	0.971737	0.0400098	0.665482
CDK12	2	0.694929	0.0322444	0.0197274
CDK12	3	0.796897	0.0545442	0.0412351
JAK2	1	0.822666	0.0892438	0.113678
JAK2	2	0.915489	0.0201378	0.195023
JAK2	3	0.798005	0.0223359	0.0471527
LCK	1	0.886672	0.0581575	0.150736
LCK	2	0.788307	0.0315464	0.0377194
LCK	3	0.920754	0.0282491	0.210748
LYN	1	0.711554	0.0503762	0.0197274
LYN	2	0.797728	0.0854465	0.0820028
LYN	3	0.748407	0.0868077	0.0550214
MAPK1	1	0.791632	0.0463039	0.0375551
MAPK1	2	0.355777	0.0496299	0.0143022
MAPK1	3	0.612635	0.0346345	0.0167884
MAP2K6	1	1.09182	0.0507644	0.161681
MAP2K6	2	0.975763	0.0836365	0.761116
MAP2K6	3	0.997903	0.0716502	0.974449
