# Supplementary material for: Deep Phospho- and Phosphotyrosine Proteomics Identified Active Kinases and Phosphorylation Networks in Colorectal Cancer Cell Lines Resistant to Cetuximab
Source: Sci Rep. 2017 Sep 5;7:10463. doi: 10.1038/s41598-017-10478-9 (PMC5585238; doi:10.1038/s41598-017-10478-9)
Supplement: Supplementary file 9 — Table S8 [file 41598_2017_10478_MOESM9_ESM.xlsx]

## Sheet: Table S8 Primer set
Gene name	Forward	Reverse	Product size (base pair)
CDK1	ACCATACCCATTGACTAACTATGGA	TTGACCTGTAGTTTTGTGTCTACCC	104
CDK12	ACCCTTATTACCTGGAGATGATGAC	CTCTGTTCCTTCTCTTTCTTCACAG	84
GAPDH	GACAGTCAGCCGCATCTTCT	GCGCCCAATACGACCAAATC	104
HCK	CAGATGGTGGTCCTAGAGGAATC	GACATAGTTGCTTGGGATGTAGC	90
MAPK1	GCTACACCAACCTCTCGTACATC	TGATAGCTACTCGAACTTTGTTGAC	90
MAPK12	GGACGTATTCACTCCTGATGAGAC	ATCTGGTACACGAGGAACTGGAT	141
MAPK13	CTGCGCAACTTCTATGACTTCTAC	TACTGGATCTTCTCCTCACTGAACT	98
MAPK14	CAGAGAACTGCGGTTACTTAAACAT	ACATCATTGAATTCCTCCAGAGAC	99
MAPK3	GCTACACGCAGTTGCAGTACAT	GAAGGGGCTGATCTTCTTGAT	107
PRKCD	TTCTTCAAGACCATAAACTGGACTC	TGGTCAAAGTTACTGTAGTCTCTGG	101
SRC	CAGTGTCTGACTTCGACAACGC	CCATCGGCGTGTTTGGAGTA	148
YES1	GCTGCACTGTATGGTCGGTT	AGGGCACGGCATCCTGTATC	155
